# Supplementary material for: Analysis of the Transcriptome Response to Low Nitrogen in Populus ussuriensis
Source: Biology (Basel). 2025 Oct 20;14(10):1448. doi: 10.3390/biology14101448 (PMC12562099; doi:10.3390/biology14101448)
Supplement: Supplementary file 1 [file biology-14-01448-s001.zip › Supplementary Tables/Table S1.xlsx]

## Sheet: Sheet1
Table S1 Data filtering of the RNA sequencing in Populus ussuriensis
Sample	Raw Reads (Mb)	Clean Reads (Mb)	Clean Bases (Gb)	Raw Reads Q30 Rate (%)	Clean Reads Q30 Rate (%)
0h-1	45744112	44624216	6693632400	93.47	93.88
0h-2	47593678	45482356	6822353400	93.22	93.67
0h-3	47791478	46262920	6939438000	92.99	93.45
12h-1	45673568	44226662	6633999300	93.18	93.63
12h-2	45598060	44434396	6665159400	92.92	93.34
12h-3	49133894	47771766	7165764900	92.62	93.06
24h-1	43418566	42008104	6301215600	93.13	93.53
24h-2	45785218	44297288	6644593200	92.98	93.41
24h-3	46460618	45086306	6762945900	92.75	93.18
48h-1	47129194	45885164	6882774600	93.33	93.7
48h-2	49918622	47672454	7150868100	93.3	93.69
48h-3	45006246	43873630	6581044500	93.28	93.59
96h-1	48368064	47132562	7069884300	93.14	93.47
96h-2	48396494	46935536	7040330400	93.44	93.76
96h-3	47573808	46335264	6950289600	93.88	94.21
336h-1	47536300	46365894	6954884100	93.17	93.5
336h-2	44302198	43126568	6468985200	93.6	93.88
336h-3	47111524	45596736	6839510400	92.82	93.19
