# Supplementary material for: Analysis of the Transcriptome Response to Low Nitrogen in Populus ussuriensis
Source: Biology (Basel). 2025 Oct 20;14(10):1448. doi: 10.3390/biology14101448 (PMC12562099; doi:10.3390/biology14101448)
Supplement: Supplementary file 1 [file biology-14-01448-s001.zip › Supplementary Tables/Table S2.xlsx]

## Sheet: Sheet1
Table S2 Mapping rate between RNA sequencing in Populus ussuriensis and reference genome
Sample	Mapped Reads	Mapping Rate	MultiMap Reads	MultiMap Rate
CK-1	40450605	90.65	1897126	4.25
CK-2	40957699	90.05	2170575	4.77
CK-3	41596692	89.91	2095137	4.53
12h-1	39820072	90.04	2293815	5.19
12h-2	39865369	89.72	1841569	4.14
12h-3	42792686	89.58	2135407	4.47
24h-1	37798406	89.98	1814263	4.32
24h-2	39717379	89.66	1894062	4.28
24h-3	40580784	90.01	1919820	4.26
48h-1	41553171	90.56	1859847	4.05
48h-2	43239093	90.7	2131123	4.47
48h-3	39941155	91.04	2167448	4.94
96h-1	42775041	90.75	1822433	3.87
96h-2	42588787	90.74	1883333	4.01
96h-3	42080729	90.82	2174887	4.69
336h-1	42287203	91.2	1905903	4.11
336h-2	39438066	91.45	2156463	5
336h-3	41489126	90.99	1874486	4.11
