# Supplementary material for: Analysis of the Transcriptome Response to Low Nitrogen in Populus ussuriensis
Source: Biology (Basel). 2025 Oct 20;14(10):1448. doi: 10.3390/biology14101448 (PMC12562099; doi:10.3390/biology14101448)
Supplement: Supplementary file 1 [file biology-14-01448-s001.zip › Supplementary Tables/Table S3.xlsx]

## Sheet: Sheet3
Table S3 DEGs related to nitrogen metabolism in Populus ussuriensis under low nitrogen condition
Gene	12h Log2FoldChange	pval	Up/Down	Significant	24h Log2FoldChange	pval	Up/Down	Significant	48h Log2FoldChange	pval	Up/Down	Significant	96h Log2FoldChange	pval	Up/Down	Significant	336h Log2FoldChange	pval	Up/Down	Significant	NR:Seq-id	NR:Score	NR:Evalue	NR:Description	NT:Seq-id	NT:Score	NT:Evalue	NT:Description	Uniprot:UniProtKB-AC	Uniprot:Score	Uniprot:Evalue	Uniprot:Description	COG:gene	COG:Score	COG:Eval	COG:num	Pfam:pfam_ID	Pfam:pfam_Name	Pfam:pfam_Description	GO:biological_process	GO:cellular_component	GO:molecular_function	KEGG:KO	KEGG:Description
Potri.001G087900	-1.93481	0	down	yes	-0.986101	2.3087e-54	down	no	-1.04956	0.000992424	down	yes	-0.43222	1.65561e-13	down	no	-1.42936	4.21993e-78	down	yes	gi|224058103|ref|XP_002299449.1|	gi|224058103|ref|XP_002299449.1|	4600	0	RWP-RK domain-containing family protein [Populus trichocarpa]	gi|566148337|ref|XM_002299413.2|	2714	0	Populus trichocarpa RWP-RK domain-containing family protein (POPTR_0001s10970g) mRNA, complete cds	Q84TH9	1000	0	Protein NLP7	.	.	.	.	pfam02042	RWP-RK	RWP-RK domain. This domain is named RWP-RK after a conserved motif at the C terminus of the presumed domain. The domain is found in algal minus dominance proteins as well as plant proteins involved in nitrogen-controlled development.	GO:0042128|nitrate assimilation;GO:0010167|response to nitrate;GO:0009414|response to water deprivation;GO:0010118|stomatal movement;GO:0006351|transcription, DNA-templated;	GO:0005634|nucleus;	GO:0003677|DNA binding;GO:0003700|transcription factor activity, sequence-specific DNA binding;	.
Potri.001G169000	3.06231	0	up	yes	1.41706	0.239891	up	no	2.58475	0.0255056	up	no	2.52432	0.0135739	up	yes	-1.24607	0.519	down	no	gi|566149485|ref|XP_002299591.2|	gi|566149485|ref|XP_002299591.2|	1010	1e-133	germin-like family protein [Populus trichocarpa]	gi|566149484|ref|XM_002299555.2|	1314	0	Populus trichocarpa germin-like family protein (POPTR_0001s16910g) mRNA, complete cds	Q9ZRA4	263	5e-84	Auxin-binding protein ABP19a	.	.	.	.	pfam00190	Cupin_1	Cupin. This family represents the conserved barrel domain of the 'cupin' superfamily ('cupa' is the Latin term for a small barrel). This family contains 11S and 7S plant seed storage proteins, and germins. Plant seed storage proteins provide the major nitrogen source for the developing plant.	GO:0009734|auxin-activated signaling pathway;	GO:0048046|apoplast;GO:0005618|cell wall;	GO:0030145|manganese ion binding;GO:0045735|nutrient reservoir activity;	.
Potri.001G402600	2.56598	0	up	yes	2.57508	1.80782e-28	up	yes	3.35354	9.17031e-07	up	yes	1.52219	4.00251e-09	up	yes	3.09699	3.00158e-48	up	yes	gi|566154060|ref|XP_006370285.1|	gi|566154060|ref|XP_006370285.1|	1831	0	hypothetical protein POPTR_0001s41300g [Populus trichocarpa]	gi|566154061|ref|XM_006370224.1|	1323	0	Populus trichocarpa hypothetical protein (POPTR_0001s41300g) mRNA, complete cds	Q09151	121	5e-28	Glutelin type-A 3	.	.	.	.	pfam00190	Cupin_1	Cupin. This family represents the conserved barrel domain of the 'cupin' superfamily ('cupa' is the Latin term for a small barrel). This family contains 11S and 7S plant seed storage proteins, and germins. Plant seed storage proteins provide the major nitrogen source for the developing plant.	.	.	GO:0045735|nutrient reservoir activity;	.
Potri.004G140800	-1.62312	0	down	yes	-0.894491	3.74354e-151	down	no	-1.16681	3.26776e-49	down	yes	-2.16746	0	down	yes	-3.60615	0	down	yes	gi|566166559|ref|XP_006384408.1|	gi|566166559|ref|XP_006384408.1|	3140	0	Ferredoxin--nitrite reductase family protein [Populus trichocarpa]	gi|566166558|ref|XM_006384346.1|	2159	0	Populus trichocarpa Ferredoxin--nitrite reductase family protein (POPTR_0004s14810g) mRNA, complete cds	P38500	1030	0	Ferredoxin--nitrite reductase, chloroplastic	alr0607	556	0	COG0155	pfam01077	NIR_SIR	Nitrite and sulphite reductase 4Fe-4S domain. Sulphite and nitrite reductases are vital in the biosynthetic assimilation of sulphur and nitrogen, respectfully. They are also both important for the dissimilation of oxidized anions for energy transduction.	GO:0042128|nitrate assimilation;	GO:0009507|chloroplast;	GO:0051539|4 iron, 4 sulfur cluster binding;GO:0048307|ferredoxin-nitrite reductase activity;GO:0020037|heme binding;GO:0046872|metal ion binding;	.
Potri.004G179800	4.17253	0	up	yes	3.0364	0.000430333	up	yes	2.39714	0.0305663	up	no	0.0356599	0.979248	up	no	1.75619	0.102584	up	no	gi|743906392|ref|XP_011046612.1|	gi|743906392|ref|XP_011046612.1|	1298	1e-176	PREDICTED: germin-like protein subfamily 1 member 16 [Populus euphratica]	gi|566167280|ref|XM_002306173.2|	1299	0	Populus trichocarpa germin-like protein 1 (POPTR_0004s18670g) mRNA, complete cds	Q9FIC8	274	3e-88	Germin-like protein subfamily 1 member 16	.	.	.	.	pfam00190	Cupin_1	Cupin. This family represents the conserved barrel domain of the 'cupin' superfamily ('cupa' is the Latin term for a small barrel). This family contains 11S and 7S plant seed storage proteins, and germins. Plant seed storage proteins provide the major nitrogen source for the developing plant.	GO:0033609|oxalate metabolic process;	GO:0048046|apoplast;GO:0005618|cell wall;	GO:0030145|manganese ion binding;GO:0045735|nutrient reservoir activity;GO:0046564|oxalate decarboxylase activity;	.
Potri.004G180100	4.06747	0	up	yes	2.95896	2.44012e-06	up	yes	2.49892	0.0420949	up	no	-0.732094	0.552243	down	no	1.28588	0.125346	up	no	gi|743906392|ref|XP_011046612.1|	gi|743906392|ref|XP_011046612.1|	1222	4e-165	PREDICTED: germin-like protein subfamily 1 member 16 [Populus euphratica]	gi|566167280|ref|XM_002306173.2|	1214	0	Populus trichocarpa germin-like protein 1 (POPTR_0004s18670g) mRNA, complete cds	Q9FIC8	274	2e-88	Germin-like protein subfamily 1 member 16	.	.	.	.	pfam00190	Cupin_1	Cupin. This family represents the conserved barrel domain of the 'cupin' superfamily ('cupa' is the Latin term for a small barrel). This family contains 11S and 7S plant seed storage proteins, and germins. Plant seed storage proteins provide the major nitrogen source for the developing plant.	GO:0033609|oxalate metabolic process;	GO:0048046|apoplast;GO:0005618|cell wall;	GO:0030145|manganese ion binding;GO:0045735|nutrient reservoir activity;GO:0046564|oxalate decarboxylase activity;	.
Potri.005G212300	-2.60804	0	down	yes	-4.98084	0.000217714	down	yes	-0.0292248	0.978483	down	no	-0.268171	0.631591	down	no	-6.15348	5.76975e-06	down	yes	gi|566172857|ref|XP_006383667.1|	gi|566172857|ref|XP_006383667.1|	2323	0	hypothetical protein POPTR_0005s23390g [Populus trichocarpa]	gi|566172856|ref|XM_006383605.1|	1860	0	Populus trichocarpa hypothetical protein (POPTR_0005s23390g) mRNA, complete cds	Q9SPL5	341	5e-106	Vicilin-like antimicrobial peptides 2-1	.	.	.	.	pfam00190	Cupin_1	Cupin. This family represents the conserved barrel domain of the 'cupin' superfamily ('cupa' is the Latin term for a small barrel). This family contains 11S and 7S plant seed storage proteins, and germins. Plant seed storage proteins provide the major nitrogen source for the developing plant.	GO:0042742|defense response to bacterium;GO:0050832|defense response to fungus;GO:0031640|killing of cells of other organism;	GO:0005576|extracellular region;	GO:0045735|nutrient reservoir activity;	.
Potri.006G142600	6.13197	0	up	yes	5.04068	2.18621e-19	up	yes	6.32245	NA	up	no	3.64421	4.29676e-09	up	yes	5.40357	1.39023e-21	up	yes	gi|566176413|ref|XP_006381632.1|	gi|566176413|ref|XP_006381632.1|	1147	6e-155	hypothetical protein POPTR_0006s14510g [Populus trichocarpa]	gi|566176412|ref|XM_006381570.1|	1073	0	Populus trichocarpa hypothetical protein (POPTR_0006s14510g) mRNA, complete cds	O04011	281	4e-92	Auxin-binding protein ABP20	.	.	.	.	pfam00190	Cupin_1	Cupin. This family represents the conserved barrel domain of the 'cupin' superfamily ('cupa' is the Latin term for a small barrel). This family contains 11S and 7S plant seed storage proteins, and germins. Plant seed storage proteins provide the major nitrogen source for the developing plant.	GO:0009734|auxin-activated signaling pathway;	GO:0048046|apoplast;GO:0005618|cell wall;	GO:0030145|manganese ion binding;GO:0045735|nutrient reservoir activity;	.
Potri.008G095500	1.07488	0	up	yes	1.04935	9.7974e-11	up	yes	1.13924	4.82343e-10	up	yes	1.32591	2.72499e-18	up	yes	2.79035	1.69776e-85	up	yes	gi|566183140|ref|XP_006379690.1|	gi|566183140|ref|XP_006379690.1|	1625	0	hypothetical protein POPTR_0008s09500g [Populus trichocarpa]	gi|566183139|ref|XM_006379628.1|	799	0	Populus trichocarpa hypothetical protein (POPTR_0008s09500g) mRNA, complete cds	Q9ZQ89	494	2e-170	Ureide permease 2	.	.	.	.	pfam07168	Ureide_permease	Ureide permease. Heterocyclic nitrogen compounds may serve as nitrogen sources or nitrogen transport compounds in plants that are not able to fix nitrogen. This family represents ureide permease, a transporter of a wide spectrum of oxo derivatives of heterocyclic nitrogen compounds, including allantoin, uric acid and xanthine; it has 10 putative transmembrane domains with a large cytosolic centra…	GO:0015720|allantoin transport;GO:0043100|pyrimidine nucleobase salvage;GO:0015857|uracil transport;	GO:0016021|integral component of membrane;GO:0005886|plasma membrane;	GO:0005274|allantoin uptake transmembrane transporter activity;GO:0005524|ATP binding;GO:0015210|uracil transmembrane transporter activity;	.
Potri.008G095600	1.04236	0	up	yes	1.13471	5.70374e-22	up	yes	0.833729	0.000191491	up	no	1.02658	1.70614e-18	up	yes	1.997	1.14858e-66	up	yes	gi|566183144|ref|XP_002311338.2|	gi|566183144|ref|XP_002311338.2|	1893	0	hypothetical protein POPTR_0008s09510g [Populus trichocarpa]	gi|566183141|ref|XM_006379629.1|	2054	0	Populus trichocarpa hypothetical protein (POPTR_0008s09510g) mRNA, complete cds	Q9ZQ89	551	0	Ureide permease 2	.	.	.	.	pfam07168	Ureide_permease	Ureide permease. Heterocyclic nitrogen compounds may serve as nitrogen sources or nitrogen transport compounds in plants that are not able to fix nitrogen. This family represents ureide permease, a transporter of a wide spectrum of oxo derivatives of heterocyclic nitrogen compounds, including allantoin, uric acid and xanthine; it has 10 putative transmembrane domains with a large cytosolic centra…	GO:0015720|allantoin transport;GO:0043100|pyrimidine nucleobase salvage;GO:0015857|uracil transport;	GO:0016021|integral component of membrane;GO:0005886|plasma membrane;	GO:0005274|allantoin uptake transmembrane transporter activity;GO:0005524|ATP binding;GO:0015210|uracil transmembrane transporter activity;	.
Potri.008G116500	1.32092	0	up	yes	1.81975	0	up	yes	0.755638	1.42592e-10	up	no	1.31677	1.28299e-159	up	yes	1.01666	2.57729e-37	up	yes	gi|224101677|ref|XP_002312379.1|	gi|224101677|ref|XP_002312379.1|	1830	0	hypothetical protein POPTR_0008s11540g [Populus trichocarpa]	gi|566183471|ref|XM_002312343.2|	949	0	Populus trichocarpa hypothetical protein (POPTR_0008s11540g) mRNA, complete cds	Q84V83	442	8e-150	Leucoanthocyanidin reductase	.	.	.	.	pfam05368	NmrA	NmrA-like family. NmrA is a negative transcriptional regulator involved in the post-translational modification of the transcription factor AreA. NmrA is part of a system controlling nitrogen metabolite repression in fungi. This family only contains a few sequences as iteration results in significant matches to other Rossmann fold families.	GO:0010023|proanthocyanidin biosynthetic process;	.	GO:0033788|leucoanthocyanidin reductase activity;	K13081
Potri.009G118100	2.43522	0	up	yes	1.65385	8.31014e-60	up	yes	1.62981	2.63483e-30	up	yes	1.30446	2.23875e-34	up	yes	0.160724	0.23916	up	no	gi|224105373|ref|XP_002313788.1|	gi|224105373|ref|XP_002313788.1|	1590	0	isoflavone reductase family protein [Populus trichocarpa]	gi|566187582|ref|XM_002313752.2|	1256	0	Populus trichocarpa isoflavone reductase family protein (POPTR_0009s12070g) mRNA, complete cds	P52578	488	4e-171	Isoflavone reductase homolog	.	.	.	.	pfam05368	NmrA	NmrA-like family. NmrA is a negative transcriptional regulator involved in the post-translational modification of the transcription factor AreA. NmrA is part of a system controlling nitrogen metabolite repression in fungi. This family only contains a few sequences as iteration results in significant matches to other Rossmann fold families.	.	GO:0005737|cytoplasm;	GO:0016491|oxidoreductase activity;	.
Potri.009G118300	1.14172	0	up	yes	0.536041	4.78451e-05	up	no	-0.167738	0.486473	down	no	-0.78645	4.49634e-07	down	no	-0.656403	4.6643e-05	down	no	gi|566187586|ref|XP_002313786.2|	gi|566187586|ref|XP_002313786.2|	1624	0	isoflavone reductase family protein [Populus trichocarpa]	gi|566187585|ref|XM_002313750.2|	1143	0	Populus trichocarpa isoflavone reductase family protein (POPTR_0009s12090g) mRNA, complete cds	E1U332	463	3e-161	Isoflavone reductase-like protein	SMa1606	56.6	4e-08	COG0702	pfam05368	NmrA	NmrA-like family. NmrA is a negative transcriptional regulator involved in the post-translational modification of the transcription factor AreA. NmrA is part of a system controlling nitrogen metabolite repression in fungi. This family only contains a few sequences as iteration results in significant matches to other Rossmann fold families.	.	GO:0005737|cytoplasm;	GO:0016491|oxidoreductase activity;	.
Potri.009G140400	7.39419	0	up	yes	5.93808	9.62982e-151	up	yes	4.63578	1.60643e-09	up	yes	1.58995	1.27504e-05	up	yes	5.16288	2.70428e-95	up	yes	gi|566187943|ref|XP_002313687.2|	gi|566187943|ref|XP_002313687.2|	1136	1e-153	hypothetical protein POPTR_0009s14250g [Populus trichocarpa]	gi|743792797|ref|XM_011047137.1|	892	0	PREDICTED: Populus euphratica germin-like protein subfamily 1 member 13 (LOC105140340), mRNA	P92997	256	4e-82	Germin-like protein subfamily 1 member 13	.	.	.	.	pfam00190	Cupin_1	Cupin. This family represents the conserved barrel domain of the 'cupin' superfamily ('cupa' is the Latin term for a small barrel). This family contains 11S and 7S plant seed storage proteins, and germins. Plant seed storage proteins provide the major nitrogen source for the developing plant.	GO:0033609|oxalate metabolic process;	GO:0048046|apoplast;GO:0005618|cell wall;	GO:0030145|manganese ion binding;GO:0045735|nutrient reservoir activity;GO:0046564|oxalate decarboxylase activity;	.
Potri.011G163200	2.08117	0	up	yes	0.589936	0.525379	up	no	3.41276	0.000746417	up	yes	2.75698	2.22823e-05	up	yes	0.900531	0.299168	up	no	gi|566195863|ref|XP_006377949.1|	gi|566195863|ref|XP_006377949.1|	1110	4e-152	germin-like protein 1 [Populus trichocarpa]	gi|566195862|ref|XM_006377887.1|	645	0	Populus trichocarpa germin-like protein 1 (POPTR_0011s16610g) mRNA, complete cds	Q6K5Q0	302	2e-102	Putative germin-like protein 2-1	SMb20222	52	7e-08	COG1917	pfam00190	Cupin_1	Cupin. This family represents the conserved barrel domain of the 'cupin' superfamily ('cupa' is the Latin term for a small barrel). This family contains 11S and 7S plant seed storage proteins, and germins. Plant seed storage proteins provide the major nitrogen source for the developing plant.	GO:0033609|oxalate metabolic process;	GO:0048046|apoplast;GO:0005618|cell wall;	GO:0030145|manganese ion binding;GO:0045735|nutrient reservoir activity;GO:0046564|oxalate decarboxylase activity;	.
Potri.013G051600	4.17558	0	up	yes	1.79312	0.568394	up	no	3.95504	0.0277928	up	no	3.8004	0.0336449	up	no	5.36676	0.000165611	up	yes	gi|224125772|ref|XP_002319671.1|	gi|224125772|ref|XP_002319671.1|	1032	3e-139	hypothetical protein POPTR_0013s04840g [Populus trichocarpa]	gi|743888413|ref|XM_011040138.1|	768	0	PREDICTED: Populus euphratica germin-like protein subfamily 1 member 7 (LOC105135320), mRNA	Q9SFF9	297	2e-99	Germin-like protein subfamily 1 member 7	.	.	.	.	pfam00190	Cupin_1	Cupin. This family represents the conserved barrel domain of the 'cupin' superfamily ('cupa' is the Latin term for a small barrel). This family contains 11S and 7S plant seed storage proteins, and germins. Plant seed storage proteins provide the major nitrogen source for the developing plant.	GO:0033609|oxalate metabolic process;	GO:0048046|apoplast;GO:0005618|cell wall;	GO:0030145|manganese ion binding;GO:0045735|nutrient reservoir activity;GO:0046564|oxalate decarboxylase activity;	.
Potri.013G051700	5.00758	0	up	yes	3.7533	0.0140977	up	yes	4.96981	0.00088213	up	yes	4.62872	0.000753059	up	yes	5.49544	5.83044e-05	up	yes	gi|224125776|ref|XP_002319672.1|	gi|224125776|ref|XP_002319672.1|	1033	2e-139	hypothetical protein POPTR_0013s04850g [Populus trichocarpa]	gi|743888413|ref|XM_011040138.1|	781	0	PREDICTED: Populus euphratica germin-like protein subfamily 1 member 7 (LOC105135320), mRNA	Q9SFF9	300	2e-100	Germin-like protein subfamily 1 member 7	.	.	.	.	pfam00190	Cupin_1	Cupin. This family represents the conserved barrel domain of the 'cupin' superfamily ('cupa' is the Latin term for a small barrel). This family contains 11S and 7S plant seed storage proteins, and germins. Plant seed storage proteins provide the major nitrogen source for the developing plant.	GO:0033609|oxalate metabolic process;	GO:0048046|apoplast;GO:0005618|cell wall;	GO:0030145|manganese ion binding;GO:0045735|nutrient reservoir activity;GO:0046564|oxalate decarboxylase activity;	.
Potri.013G052000	2.96999	0	up	yes	3.51643	3.43268e-56	up	yes	4.05796	0.000941955	up	yes	2.64403	4.97462e-27	up	yes	0.0270463	0.94568	up	no	gi|566199486|ref|XP_006375870.1|	gi|566199486|ref|XP_006375870.1|	1050	6e-142	germin-like protein 1 [Populus trichocarpa]	gi|566199495|ref|XM_002319638.2|	794	0	Populus trichocarpa hypothetical protein (POPTR_0013s04920g) mRNA, complete cds	P92997	286	5e-95	Germin-like protein subfamily 1 member 13	.	.	.	.	pfam00190	Cupin_1	Cupin. This family represents the conserved barrel domain of the 'cupin' superfamily ('cupa' is the Latin term for a small barrel). This family contains 11S and 7S plant seed storage proteins, and germins. Plant seed storage proteins provide the major nitrogen source for the developing plant.	GO:0033609|oxalate metabolic process;	GO:0048046|apoplast;GO:0005618|cell wall;	GO:0030145|manganese ion binding;GO:0045735|nutrient reservoir activity;GO:0046564|oxalate decarboxylase activity;	.
Potri.013G052100	2.87789	0	up	yes	3.3546	8.73955e-268	up	yes	3.93269	0.00145347	up	yes	2.52792	1.53647e-125	up	yes	0.0231146	0.90412	up	no	gi|566199496|ref|XP_002319674.2|	gi|566199496|ref|XP_002319674.2|	1053	2e-142	hypothetical protein POPTR_0013s04920g [Populus trichocarpa]	gi|566199495|ref|XM_002319638.2|	830	0	Populus trichocarpa hypothetical protein (POPTR_0013s04920g) mRNA, complete cds	P92997	286	5e-95	Germin-like protein subfamily 1 member 13	.	.	.	.	pfam00190	Cupin_1	Cupin. This family represents the conserved barrel domain of the 'cupin' superfamily ('cupa' is the Latin term for a small barrel). This family contains 11S and 7S plant seed storage proteins, and germins. Plant seed storage proteins provide the major nitrogen source for the developing plant.	GO:0033609|oxalate metabolic process;	GO:0048046|apoplast;GO:0005618|cell wall;	GO:0030145|manganese ion binding;GO:0045735|nutrient reservoir activity;GO:0046564|oxalate decarboxylase activity;	.
Potri.013G063000	4.4372	0	up	yes	4.43467	1.20953e-07	up	yes	4.38735	0.000186718	up	yes	1.58406	0.179063	up	no	1.20411	0.333654	up	no	gi|224123868|ref|XP_002319184.1|	gi|224123868|ref|XP_002319184.1|	1065	8e-145	hypothetical protein POPTR_0013s06030g [Populus trichocarpa]	gi|566199694|ref|XM_002319637.2|	704	0	Populus trichocarpa germin-like protein 1 (POPTR_0013s06000g) mRNA, complete cds	Q9FIC8	284	6e-95	Germin-like protein subfamily 1 member 16	.	.	.	.	pfam00190	Cupin_1	Cupin. This family represents the conserved barrel domain of the 'cupin' superfamily ('cupa' is the Latin term for a small barrel). This family contains 11S and 7S plant seed storage proteins, and germins. Plant seed storage proteins provide the major nitrogen source for the developing plant.	GO:0033609|oxalate metabolic process;	GO:0048046|apoplast;GO:0005618|cell wall;	GO:0030145|manganese ion binding;GO:0045735|nutrient reservoir activity;GO:0046564|oxalate decarboxylase activity;	.
Potri.013G064000	2.86501	0	up	yes	3.04296	1.08532e-14	up	yes	2.54691	0.00839235	up	yes	-0.558402	0.437404	down	no	-0.671311	0.359804	down	no	gi|224123868|ref|XP_002319184.1|	gi|224123868|ref|XP_002319184.1|	1050	1e-141	hypothetical protein POPTR_0013s06030g [Populus trichocarpa]	gi|566199700|ref|XM_002319148.2|	846	0	Populus trichocarpa hypothetical protein (POPTR_0013s06030g) mRNA, complete cds	Q9FIC8	284	4e-94	Germin-like protein subfamily 1 member 16	.	.	.	.	pfam00190	Cupin_1	Cupin. This family represents the conserved barrel domain of the 'cupin' superfamily ('cupa' is the Latin term for a small barrel). This family contains 11S and 7S plant seed storage proteins, and germins. Plant seed storage proteins provide the major nitrogen source for the developing plant.	GO:0033609|oxalate metabolic process;	GO:0048046|apoplast;GO:0005618|cell wall;	GO:0030145|manganese ion binding;GO:0045735|nutrient reservoir activity;GO:0046564|oxalate decarboxylase activity;	.
Potri.013G141900	1.75172	0	up	yes	2.42363	4.71199e-09	up	yes	2.31569	3.97808e-06	up	yes	0.905245	0.0817672	up	no	1.06926	0.0435892	up	no	gi|566161176|ref|XP_002304136.2|	gi|566161176|ref|XP_002304136.2|	908	1e-119	germin-like family protein [Populus trichocarpa]	gi|168176844|gb|AC217588.1|	1009	0	Populus trichocarpa clone POP047-P10, complete sequence	Q9ZRA4	251	2e-80	Auxin-binding protein ABP19a	.	.	.	.	pfam00190	Cupin_1	Cupin. This family represents the conserved barrel domain of the 'cupin' superfamily ('cupa' is the Latin term for a small barrel). This family contains 11S and 7S plant seed storage proteins, and germins. Plant seed storage proteins provide the major nitrogen source for the developing plant.	GO:0009734|auxin-activated signaling pathway;	GO:0048046|apoplast;GO:0005618|cell wall;	GO:0030145|manganese ion binding;GO:0045735|nutrient reservoir activity;	.
Potri.014G104100	-1.61323	0	down	yes	-1.64981	3.22191e-05	down	yes	-1.89191	8.09869e-06	down	yes	-2.09078	6.57597e-07	down	yes	0.251788	0.398136	up	no	gi|224130648|ref|XP_002320893.1|	gi|224130648|ref|XP_002320893.1|	508	8e-63	hypothetical protein POPTR_0014s09990g [Populus trichocarpa]	gi|743790539|ref|XR_844235.1|	541	0	PREDICTED: Populus euphratica uncharacterized LOC105135742 (LOC105135742), ncRNA	.	.	.	.	.	.	.	.	pfam02322	Cyto_ox_2	Cytochrome oxidase subunit II. This Family consists of cytochrome bd type terminal oxidases that catalyses Quinol dependent, Na+ independent oxygen uptake. Members of this family are integral membrane proteins andi contain a protohaem IX centre B558. One member of the family is implicated in having an important role in micro-aerobic nitrogen fixation in the enteric bacterium Klebsiella pneumoniae.	.	.	.	.
Potri.015G050200	1.03884	0	up	yes	1.61803	3.24838e-162	up	yes	0.365285	0.135329	up	no	1.12517	7.59306e-74	up	yes	0.364625	1.95091e-06	up	no	gi|566205586|ref|XP_006374155.1|	gi|566205586|ref|XP_006374155.1|	1630	0	hypothetical protein POPTR_0015s03360g [Populus trichocarpa]	gi|566205585|ref|XM_006374093.1|	1379	0	Populus trichocarpa hypothetical protein (POPTR_0015s03360g) mRNA, complete cds	Q84V83	357	7e-118	Leucoanthocyanidin reductase	.	.	.	.	pfam05368	NmrA	NmrA-like family. NmrA is a negative transcriptional regulator involved in the post-translational modification of the transcription factor AreA. NmrA is part of a system controlling nitrogen metabolite repression in fungi. This family only contains a few sequences as iteration results in significant matches to other Rossmann fold families.	GO:0010023|proanthocyanidin biosynthetic process;	.	GO:0033788|leucoanthocyanidin reductase activity;	K13081
Potri.015G109600	-1.83719	0	down	yes	-0.326806	0.442183	down	no	-0.698357	0.386842	down	no	0.638257	0.082943	up	no	0.276129	0.466983	up	no	gi|566207183|ref|XP_002321770.2|	gi|566207183|ref|XP_002321770.2|	1068	2e-144	germin-like protein subfamily 3 member 4 precursor [Populus trichocarpa]	gi|566207182|ref|XM_002321734.2|	787	0	Populus trichocarpa germin-like protein subfamily 3 member 4 precursor (POPTR_0015s12110g) mRNA, complete cds	Q9FLT3	234	1e-74	Germin-like protein subfamily 3 member 4	.	.	.	.	pfam00190	Cupin_1	Cupin. This family represents the conserved barrel domain of the 'cupin' superfamily ('cupa' is the Latin term for a small barrel). This family contains 11S and 7S plant seed storage proteins, and germins. Plant seed storage proteins provide the major nitrogen source for the developing plant.	GO:0033609|oxalate metabolic process;	GO:0048046|apoplast;GO:0005618|cell wall;	GO:0030145|manganese ion binding;GO:0045735|nutrient reservoir activity;GO:0046564|oxalate decarboxylase activity;	.
Potri.016G002900	5.56716	0	up	yes	7.93087	1.13936e-33	up	yes	5.30407	3.79031e-05	up	yes	3.64787	4.23699e-06	up	yes	3.76823	1.8713e-06	up	yes	gi|223535690|gb|EEF37355.1|	gi|223535690|gb|EEF37355.1|	193	4e-16	conserved hypothetical protein [Ricinus communis]	gi|743893739|ref|XR_844344.1|	416	0	PREDICTED: Populus euphratica uncharacterized LOC105136455 (LOC105136455), ncRNA	.	.	.	.	.	.	.	.	pfam03666	NPR3	Nitrogen Permease regulator of amino acid transport activity 3. This family, also known in yeasts as Rmd11, complexes with NPR2, pfam06218. This complex heterodimer is responsible for inactivating TORC1. an evolutionarily conserved protein complex that controls cell size via nutritional input signals, specifically, in response to amino acid starvation.	.	.	.	.
Potri.019G004400	6.21827	0	up	yes	5.30218	5.29058e-09	up	yes	4.34736	1.13819e-05	up	yes	4.45753	3.23629e-06	up	yes	3.71397	0.000245187	up	yes	gi|566223266|ref|XP_006370928.1|	gi|566223266|ref|XP_006370928.1|	2313	0	hypothetical protein POPTR_0019s01840g [Populus trichocarpa]	gi|566223280|ref|XM_006370867.1|	1600	0	Populus trichocarpa legumin family protein (POPTR_0019s01850g) mRNA, complete cds	P09802	421	1e-139	Legumin A	.	.	.	.	pfam00190	Cupin_1	Cupin. This family represents the conserved barrel domain of the 'cupin' superfamily ('cupa' is the Latin term for a small barrel). This family contains 11S and 7S plant seed storage proteins, and germins. Plant seed storage proteins provide the major nitrogen source for the developing plant.	.	.	GO:0045735|nutrient reservoir activity;	.
Potri.019G004500	4.55391	0	up	yes	3.55837	0.0223197	up	no	2.62055	0.173806	up	no	2.66874	0.129691	up	no	-1.21242	0.76637	down	no	gi|566223281|ref|XP_006370929.1|	gi|566223281|ref|XP_006370929.1|	2316	0	legumin family protein [Populus trichocarpa]	gi|566223280|ref|XM_006370867.1|	1670	0	Populus trichocarpa legumin family protein (POPTR_0019s01850g) mRNA, complete cds	P13744	428	4e-142	11S globulin subunit beta	.	.	.	.	pfam00190	Cupin_1	Cupin. This family represents the conserved barrel domain of the 'cupin' superfamily ('cupa' is the Latin term for a small barrel). This family contains 11S and 7S plant seed storage proteins, and germins. Plant seed storage proteins provide the major nitrogen source for the developing plant.	.	.	GO:0046872|metal ion binding;GO:0045735|nutrient reservoir activity;	.
Potri.T151800	2.54052	0	up	yes	3.33702	3.65502e-234	up	yes	3.79291	0.00195089	up	yes	2.61101	2.17306e-127	up	yes	0.282819	0.187903	up	no	gi|566199486|ref|XP_006375870.1|	gi|566199486|ref|XP_006375870.1|	1062	6e-144	germin-like protein 1 [Populus trichocarpa]	gi|566199485|ref|XM_006375808.1|	812	0	Populus trichocarpa germin-like protein 1 (POPTR_0013s04870g) mRNA, complete cds	P92997	287	1e-95	Germin-like protein subfamily 1 member 13	.	.	.	.	pfam00190	Cupin_1	Cupin. This family represents the conserved barrel domain of the 'cupin' superfamily ('cupa' is the Latin term for a small barrel). This family contains 11S and 7S plant seed storage proteins, and germins. Plant seed storage proteins provide the major nitrogen source for the developing plant.	GO:0033609|oxalate metabolic process;	GO:0048046|apoplast;GO:0005618|cell wall;	GO:0030145|manganese ion binding;GO:0045735|nutrient reservoir activity;GO:0046564|oxalate decarboxylase activity;	.
Potri.003G065300	0.867522	0	up	no	2.12109	2.71566e-08	up	yes	1.79402	0.00014673	up	yes	0.551189	0.244388	up	no	0.970678	0.0297186	up	no	gi|118487720|gb|ABK95684.1|	gi|118487720|gb|ABK95684.1|	907	6e-120	unknown [Populus trichocarpa]	gi|168176844|gb|AC217588.1|	933	0	Populus trichocarpa clone POP047-P10, complete sequence	Q9ZRA4	253	1e-81	Auxin-binding protein ABP19a	.	.	.	.	pfam00190	Cupin_1	Cupin. This family represents the conserved barrel domain of the 'cupin' superfamily ('cupa' is the Latin term for a small barrel). This family contains 11S and 7S plant seed storage proteins, and germins. Plant seed storage proteins provide the major nitrogen source for the developing plant.	GO:0009734|auxin-activated signaling pathway;	GO:0048046|apoplast;GO:0005618|cell wall;	GO:0030145|manganese ion binding;GO:0045735|nutrient reservoir activity;	.
Potri.001G293300	-0.598031	0	down	no	-0.44204	1.7753e-22	down	no	-1.14406	0.00202755	down	yes	-1.71214	4.75044e-297	down	yes	-3.90561	0	down	yes	gi|566151785|ref|XP_002298777.2|	gi|566151785|ref|XP_002298777.2|	2556	0	hypothetical protein POPTR_0001s30040g [Populus trichocarpa]	gi|566151784|ref|XM_002298741.2|	2207	0	Populus trichocarpa hypothetical protein (POPTR_0001s30040g) mRNA, complete cds	Q7X9B9	299	2e-86	Protein NLP2	.	.	.	.	pfam02042	RWP-RK	RWP-RK domain. This domain is named RWP-RK after a conserved motif at the C terminus of the presumed domain. The domain is found in algal minus dominance proteins as well as plant proteins involved in nitrogen-controlled development.	GO:0006355|regulation of transcription, DNA-templated;GO:0006351|transcription, DNA-templated;	GO:0005634|nucleus;	GO:0003677|DNA binding;	.
Potri.001G318900	0.732121	0	up	no	1.028	0.20729	up	no	1.92104	0.00840395	up	yes	1.09551	0.171468	up	no	2.09377	0.00293257	up	yes	gi|743919181|ref|XP_011003609.1|	gi|743919181|ref|XP_011003609.1|	708	5e-82	PREDICTED: U3 small nucleolar RNA-associated protein 20-like [Populus euphratica]	gi|743919180|ref|XM_011005307.1|	469	0	PREDICTED: Populus euphratica U3 small nucleolar RNA-associated protein 20-like (LOC105110311), mRNA	O75691	72.4	3e-13	Small subunit processome component 20 homolog	.	.	.	.	pfam03206	NifW	Nitrogen fixation protein NifW. Nitrogenase is a complex metalloenzyme composed of two proteins designated the Fe-protein and the MoFe-protein. Apart from these two proteins, a number of accessory proteins are essential for the maturation and assembly of nitrogenase. Even though experimental evidence suggests that these accessory proteins are required for nitrogenase activity, the exact roles pla…	GO:0000480|endonucleolytic cleavage in 5'-ETS of tricistronic rRNA transcript (SSU-rRNA, 5.8S rRNA, LSU-rRNA);GO:0000447|endonucleolytic cleavage in ITS1 to separate SSU-rRNA from 5.8S rRNA and LSU-rRNA from tricistronic rRNA transcript (SSU-rRNA, 5.8S rRNA, LSU-rRNA);GO:0000472|endonucleolytic cleavage to generate mature 5'-end of SSU-rRNA from (SSU-rRNA, 5.8S rRNA, LSU-rRNA);GO:0000462|maturati…	GO:0030686|90S preribosome;GO:0005737|cytoplasm;GO:0005730|nucleolus;GO:0005654|nucleoplasm;GO:0030688|preribosome, small subunit precursor;GO:0032040|small-subunit processome;	GO:0044822|poly(A) RNA binding;	K14772
Potri.003G100200	-0.84469	0	down	no	-0.230102	0.00109016	down	no	-1.1141	7.27093e-21	down	yes	-1.02397	1.63315e-41	down	yes	-0.962308	1.50872e-28	down	no	gi|224074410|ref|XP_002304366.1|	gi|224074410|ref|XP_002304366.1|	1373	0	pinoresinol-lariciresinol reductase family protein [Populus trichocarpa]	gi|566161868|ref|XM_002304330.2|	791	0	Populus trichocarpa pinoresinol-lariciresinol reductase family protein (POPTR_0003s09950g) mRNA, complete cds	P52581	424	6e-146	Isoflavone reductase homolog	slr0399	75.1	4e-14	COG0702	pfam05368	NmrA	NmrA-like family. NmrA is a negative transcriptional regulator involved in the post-translational modification of the transcription factor AreA. NmrA is part of a system controlling nitrogen metabolite repression in fungi. This family only contains a few sequences as iteration results in significant matches to other Rossmann fold families.	.	.	GO:0016491|oxidoreductase activity;	.
Potri.009G118000	0.855652	0	up	no	-0.14531	0.633279	down	no	1.02266	0.000633746	up	yes	0.768594	0.00182258	up	no	0.8739	0.000492281	up	no	gi|224105377|ref|XP_002313789.1|	gi|224105377|ref|XP_002313789.1|	1643	0	isoflavone reductase family protein [Populus trichocarpa]	gi|743793845|ref|XM_011049954.1|	1061	0	PREDICTED: Populus euphratica probable pinoresinol-lariciresinol reductase 3 (LOC105142359), mRNA	O65679	433	1e-149	Probable pinoresinol-lariciresinol reductase 3	.	.	.	.	pfam05368	NmrA	NmrA-like family. NmrA is a negative transcriptional regulator involved in the post-translational modification of the transcription factor AreA. NmrA is part of a system controlling nitrogen metabolite repression in fungi. This family only contains a few sequences as iteration results in significant matches to other Rossmann fold families.	.	.	GO:0010283|pinoresinol reductase activity;	.
Potri.001G133200	-0.61699	0	down	no	0.000912695	0.996444	up	no	0.250692	0.312983	up	no	1.06962	3.44703e-10	up	yes	0.331604	0.0893017	up	no	gi|566146605|ref|XP_006368315.1|	gi|566146605|ref|XP_006368315.1|	1662	0	hypothetical protein POPTR_0001s01540g [Populus trichocarpa]	gi|566146604|ref|XM_006368253.1|	1117	0	Populus trichocarpa hypothetical protein (POPTR_0001s01540g) mRNA, complete cds	E6Y2X0	556	0	Bifunctional pinoresinol-lariciresinol reductase 2	slr0399	69.3	3e-12	COG0702	pfam05368	NmrA	NmrA-like family. NmrA is a negative transcriptional regulator involved in the post-translational modification of the transcription factor AreA. NmrA is part of a system controlling nitrogen metabolite repression in fungi. This family only contains a few sequences as iteration results in significant matches to other Rossmann fold families.	GO:1902132|(+)-lariciresinol biosynthetic process;GO:1902131|(+)-lariciresinol catabolic process;GO:1902125|(+)-pinoresinol catabolic process;GO:1902138|(-)-secoisolariciresinol biosynthetic process;GO:0009807|lignan biosynthetic process;	.	GO:0010284|lariciresinol reductase activity;GO:0010283|pinoresinol reductase activity;	.
Potri.005G101000	0.384366	0	up	no	1.01441	0.196306	up	no	1.12698	0.17537	up	no	2.38933	0.000136613	up	yes	1.90225	0.00350603	up	yes	gi|224084097|ref|XP_002307211.1|	gi|224084097|ref|XP_002307211.1|	1773	0	RWP-RK domain-containing family protein [Populus trichocarpa]	gi|566170567|ref|XM_002307175.2|	1405	0	Populus trichocarpa RWP-RK domain-containing family protein (POPTR_0005s10400g) mRNA, complete cds	O81791	231	2e-69	Protein RKD5	.	.	.	.	pfam02042	RWP-RK	RWP-RK domain. This domain is named RWP-RK after a conserved motif at the C terminus of the presumed domain. The domain is found in algal minus dominance proteins as well as plant proteins involved in nitrogen-controlled development.	GO:0006355|regulation of transcription, DNA-templated;GO:0006351|transcription, DNA-templated;	GO:0005634|nucleus;	GO:0003677|DNA binding;GO:0003700|transcription factor activity, sequence-specific DNA binding;	.
Potri.008G047100	-0.0824288	0	down	no	-0.119483	0.166939	down	no	-0.311851	0.0978098	down	no	-1.0201	3.24972e-27	down	yes	-0.35057	0.000315895	down	no	gi|566182368|ref|XP_002311127.2|	gi|566182368|ref|XP_002311127.2|	1752	0	hypothetical protein POPTR_0008s04680g [Populus trichocarpa]	gi|566182367|ref|XM_002311091.2|	1291	0	Populus trichocarpa hypothetical protein (POPTR_0008s04680g) mRNA, complete cds	Q94JV5	466	6e-162	Nitrilase-like protein 2	VC0421	210	4e-63	COG0388	pfam00795	CN_hydrolase	Carbon-nitrogen hydrolase. This family contains hydrolases that break carbon-nitrogen bonds. The family includes: Nitrilase EC:3.5.5.1, Aliphatic amidase EC:3.5.1.4, Biotidinase EC:3.5.1.12, Beta-ureidopropionase EC:3.5.1.6. Nitrilase-related proteins generally have a conserved E-K-C catalytic triad, and are multimeric alpha-beta-beta-alpha sandwich proteins.	GO:0006807|nitrogen compound metabolic process;GO:0046686|response to cadmium ion;	GO:0009536|plastid;	GO:0016810|hydrolase activity, acting on carbon-nitrogen (but not peptide) bonds;	.
Potri.009G087500	-0.255695	0	down	no	-0.458892	7.78454e-22	down	no	-0.627967	0.0959372	down	no	-1.25549	8.56425e-122	down	yes	-1.86191	2.60699e-153	down	yes	gi|566187092|ref|XP_002313184.2|	gi|566187092|ref|XP_002313184.2|	3426	0	RWP-RK domain-containing family protein [Populus trichocarpa]	gi|566187091|ref|XM_002313148.2|	2022	0	Populus trichocarpa RWP-RK domain-containing family protein (POPTR_0009s09060g) mRNA, complete cds	Q7X9B9	301	6e-87	Protein NLP2	.	.	.	.	pfam02042	RWP-RK	RWP-RK domain. This domain is named RWP-RK after a conserved motif at the C terminus of the presumed domain. The domain is found in algal minus dominance proteins as well as plant proteins involved in nitrogen-controlled development.	GO:0006355|regulation of transcription, DNA-templated;GO:0006351|transcription, DNA-templated;	GO:0005634|nucleus;	GO:0003677|DNA binding;	.
Potri.010G129800	0.577069	0	up	no	0.731696	5.72746e-23	up	no	0.280986	0.0180838	up	no	1.03814	3.63012e-51	up	yes	1.71712	2.06315e-105	up	yes	gi|224108541|ref|XP_002314885.1|	gi|224108541|ref|XP_002314885.1|	1394	0	hypothetical protein POPTR_0010s13990g [Populus trichocarpa]	gi|566190732|ref|XM_002314849.2|	950	0	Populus trichocarpa hypothetical protein (POPTR_0010s13990g) mRNA, complete cds	Q84V83	377	7e-124	Leucoanthocyanidin reductase	.	.	.	.	pfam05368	NmrA	NmrA-like family. NmrA is a negative transcriptional regulator involved in the post-translational modification of the transcription factor AreA. NmrA is part of a system controlling nitrogen metabolite repression in fungi. This family only contains a few sequences as iteration results in significant matches to other Rossmann fold families.	GO:0010023|proanthocyanidin biosynthetic process;	.	GO:0033788|leucoanthocyanidin reductase activity;	K13081
Potri.013G000500	0.0476563	0	up	no	0.348926	9.41638e-15	up	no	-0.724777	1.74855e-10	down	no	-1.38238	4.49354e-182	down	yes	0.339663	2.08877e-07	up	no	gi|224124892|ref|XP_002319448.1|	gi|224124892|ref|XP_002319448.1|	1112	3e-150	rhicadhesin receptor family protein [Populus trichocarpa]	gi|566198612|ref|XM_002319412.2|	1063	0	Populus trichocarpa rhicadhesin receptor family protein (POPTR_0013s00240g) mRNA, complete cds	Q6I544	315	2e-105	Germin-like protein 5-1	sll1358	57.8	2e-08	COG2140	pfam00190	Cupin_1	Cupin. This family represents the conserved barrel domain of the 'cupin' superfamily ('cupa' is the Latin term for a small barrel). This family contains 11S and 7S plant seed storage proteins, and germins. Plant seed storage proteins provide the major nitrogen source for the developing plant.	GO:0033609|oxalate metabolic process;GO:0010497|plasmodesmata-mediated intercellular transport;GO:2000280|regulation of root development;	GO:0048046|apoplast;GO:0005618|cell wall;GO:0009506|plasmodesma;	GO:0030145|manganese ion binding;GO:0045735|nutrient reservoir activity;GO:0046564|oxalate decarboxylase activity;	.
Potri.016G042900	2.51367	0	up	no	2.41153	0.219961	up	no	1.42727	0.56912	up	no	4.75769	0.000438297	up	yes	4.65176	0.00075786	up	yes	gi|566208615|ref|XP_002322654.2|	gi|566208615|ref|XP_002322654.2|	4671	0	hypothetical protein POPTR_0016s04220g [Populus trichocarpa]	gi|566208614|ref|XM_002322618.2|	2808	0	Populus trichocarpa hypothetical protein (POPTR_0016s04220g) mRNA, complete cds	Q7X9B9	573	0	Protein NLP2	.	.	.	.	pfam02042	RWP-RK	RWP-RK domain. This domain is named RWP-RK after a conserved motif at the C terminus of the presumed domain. The domain is found in algal minus dominance proteins as well as plant proteins involved in nitrogen-controlled development.	GO:0006355|regulation of transcription, DNA-templated;GO:0006351|transcription, DNA-templated;	GO:0005634|nucleus;	GO:0003677|DNA binding;	.
Potri.019G025900	0.856407	0	up	no	-0.79381	0.309086	down	no	1.04572	0.0644314	up	no	1.7029	0.000247131	up	yes	3.85427	2.57465e-27	up	yes	gi|566229978|ref|XP_006371120.1|	gi|566229978|ref|XP_006371120.1|	1091	3e-148	hypothetical protein POPTR_0019s04280g [Populus trichocarpa]	gi|566230038|ref|XM_002325335.2|	793	0	Populus trichocarpa hypothetical protein (POPTR_0019s04290g) mRNA, complete cds	P92997	290	9e-97	Germin-like protein subfamily 1 member 13	.	.	.	.	pfam00190	Cupin_1	Cupin. This family represents the conserved barrel domain of the 'cupin' superfamily ('cupa' is the Latin term for a small barrel). This family contains 11S and 7S plant seed storage proteins, and germins. Plant seed storage proteins provide the major nitrogen source for the developing plant.	GO:0033609|oxalate metabolic process;	GO:0048046|apoplast;GO:0005618|cell wall;	GO:0030145|manganese ion binding;GO:0045735|nutrient reservoir activity;GO:0046564|oxalate decarboxylase activity;	.
Potri.019G026200	-0.83142	0	down	no	-1.44379	0.174466	down	no	0.791838	0.298074	up	no	1.92668	0.000836251	up	yes	3.78857	1.29556e-17	up	yes	gi|566230070|ref|XP_006371122.1|	gi|566230070|ref|XP_006371122.1|	1147	1e-156	Germin-like protein subfamily 1 member 6 precursor [Populus trichocarpa]	gi|566230069|ref|XM_006371060.1|	818	0	Populus trichocarpa Germin-like protein subfamily 1 member 6 precursor (POPTR_0019s04330g) mRNA, complete cds	Q9SFF9	308	1e-103	Germin-like protein subfamily 1 member 7	.	.	.	.	pfam00190	Cupin_1	Cupin. This family represents the conserved barrel domain of the 'cupin' superfamily ('cupa' is the Latin term for a small barrel). This family contains 11S and 7S plant seed storage proteins, and germins. Plant seed storage proteins provide the major nitrogen source for the developing plant.	GO:0033609|oxalate metabolic process;	GO:0048046|apoplast;GO:0005618|cell wall;	GO:0030145|manganese ion binding;GO:0045735|nutrient reservoir activity;GO:0046564|oxalate decarboxylase activity;	.
Potri.001G133300	0.808069	0	up	no	0.453804	0.0242283	up	no	0.30706	0.323145	up	no	0.226528	0.265745	up	no	1.15456	3.00553e-10	up	yes	gi|566146607|ref|XP_006368316.1|	gi|566146607|ref|XP_006368316.1|	1664	0	pinoresinol-lariciresinol reductase family protein [Populus trichocarpa]	gi|743809144|ref|XM_011020140.1|	1048	0	PREDICTED: Populus euphratica isoflavone reductase homolog (LOC105121485), mRNA	P52581	505	6e-178	Isoflavone reductase homolog	slr0399	67.8	9e-12	COG0702	pfam05368	NmrA	NmrA-like family. NmrA is a negative transcriptional regulator involved in the post-translational modification of the transcription factor AreA. NmrA is part of a system controlling nitrogen metabolite repression in fungi. This family only contains a few sequences as iteration results in significant matches to other Rossmann fold families.	.	.	GO:0016491|oxidoreductase activity;	.
Potri.004G183100	-0.55646	0	down	no	-0.296087	2.40947e-05	down	no	-0.81646	8.19608e-15	down	no	-0.623622	1.43744e-19	down	no	-1.54606	4.65009e-59	down	yes	gi|224080772|ref|XP_002306225.1|	gi|224080772|ref|XP_002306225.1|	1986	0	vestitone reductase-related family protein [Populus trichocarpa]	gi|566167368|ref|XM_002306189.2|	858	0	Populus trichocarpa vestitone reductase-related family protein (POPTR_0004s19380g) mRNA, complete cds	P48279	323	5e-104	Uncharacterized protein ycf39	all4752	321	1e-103	COG0702	pfam05368	NmrA	NmrA-like family. NmrA is a negative transcriptional regulator involved in the post-translational modification of the transcription factor AreA. NmrA is part of a system controlling nitrogen metabolite repression in fungi. This family only contains a few sequences as iteration results in significant matches to other Rossmann fold families.	.	GO:0009842|cyanelle;	GO:0016491|oxidoreductase activity;	.
Potri.005G251700	0.480939	0	up	no	0.524256	6.25851e-06	up	no	0.857507	8.76196e-08	up	no	0.830723	2.68848e-14	up	no	1.7121	1.74317e-57	up	yes	gi|743895895|ref|XP_011041223.1|	gi|743895895|ref|XP_011041223.1|	4426	0	PREDICTED: protein NLP4-like [Populus euphratica]	gi|743895894|ref|XM_011042921.1|	2803	0	PREDICTED: Populus euphratica protein NLP4-like (LOC105137238), transcript variant X1, mRNA	Q7X9B9	739	0	Protein NLP2	.	.	.	.	pfam02042	RWP-RK	RWP-RK domain. This domain is named RWP-RK after a conserved motif at the C terminus of the presumed domain. The domain is found in algal minus dominance proteins as well as plant proteins involved in nitrogen-controlled development.	GO:0006355|regulation of transcription, DNA-templated;GO:0006351|transcription, DNA-templated;	GO:0005634|nucleus;	GO:0003677|DNA binding;	.
Potri.007G047200	-0.0645279	0	down	no	-0.251071	1.14195e-05	down	no	-0.06443	0.67404	down	no	-0.601266	9.45224e-26	down	no	-1.36261	1.04249e-69	down	yes	gi|566180633|ref|XP_002310124.2|	gi|566180633|ref|XP_002310124.2|	1775	0	cupin family protein [Populus trichocarpa]	gi|566180632|ref|XM_002310088.2|	976	0	Populus trichocarpa cupin family protein (POPTR_0007s10690g) mRNA, complete cds	Q6ERU3	105	7e-23	Glutelin type-B 5	.	.	.	.	pfam00190	Cupin_1	Cupin. This family represents the conserved barrel domain of the 'cupin' superfamily ('cupa' is the Latin term for a small barrel). This family contains 11S and 7S plant seed storage proteins, and germins. Plant seed storage proteins provide the major nitrogen source for the developing plant.	GO:0006952|defense response;	GO:0009279|cell outer membrane;	GO:0045735|nutrient reservoir activity;	.
Potri.007G123700	2.85537	0	up	no	-0.929326	0.719944	down	no	0.939259	0.589927	up	no	-0.214303	0.92403	down	no	3.61515	0.00403911	up	yes	gi|224095730|ref|XP_002310455.1|	gi|224095730|ref|XP_002310455.1|	1674	0	hypothetical protein POPTR_0007s02420g [Populus trichocarpa]	gi|566179219|ref|XM_002310419.2|	1118	0	Populus trichocarpa hypothetical protein (POPTR_0007s02420g) mRNA, complete cds	Q15GI3	483	3e-169	Isoeugenol synthase 1	slr0399	54.3	2e-07	COG0702	pfam05368	NmrA	NmrA-like family. NmrA is a negative transcriptional regulator involved in the post-translational modification of the transcription factor AreA. NmrA is part of a system controlling nitrogen metabolite repression in fungi. This family only contains a few sequences as iteration results in significant matches to other Rossmann fold families.	GO:0009699|phenylpropanoid biosynthetic process;	.	GO:0016491|oxidoreductase activity;	K17056
Potri.007G133400	0.136066	0	up	no	0.0264665	0.842869	up	no	-0.316823	0.327316	down	no	0.467158	0.000129138	up	no	1.25941	7.22043e-22	up	yes	gi|566179066|ref|XP_002310422.2|	gi|566179066|ref|XP_002310422.2|	4815	0	hypothetical protein POPTR_0007s01530g [Populus trichocarpa]	gi|743935023|ref|XM_011013564.1|	3471	0	PREDICTED: Populus euphratica protein NLP8-like (LOC105116286), transcript variant X2, mRNA	O22864	699	0	Protein NLP8	.	.	.	.	pfam02042	RWP-RK	RWP-RK domain. This domain is named RWP-RK after a conserved motif at the C terminus of the presumed domain. The domain is found in algal minus dominance proteins as well as plant proteins involved in nitrogen-controlled development.	GO:0006355|regulation of transcription, DNA-templated;GO:0006351|transcription, DNA-templated;	GO:0005634|nucleus;	GO:0003677|DNA binding;GO:0003700|transcription factor activity, sequence-specific DNA binding;	.
Potri.014G117700	-0.971356	0	down	no	-0.89414	1.6818e-32	down	no	-0.875667	2.89362e-15	down	no	-0.815239	2.63594e-29	down	no	-1.22215	1.5295e-45	down	yes	gi|224130940|ref|XP_002320962.1|	gi|224130940|ref|XP_002320962.1|	1145	4e-153	hypothetical protein POPTR_0014s11300g [Populus trichocarpa]	gi|566203743|ref|XM_002320926.2|	1202	0	Populus trichocarpa hypothetical protein (POPTR_0014s11300g) mRNA, complete cds	Q93W77	248	2e-77	NifU-like protein 1, chloroplastic	asr1309	82	5e-18	COG0694	pfam01106	NifU	NifU-like domain. This is an alignment of the carboxy-terminal domain. This is the only common region between the NifU protein from nitrogen-fixing bacteria and rhodobacterial species. The biochemical function of NifU is unknown.	GO:0016226|iron-sulfur cluster assembly;	GO:0009507|chloroplast;GO:0009570|chloroplast stroma;	GO:0005506|iron ion binding;GO:0051536|iron-sulfur cluster binding;GO:0005198|structural molecule activity;	.
Potri.016G074200	-0.621671	0	down	no	0.64622	0.264509	up	no	-0.470774	0.506236	down	no	1.13384	0.0272555	up	no	1.93643	2.94101e-05	up	yes	gi|743900699|ref|XP_011043651.1|	gi|743900699|ref|XP_011043651.1|	2135	0	PREDICTED: bifunctional nitrilase/nitrile hydratase NIT4B-like [Populus euphratica]	gi|743900698|ref|XM_011045349.1|	1370	0	PREDICTED: Populus euphratica bifunctional nitrilase/nitrile hydratase NIT4B-like (LOC105139048), mRNA	Q42966	374	1e-123	Bifunctional nitrilase/nitrile hydratase NIT4B	RSc1823	138	2e-35	COG0388	pfam00795	CN_hydrolase	Carbon-nitrogen hydrolase. This family contains hydrolases that break carbon-nitrogen bonds. The family includes: Nitrilase EC:3.5.5.1, Aliphatic amidase EC:3.5.1.4, Biotidinase EC:3.5.1.12, Beta-ureidopropionase EC:3.5.1.6. Nitrilase-related proteins generally have a conserved E-K-C catalytic triad, and are multimeric alpha-beta-beta-alpha sandwich proteins.	GO:0006807|nitrogen compound metabolic process;	.	GO:0047427|cyanoalanine nitrilase activity;	.
Potri.019G026700	0.468816	0	up	no	0.307428	0.848421	up	no	-0.0526295	0.981405	down	no	0.782181	0.585238	up	no	3.24642	0.000627505	up	yes	gi|566230121|ref|XP_002325797.2|	gi|566230121|ref|XP_002325797.2|	1097	1e-149	hypothetical protein POPTR_0019s04340g [Populus trichocarpa]	gi|566229977|ref|XM_006371058.1|	710	0	Populus trichocarpa hypothetical protein (POPTR_0019s04280g) mRNA, complete cds	P92997	287	6e-96	Germin-like protein subfamily 1 member 13	.	.	.	.	pfam00190	Cupin_1	Cupin. This family represents the conserved barrel domain of the 'cupin' superfamily ('cupa' is the Latin term for a small barrel). This family contains 11S and 7S plant seed storage proteins, and germins. Plant seed storage proteins provide the major nitrogen source for the developing plant.	GO:0033609|oxalate metabolic process;	GO:0048046|apoplast;GO:0005618|cell wall;	GO:0030145|manganese ion binding;GO:0045735|nutrient reservoir activity;GO:0046564|oxalate decarboxylase activity;	.
Potri.T056300	0.829385	0	up	no	0.23448	0.823438	up	no	0.666568	0.505139	up	no	0.683253	0.4701	up	no	3.11434	8.88635e-07	up	yes	gi|566229978|ref|XP_006371120.1|	gi|566229978|ref|XP_006371120.1|	1089	7e-148	hypothetical protein POPTR_0019s04280g [Populus trichocarpa]	gi|566230038|ref|XM_002325335.2|	785	0	Populus trichocarpa hypothetical protein (POPTR_0019s04290g) mRNA, complete cds	P92997	288	6e-96	Germin-like protein subfamily 1 member 13	.	.	.	.	pfam00190	Cupin_1	Cupin. This family represents the conserved barrel domain of the 'cupin' superfamily ('cupa' is the Latin term for a small barrel). This family contains 11S and 7S plant seed storage proteins, and germins. Plant seed storage proteins provide the major nitrogen source for the developing plant.	GO:0033609|oxalate metabolic process;	GO:0048046|apoplast;GO:0005618|cell wall;	GO:0030145|manganese ion binding;GO:0045735|nutrient reservoir activity;GO:0046564|oxalate decarboxylase activity;	.
Potri.001G145200	-2.61294	0	down	yes	-0.896088	2.24094e-95	down	no	-1.1173	2.69084e-40	down	yes	-1.14426	1.39453e-152	down	yes	-1.00181	1.9292e-58	down	yes	gi|566146859|ref|XP_006368434.1|	gi|566146859|ref|XP_006368434.1|	3067	0	proton-dependent oligopeptide transport family protein [Populus trichocarpa]	gi|743809872|ref|XM_011020307.1|	2095	0	PREDICTED: Populus euphratica protein NRT1/ PTR FAMILY 7.3 (LOC105121595), mRNA	Q9LQL2	949	0	Protein NRT1/ PTR FAMILY 7.3	ECU11g1050	115	3e-26	COG3104	pfam00854	PTR2	POT family. The POT (proton-dependent oligopeptide transport) family all appear to be proton dependent transporters.	GO:0010150|leaf senescence;GO:0015706|nitrate transport;GO:0055075|potassium ion homeostasis;GO:0010167|response to nitrate;	GO:0016021|integral component of membrane;GO:0005886|plasma membrane;	GO:0015112|nitrate transmembrane transporter activity;GO:0015293|symporter activity;	.
Potri.001G305400	-2.80968	0	down	yes	-1.01264	0.044767	down	no	0.498395	0.354526	up	no	2.34493	5.72214e-17	up	yes	5.44744	4.47426e-129	up	yes	gi|566152000|ref|XP_002300222.2|	gi|566152000|ref|XP_002300222.2|	2317	0	hypothetical protein POPTR_0001s31280g [Populus trichocarpa]	gi|566151999|ref|XM_002300186.2|	1632	0	Populus trichocarpa hypothetical protein (POPTR_0001s31280g) mRNA, complete cds	Q84KJ6	702	0	Ammonium transporter 3 member 1	SSO1054	289	2e-89	COG0004	pfam00909	Ammonium_transp	Ammonium Transporter Family.	GO:0072488|ammonium transmembrane transport;GO:0019740|nitrogen utilization;GO:0015695|organic cation transport;	GO:0005887|integral component of plasma membrane;	GO:0008519|ammonium transmembrane transporter activity;	K03320
Potri.001G331700	-1.01936	0	down	yes	-1.15461	9.47748e-96	down	yes	-0.757528	0.0031631	down	no	-2.53164	0	down	yes	-5.53629	0	down	yes	gi|743919798|ref|XP_011003929.1|	gi|743919798|ref|XP_011003929.1|	3993	0	PREDICTED: chloride channel protein CLC-b [Populus euphratica]	gi|743919797|ref|XM_011005627.1|	2689	0	PREDICTED: Populus euphratica chloride channel protein CLC-b (LOC105110551), mRNA	P92942	1259	0	Chloride channel protein CLC-b	L113400	87.4	5e-17	COG0038	pfam00654	Voltage_CLC	Voltage gated chloride channel. This family of ion channels contains 10 or 12 transmembrane helices. Each protein forms a single pore. It has been shown that some members of this family form homodimers. In terms of primary structure, they are unrelated to known cation channels or other types of anion channels. Three ClC subfamilies are found in animals. ClC-1 is involved in setting and restoring …	.	GO:0034707|chloride channel complex;GO:0009705|plant-type vacuole membrane;	GO:0009671|nitrate:proton symporter activity;GO:0005247|voltage-gated chloride channel activity;	K05016
Potri.002G225500	3.65603	0	up	yes	3.06522	6.3495e-10	up	yes	2.60154	0.00010398	up	yes	2.91334	5.23965e-09	up	yes	4.28583	7.66686e-23	up	yes	gi|566159275|ref|XP_002301604.2|	gi|566159275|ref|XP_002301604.2|	2761	0	hypothetical protein POPTR_0002s21630g [Populus trichocarpa]	gi|566159274|ref|XM_002301568.2|	2285	0	Populus trichocarpa hypothetical protein (POPTR_0002s21630g) mRNA, complete cds	Q9LVE0	719	0	Protein NRT1/ PTR FAMILY 6.4	ECU11g1050	65.5	4e-10	COG3104	pfam00854	PTR2	POT family. The POT (proton-dependent oligopeptide transport) family all appear to be proton dependent transporters.	GO:0042128|nitrate assimilation;	GO:0016021|integral component of membrane;	GO:0015293|symporter activity;	.
Potri.003G088800	-2.72452	0	down	yes	-1.67561	6.74328e-142	down	yes	-2.30341	4.33539e-46	down	yes	-1.71953	3.0954e-149	down	yes	-0.600111	6.10835e-13	down	no	gi|566161638|ref|XP_006385620.1|	gi|566161638|ref|XP_006385620.1|	3200	0	proton-dependent oligopeptide transport family protein [Populus trichocarpa]	gi|566161637|ref|XM_006385558.1|	2109	0	Populus trichocarpa proton-dependent oligopeptide transport family protein (POPTR_0003s08710g) mRNA, complete cds	Q9LQL2	980	0	Protein NRT1/ PTR FAMILY 7.3	ECU11g1050	129	4e-31	COG3104	pfam00854	PTR2	POT family. The POT (proton-dependent oligopeptide transport) family all appear to be proton dependent transporters.	GO:0010150|leaf senescence;GO:0015706|nitrate transport;GO:0055075|potassium ion homeostasis;GO:0010167|response to nitrate;	GO:0016021|integral component of membrane;GO:0005886|plasma membrane;	GO:0015112|nitrate transmembrane transporter activity;GO:0015293|symporter activity;	.
Potri.003G184200	2.17889	0	up	yes	1.33189	4.58152e-05	up	yes	1.83391	9.6985e-06	up	yes	2.73345	1.52457e-26	up	yes	0.478016	0.207442	up	no	gi|743818066|ref|XP_011020573.1|	gi|743818066|ref|XP_011020573.1|	2046	0	PREDICTED: protein kinase byr2-like [Populus euphratica]	gi|157365035|gb|AC210384.1|	1575	0	Populus trichocarpa clone POP028-N07, complete sequence	P28829	150	8e-38	Protein kinase byr2	.	.	.	.	pfam00069	Pkinase	Protein kinase domain.	GO:0031142|induction of conjugation upon nitrogen starvation;GO:0010514|induction of conjugation with cellular fusion;GO:1903695|MAPK cascade involved in ascospore formation;GO:0071507|MAPK cascade involved in conjugation with cellular fusion;GO:0000751|mitotic cell cycle arrest in response to pheromone;GO:0000750|pheromone-dependent signal transduction involved in conjugation with cellular fusio…	GO:0000935|barrier septum;GO:0032153|cell division site;GO:0051286|cell tip;GO:0005737|cytoplasm;GO:0005886|plasma membrane;	GO:0005524|ATP binding;GO:0004709|MAP kinase kinase kinase activity;GO:0008349|MAP kinase kinase kinase kinase activity;	K11228
Potri.004G085400	-1.59814	0	down	yes	-0.699729	9.47737e-88	down	no	-1.57115	8.90566e-88	down	yes	-2.17478	0	down	yes	-4.0472	0	down	yes	gi|720049145|ref|XP_010271347.1|	gi|720049145|ref|XP_010271347.1|	974	9e-165	PREDICTED: glutamine synthetase cytosolic isozyme 1 [Nelumbo nucifera]	gi|566165574|ref|XM_002305849.2|	773	0	Populus trichocarpa glutamate-ammonia ligase family protein (POPTR_0004s08380g) mRNA, complete cds	P07694	367	6e-160	Glutamine synthetase root isozyme A	SPAC23H4.06	194	3e-87	COG0174	pfam00120	Gln-synt_C	Glutamine synthetase, catalytic domain.	GO:0006542|glutamine biosynthetic process;GO:0009399|nitrogen fixation;	GO:0005737|cytoplasm;	GO:0005524|ATP binding;GO:0004356|glutamate-ammonia ligase activity;	.
Potri.004G171300	-1.47048	0	down	yes	0.699359	0.000685522	up	no	0.677379	0.046099	up	no	0.887349	4.60624e-06	up	no	1.18845	4.74972e-09	up	yes	gi|566167095|ref|XP_002305497.2|	gi|566167095|ref|XP_002305497.2|	2493	0	hypothetical protein POPTR_0004s17710g [Populus trichocarpa]	gi|566256335|ref|XM_006388067.1|	1905	0	Populus trichocarpa hypothetical protein (POPTR_0320s00210g) mRNA, complete cds	Q9URY4	279	6e-83	Putative amidase C869.01	SPAC869.01	279	2e-83	COG0154	pfam01425	Amidase	Amidase.	.	GO:0005829|cytosol;	GO:0004040|amidase activity;GO:0016884|carbon-nitrogen ligase activity, with glutamine as amido-N-donor;	K01426
Potri.005G070300	1.2327	0	up	yes	1.91032	5.0932e-18	up	yes	1.42775	5.63366e-09	up	yes	1.0494	2.4364e-05	up	yes	2.10224	5.67158e-20	up	yes	gi|224081068|ref|XP_002306283.1|	gi|224081068|ref|XP_002306283.1|	3194	0	hypothetical protein POPTR_0005s07130g [Populus trichocarpa]	gi|566169960|ref|XM_002306247.2|	2357	0	Populus trichocarpa hypothetical protein (POPTR_0005s07130g) mRNA, complete cds	Q7XJJ7	489	5e-161	Fatty acid amide hydrolase	slr0877	184	3e-49	COG0154	pfam01425	Amidase	Amidase.	GO:0042742|defense response to bacterium;GO:0070291|N-acylethanolamine metabolic process;	GO:0005783|endoplasmic reticulum;GO:0005789|endoplasmic reticulum membrane;GO:0005794|Golgi apparatus;GO:0016021|integral component of membrane;GO:0005886|plasma membrane;GO:0005774|vacuolar membrane;GO:0005773|vacuole;	GO:0016884|carbon-nitrogen ligase activity, with glutamine as amido-N-donor;GO:0047412|N-(long-chain-acyl)ethanolamine deacylase activity;	.
Potri.005G100400	-1.94499	0	down	yes	-0.934495	1.87968e-59	down	no	-1.56171	4.0744e-21	down	yes	-1.69139	5.57028e-173	down	yes	-4.67753	0	down	yes	gi|566170544|ref|XP_006382987.1|	gi|566170544|ref|XP_006382987.1|	2340	0	hypothetical protein POPTR_0005s10340g [Populus trichocarpa]	gi|566170545|ref|XM_006382926.1|	2466	0	Populus trichocarpa hypothetical protein (POPTR_0005s10340g) mRNA, complete cds	P25819	825	0	Catalase-2	lin2920	445	2e-146	COG0753	pfam00199	Catalase	Catalase.	GO:0008219|cell death;GO:0045454|cell redox homeostasis;GO:0006995|cellular response to nitrogen starvation;GO:0016036|cellular response to phosphate starvation;GO:0009970|cellular response to sulfate starvation;GO:0042744|hydrogen peroxide catabolic process;GO:0009648|photoperiodism;GO:0009409|response to cold;GO:0009416|response to light stimulus;GO:0006979|response to oxidative stress;	GO:0009507|chloroplast;GO:0022626|cytosolic ribosome;GO:0009514|glyoxysome;GO:0005739|mitochondrion;GO:0005777|peroxisome;GO:0010319|stromule;	GO:0004096|catalase activity;GO:0050897|cobalt ion binding;GO:0020037|heme binding;	K03781
Potri.005G145500	-1.01076	0	down	yes	-1.24466	1.20689e-80	down	yes	-0.431246	0.0924971	down	no	-1.77948	3.68099e-175	down	yes	-2.90796	9.03318e-168	down	yes	gi|224081821|ref|XP_002306497.1|	gi|224081821|ref|XP_002306497.1|	1100	1e-146	LOB domain protein 39 [Populus trichocarpa]	gi|566172103|ref|XM_002306461.2|	1147	0	Populus trichocarpa LOB domain protein 39 (POPTR_0005s18900g) mRNA, complete cds	Q9FN11	244	5e-76	LOB domain-containing protein 37	.	.	.	.	pfam03195	DUF260	Protein of unknown function DUF260.	GO:0006807|nitrogen compound metabolic process;GO:0060776|simple leaf morphogenesis;	.	.	.
Potri.006G033900	-3.62886	0	down	yes	-0.812671	0.424708	down	no	-0.345913	0.731715	down	no	0.0937806	0.915152	up	no	1.78289	0.00711152	up	yes	gi|566174237|ref|XP_002308864.2|	gi|566174237|ref|XP_002308864.2|	3096	0	nitrite transporter family protein [Populus trichocarpa]	gi|566174236|ref|XM_002308828.2|	1803	0	Populus trichocarpa nitrite transporter family protein (POPTR_0006s03240g) mRNA, complete cds	Q9SX20	603	0	Protein NRT1/ PTR FAMILY 3.1	YKR093w	63.2	1e-09	COG3104	pfam00854	PTR2	POT family. The POT (proton-dependent oligopeptide transport) family all appear to be proton dependent transporters.	GO:0010336|gibberellic acid homeostasis;GO:0042128|nitrate assimilation;	GO:0016021|integral component of membrane;GO:0005886|plasma membrane;	GO:0005215|transporter activity;	.
Potri.006G051500	-1.74711	0	down	yes	-1.24424	2.70653e-68	down	yes	-1.45959	1.18004e-27	down	yes	-2.66503	5.10602e-219	down	yes	-3.39388	3.08692e-246	down	yes	gi|743909147|ref|XP_011048046.1|	gi|743909147|ref|XP_011048046.1|	1139	4e-153	PREDICTED: protein N-terminal glutamine amidohydrolase [Populus euphratica]	gi|566174539|ref|XM_002308912.2|	1047	0	Populus trichocarpa hypothetical protein (POPTR_0006s05000g) mRNA, complete cds	O22944	281	1e-91	Protein N-terminal glutamine amidohydrolase	.	.	.	.	pfam09764	Nt_Gln_amidase	N-terminal glutamine amidase. This protein is conserved from plants to humans. It represents a family of N terminal glutamine amidases. The enzyme removes the NH2 group from a Gln, at the N-terminal, rendering it a Glu.	.	.	GO:0016811|hydrolase activity, acting on carbon-nitrogen (but not peptide) bonds, in linear amides;	.
Potri.006G180800	-1.00848	0	down	yes	-0.630548	1.02867e-11	down	no	-0.688916	3.09077e-07	down	no	-0.257751	0.00202703	down	no	-0.513197	1.52848e-07	down	no	gi|224088338|ref|XP_002308415.1|	gi|224088338|ref|XP_002308415.1|	5676	0	hypothetical protein POPTR_0006s19450g [Populus trichocarpa]	gi|566177096|ref|XM_002308379.2|	3737	0	Populus trichocarpa hypothetical protein (POPTR_0006s19450g) mRNA, complete cds	Q9SUG7	1261	0	Autophagy-related protein 11	.	.	.	.	pfam10377	ATG11	Autophagy-related protein 11. The function of this family is conflicting. In the fission yeast, Schizosaccharomyces pombe, this protein has been shown to interact with the telomere cap complex. However, in budding yeast, Saccharomyces cerevisiae, this protein is called ATG11 and is shown to be involved in autophagy.	GO:0000045|autophagosome assembly;GO:0006914|autophagy;GO:0006995|cellular response to nitrogen starvation;GO:0061723|glycophagy;GO:0010150|leaf senescence;GO:0000422|mitophagy;GO:0030242|pexophagy;GO:0001934|positive regulation of protein phosphorylation;GO:0015031|protein transport;GO:0061709|reticulophagy;	GO:1990316|ATG1/UKL1 kinase complex;GO:0005776|autophagosome;GO:0031410|cytoplasmic vesicle;GO:0009506|plasmodesma;GO:0034045|pre-autophagosomal structure membrane;	GO:0032947|protein complex scaffold;GO:0042803|protein homodimerization activity;GO:0019901|protein kinase binding;	.
Potri.007G098600	-1.28323	0	down	yes	-0.600436	3.21514e-18	down	no	-0.88998	3.82129e-14	down	no	-1.30488	3.94141e-68	down	yes	-0.341481	8.49638e-06	down	no	gi|566179646|ref|XP_002309950.2|	gi|566179646|ref|XP_002309950.2|	3012	0	hypothetical protein POPTR_0007s04860g [Populus trichocarpa]	gi|743826687|ref|XM_011024551.1|	1850	0	PREDICTED: Populus euphratica fatty acid amide hydrolase-like (LOC105124509), mRNA	Q7XJJ7	475	8e-158	Fatty acid amide hydrolase	PAE1525	181	2e-49	COG0154	pfam01425	Amidase	Amidase.	GO:0042742|defense response to bacterium;GO:0070291|N-acylethanolamine metabolic process;	GO:0005783|endoplasmic reticulum;GO:0005789|endoplasmic reticulum membrane;GO:0005794|Golgi apparatus;GO:0016021|integral component of membrane;GO:0005886|plasma membrane;GO:0005774|vacuolar membrane;GO:0005773|vacuole;	GO:0016884|carbon-nitrogen ligase activity, with glutamine as amido-N-donor;GO:0047412|N-(long-chain-acyl)ethanolamine deacylase activity;	.
Potri.010G034700	-1.99758	0	down	yes	-0.536822	0.175433	down	no	-1.10979	0.0108799	down	no	-0.284489	0.447539	down	no	0.254333	0.475323	up	no	gi|566189009|ref|XP_006378165.1|	gi|566189009|ref|XP_006378165.1|	3111	0	proton-dependent oligopeptide transport family protein [Populus trichocarpa]	gi|566189008|ref|XM_006378103.1|	2238	0	Populus trichocarpa proton-dependent oligopeptide transport family protein (POPTR_0010s04370g) mRNA, complete cds	Q8RX77	702	0	Protein NRT1/ PTR FAMILY 2.13	.	.	.	.	pfam00854	PTR2	POT family. The POT (proton-dependent oligopeptide transport) family all appear to be proton dependent transporters.	GO:0080055|low-affinity nitrate transport;GO:0042128|nitrate assimilation;GO:0015706|nitrate transport;	GO:0016021|integral component of membrane;GO:0005886|plasma membrane;	GO:0080054|low-affinity nitrate transmembrane transporter activity;GO:0015293|symporter activity;	.
Potri.010G126300	1.39804	0	up	yes	0.975188	8.97267e-50	up	no	1.83449	1.16324e-33	up	yes	0.496106	5.55386e-13	up	no	0.98151	1.0051e-36	up	no	gi|566190665|ref|XP_002314866.2|	gi|566190665|ref|XP_002314866.2|	2490	0	hypothetical protein POPTR_0010s13620g [Populus trichocarpa]	gi|566190658|ref|XM_006378429.1|	2929	0	Populus trichocarpa hypothetical protein (POPTR_0010s13620g) mRNA, complete cds	Q9SX20	746	0	Protein NRT1/ PTR FAMILY 3.1	ECU11g1050	75.9	3e-13	COG3104	pfam00854	PTR2	POT family. The POT (proton-dependent oligopeptide transport) family all appear to be proton dependent transporters.	GO:0010336|gibberellic acid homeostasis;GO:0042128|nitrate assimilation;	GO:0016021|integral component of membrane;GO:0005886|plasma membrane;	GO:0005215|transporter activity;	.
Potri.013G014400	1.32931	0	up	yes	0.80924	0.0028304	up	no	0.478906	0.48868	up	no	-0.939672	0.00747847	down	no	2.36263	1.18644e-24	up	yes	gi|224123066|ref|XP_002318985.1|	gi|224123066|ref|XP_002318985.1|	976	3e-128	hypothetical protein POPTR_0013s01590g [Populus trichocarpa]	gi|566198836|ref|XM_002318949.2|	798	0	Populus trichocarpa hypothetical protein (POPTR_0013s01590g) mRNA, complete cds	Q84WN3	179	1e-51	Bidirectional sugar transporter SWEET17	.	.	.	.	pfam03083	MtN3_slv	Sugar efflux transporter for intercellular exchange. This family includes proteins such as drosophila saliva, MtN3 involved in root nodule development and a protein involved in activation and expression of recombination activation genes (RAGs). Although the molecular function of these proteins is unknown, they are almost certainly transmembrane proteins. This family contains a region of two trans…	GO:0070417|cellular response to cold;GO:0006995|cellular response to nitrogen starvation;GO:0007623|circadian rhythm;GO:1902334|fructose export from vacuole to cytoplasm;GO:0015755|fructose transport;GO:0051260|protein homooligomerization;GO:0009646|response to absence of light;GO:0009750|response to fructose;	GO:0016021|integral component of membrane;GO:0009705|plant-type vacuole membrane;	GO:0005353|fructose transmembrane transporter activity;GO:0051119|sugar transmembrane transporter activity;	K15382
Potri.013G024100	1.00876	0	up	yes	0.595239	4.88774e-06	up	no	0.190378	0.490996	up	no	-0.454401	0.00438855	down	no	-0.48158	0.00223556	down	no	gi|743829680|ref|XP_011023584.1|	gi|743829680|ref|XP_011023584.1|	1902	0	PREDICTED: LOW QUALITY PROTEIN: amidase 1-like [Populus euphratica]	gi|743829679|ref|XM_011025282.1|	1116	0	PREDICTED: Populus euphratica amidase 1-like (LOC105125015), mRNA	Q9FR37	499	6e-171	Amidase 1	mlr2975	216	1e-62	COG0154	pfam01425	Amidase	Amidase.	GO:0009684|indoleacetic acid biosynthetic process;	GO:0005737|cytoplasm;GO:0005829|cytosol;	GO:0004040|amidase activity;GO:0016884|carbon-nitrogen ligase activity, with glutamine as amido-N-donor;GO:0016810|hydrolase activity, acting on carbon-nitrogen (but not peptide) bonds;GO:0043864|indoleacetamide hydrolase activity;	.
Potri.013G024200	1.60423	0	up	yes	0.941459	2.94322e-05	up	no	1.1083	0.00727696	up	yes	0.22137	0.374597	up	no	0.47676	0.0764309	up	no	gi|743829684|ref|XP_011023586.1|	gi|743829684|ref|XP_011023586.1|	2073	0	PREDICTED: amidase 1-like isoform X1 [Populus euphratica]	gi|566199016|ref|XM_002319514.2|	897	0	Populus trichocarpa hypothetical protein (POPTR_0013s02510g) mRNA, complete cds	Q9FR37	499	8e-173	Amidase 1	mlr2975	201	3e-58	COG0154	pfam01425	Amidase	Amidase.	GO:0009684|indoleacetic acid biosynthetic process;	GO:0005737|cytoplasm;GO:0005829|cytosol;	GO:0004040|amidase activity;GO:0016884|carbon-nitrogen ligase activity, with glutamine as amido-N-donor;GO:0016810|hydrolase activity, acting on carbon-nitrogen (but not peptide) bonds;GO:0043864|indoleacetamide hydrolase activity;	.
Potri.014G167400	1.00585	0	up	yes	0.408782	0.0577993	up	no	1.03358	0.000341211	up	yes	1.21031	4.78751e-11	up	yes	1.64182	1.67447e-20	up	yes	gi|743931849|ref|XP_011010208.1|	gi|743931849|ref|XP_011010208.1|	1329	1e-179	PREDICTED: SNF1-related protein kinase regulatory subunit beta-2-like [Populus euphratica]	gi|743931848|ref|XM_011011906.1|	1277	0	PREDICTED: Populus euphratica SNF1-related protein kinase regulatory subunit beta-2-like (LOC105115114), mRNA	Q9SCY5	206	1e-60	SNF1-related protein kinase regulatory subunit beta-2	.	.	.	.	pfam04739	AMPKBI	5'-AMP-activated protein kinase beta subunit, interation domain. This region is found in the beta subunit of the 5'-AMP-activated protein kinase complex, and its yeast homologues Sip1, Sip2 and Gal83, which are found in the SNF1 kinase complex. This region is sufficient for interaction of this subunit with the kinase complex, but is not solely responsible for the interaction, and the interaction …	GO:0005975|carbohydrate metabolic process;GO:0043562|cellular response to nitrogen levels;GO:0006633|fatty acid biosynthetic process;GO:0042128|nitrate assimilation;GO:0009744|response to sucrose;	.	GO:0005524|ATP binding;	K07199
Potri.014G179400	-1.72043	0	down	yes	-1.23854	3.54337e-45	down	yes	0.636815	0.221611	up	no	-1.30866	1.77747e-52	down	yes	0.378355	1.91387e-05	up	no	gi|224129404|ref|XP_002320578.1|	gi|224129404|ref|XP_002320578.1|	2974	0	hypothetical protein POPTR_0014s17750g [Populus trichocarpa]	gi|566204850|ref|XM_002320542.2|	2378	0	Populus trichocarpa hypothetical protein (POPTR_0014s17750g) mRNA, complete cds	Q9LQL2	791	0	Protein NRT1/ PTR FAMILY 7.3	ECU11g1050	121	2e-28	COG3104	pfam00854	PTR2	POT family. The POT (proton-dependent oligopeptide transport) family all appear to be proton dependent transporters.	GO:0010150|leaf senescence;GO:0015706|nitrate transport;GO:0055075|potassium ion homeostasis;GO:0010167|response to nitrate;	GO:0016021|integral component of membrane;GO:0005886|plasma membrane;	GO:0015112|nitrate transmembrane transporter activity;GO:0015293|symporter activity;	.
Potri.017G140900	3.50033	0	up	yes	5.35783	7.00474e-304	up	yes	3.41732	NA	up	no	2.22674	4.74555e-29	up	yes	4.23668	6.57838e-132	up	yes	gi|566210772|ref|XP_006372463.1|	gi|566210772|ref|XP_006372463.1|	780	6e-103	hypothetical protein POPTR_0017s01880g [Populus trichocarpa]	gi|743888114|ref|XM_011040042.1|	526	0	PREDICTED: Populus euphratica microsomal glutathione S-transferase 3-like (LOC105135251), mRNA	O14880	101	6e-25	Microsomal glutathione S-transferase 3	.	.	.	.	pfam01124	MAPEG	MAPEG family. This family is has been called MAPEG (Membrane Associated Proteins in Eicosanoid and Glutathione metabolizm). It includes proteins such as Prostaglandin E synthase. This enzyme catalyses the synthesis of PGE2 from PGH2 (produced by cyclooxygenase from arachidonic acid). Because of structural similarities in the active sites of FLAP, LTC4 synthase and PGE synthase, substrates for eac…	GO:1901687|glutathione derivative biosynthetic process;GO:0006629|lipid metabolic process;GO:0010243|response to organonitrogen compound;GO:0007165|signal transduction;GO:0006805|xenobiotic metabolic process;	GO:0005783|endoplasmic reticulum;GO:0005789|endoplasmic reticulum membrane;GO:0070062|extracellular exosome;GO:0016021|integral component of membrane;GO:0043231|intracellular membrane-bounded organelle;GO:0016020|membrane;GO:0005635|nuclear envelope;GO:0031090|organelle membrane;	GO:0004602|glutathione peroxidase activity;GO:0004364|glutathione transferase activity;GO:0004601|peroxidase activity;	K00799
Potri.019G023600	-1.82014	0	down	yes	-0.0934657	0.0421068	down	no	-0.950096	0.000854651	down	no	0.0994465	0.0163543	up	no	-0.858427	1.45122e-07	down	no	gi|566229233|ref|XP_002325790.2|	gi|566229233|ref|XP_002325790.2|	2491	0	ammonium transporter 2 family protein [Populus trichocarpa]	gi|566229232|ref|XM_002325754.2|	1774	0	Populus trichocarpa ammonium transporter 2 family protein (POPTR_0019s04030g) mRNA, complete cds	O04161	750	0	Ammonium transporter 1 member 2	TM0402	231	3e-67	COG0004	pfam00909	Ammonium_transp	Ammonium Transporter Family.	GO:0072488|ammonium transmembrane transport;GO:0015696|ammonium transport;GO:0019740|nitrogen utilization;GO:0015695|organic cation transport;	GO:0005887|integral component of plasma membrane;	GO:0008519|ammonium transmembrane transporter activity;	.
Potri.019G034800	-1.9323	0	down	yes	-0.896467	5.45942e-49	down	no	-0.0539473	0.874527	down	no	-0.201335	0.000111332	down	no	-0.809138	3.34135e-31	down	no	gi|743821693|ref|XP_011021482.1|	gi|743821693|ref|XP_011021482.1|	2203	0	PREDICTED: glutamate dehydrogenase 1-like isoform X2 [Populus euphratica]	gi|224145985|ref|XM_002325802.1|	1595	0	Populus trichocarpa Glutamate dehydrogenase 1 family protein (POPTR_0019s05050g) mRNA, complete cds	Q43314	783	0	Glutamate dehydrogenase 1	TM1015	387	2e-127	COG0334	pfam00208	ELFV_dehydrog	Glutamate/Leucine/Phenylalanine/Valine dehydrogenase.	GO:0006520|cellular amino acid metabolic process;GO:0006807|nitrogen compound metabolic process;GO:0009646|response to absence of light;GO:0046686|response to cadmium ion;GO:0009651|response to salt stress;	GO:0005739|mitochondrion;	GO:0005524|ATP binding;GO:0050897|cobalt ion binding;GO:0005507|copper ion binding;GO:0004352|glutamate dehydrogenase (NAD+) activity;GO:0004353|glutamate dehydrogenase [NAD(P)+] activity;GO:0008270|zinc ion binding;	K00261
Potri.006G034000	-0.641844	0	down	no	-0.392812	3.10674e-08	down	no	-1.70164	4.11484e-05	down	yes	-1.02544	3.4334e-44	down	yes	-0.931071	2.51801e-05	down	no	gi|566174239|ref|XP_002308865.2|	gi|566174239|ref|XP_002308865.2|	2970	0	nitrite transporter family protein [Populus trichocarpa]	gi|566174238|ref|XM_002308829.2|	1919	0	Populus trichocarpa nitrite transporter family protein (POPTR_0006s03250g) mRNA, complete cds	Q9SX20	643	0	Protein NRT1/ PTR FAMILY 3.1	ECU11g1050	107	1e-23	COG3104	pfam00854	PTR2	POT family. The POT (proton-dependent oligopeptide transport) family all appear to be proton dependent transporters.	GO:0010336|gibberellic acid homeostasis;GO:0042128|nitrate assimilation;	GO:0016021|integral component of membrane;GO:0005886|plasma membrane;	GO:0005215|transporter activity;	.
Potri.006G102800	0.849343	0	up	no	0.519659	1.2355e-05	up	no	1.98024	5.1534e-08	up	yes	0.983275	5.29217e-20	up	no	0.363639	0.00568936	up	no	gi|224091028|ref|XP_002309151.1|	gi|224091028|ref|XP_002309151.1|	2304	0	amt2-like family protein [Populus trichocarpa]	gi|566175531|ref|XM_002309115.2|	1702	0	Populus trichocarpa amt2-like family protein (POPTR_0006s10370g) mRNA, complete cds	Q9M6N7	663	0	Ammonium transporter 2	SSO1054	310	8e-97	COG0004	pfam00909	Ammonium_transp	Ammonium Transporter Family.	GO:0015696|ammonium transport;GO:0019740|nitrogen utilization;GO:0015695|organic cation transport;GO:0009624|response to nematode;	GO:0005887|integral component of plasma membrane;GO:0005886|plasma membrane;GO:0009506|plasmodesma;	GO:0015398|high-affinity secondary active ammonium transmembrane transporter activity;	K03320
Potri.006G106800	0.767951	0	up	no	0.961113	8.40842e-06	up	no	1.1591	1.81839e-05	up	yes	0.771936	0.000217245	up	no	0.546688	0.0177105	up	no	gi|224091092|ref|XP_002309175.1|	gi|224091092|ref|XP_002309175.1|	2563	0	alanine--glyoxylate aminotransferase family protein [Populus trichocarpa]	gi|566175592|ref|XM_002309139.2|	1560	0	Populus trichocarpa alanine--glyoxylate aminotransferase family protein (POPTR_0006s10740g) mRNA, complete cds	Q9SR86	770	0	Alanine--glyoxylate aminotransferase 2 homolog 3, mitochondrial	SMc00677_3	338	8e-108	COG0160	pfam00202	Aminotran_3	Aminotransferase class-III.	GO:0043562|cellular response to nitrogen levels;GO:0009853|photorespiration;	GO:0005739|mitochondrion;	GO:0008453|alanine-glyoxylate transaminase activity;GO:0042802|identical protein binding;GO:0030170|pyridoxal phosphate binding;	K00827
Potri.009G110800	-0.594528	0	down	no	-0.14053	0.00299582	down	no	-1.14954	8.55167e-06	down	yes	-1.60578	6.15458e-242	down	yes	-4.13996	0	down	yes	gi|743796298|ref|XP_011004825.1|	gi|743796298|ref|XP_011004825.1|	976	1e-124	PREDICTED: uncharacterized protein LOC105111212 [Populus euphratica]	gi|566187459|ref|XM_002313038.2|	693	0	Populus trichocarpa hemeoglobin family protein (POPTR_0009s11390g) mRNA, complete cds	P23244	283	1e-94	Hemoglobin-2	.	.	.	.	pfam00042	Globin	Globin.	GO:0009399|nitrogen fixation;	.	GO:0020037|heme binding;GO:0046872|metal ion binding;GO:0019825|oxygen binding;GO:0005344|oxygen transporter activity;	.
Potri.015G011300	0.224832	0	up	no	0.110791	0.538161	up	no	1.00178	0.00106206	up	yes	0.0110203	0.949553	up	no	-0.498939	0.0103965	down	no	gi|224132738|ref|XP_002321397.1|	gi|224132738|ref|XP_002321397.1|	2204	0	hypothetical protein POPTR_0015s01380g [Populus trichocarpa]	gi|566205372|ref|XM_002321361.2|	1822	0	Populus trichocarpa hypothetical protein (POPTR_0015s01380g) mRNA, complete cds	B1ZB18	67.4	5e-11	Putative aminoacrylate hydrolase RutD	.	.	.	.	pfam12697	Abhydrolase_6	Alpha/beta hydrolase family. This family contains alpha/beta hydrolase enzymes of diverse specificity.	GO:0019740|nitrogen utilization;GO:0006212|uracil catabolic process;	.	GO:0016811|hydrolase activity, acting on carbon-nitrogen (but not peptide) bonds, in linear amides;	K09023
Potri.018G040300	0.0923295	0	up	no	-0.65347	0.0674916	down	no	-1.03385	0.00560603	down	yes	-1.23862	0.00184803	down	yes	-0.651042	0.0752934	down	no	gi|566213484|ref|XP_006371707.1|	gi|566213484|ref|XP_006371707.1|	2504	0	hypothetical protein POPTR_0018s00500g, partial [Populus trichocarpa]	gi|743842089|ref|XR_842559.1|	866	0	PREDICTED: Populus euphratica protein NRT1/ PTR FAMILY 1.2-like (LOC105127156), transcript variant X1, misc_RNA	Q9M817	578	0	Protein NRT1/ PTR FAMILY 1.2	ECU11g1050	78.6	1e-14	COG3104	pfam00854	PTR2	POT family. The POT (proton-dependent oligopeptide transport) family all appear to be proton dependent transporters.	GO:0080055|low-affinity nitrate transport;	GO:0016021|integral component of membrane;GO:0005886|plasma membrane;	GO:0080054|low-affinity nitrate transmembrane transporter activity;	.
Potri.018G053600	3.4624	0	up	no	2.85902	0.104205	up	no	5.15298	0.000471774	up	yes	4.32097	0.00256826	up	yes	3.89701	0.0105567	up	yes	gi|118489347|gb|ABK96478.1|	gi|118489347|gb|ABK96478.1|	1166	1e-155	unknown [Populus trichocarpa x Populus deltoides]	gi|118489346|gb|EF148510.1|	1195	0	Populus trichocarpa x Populus deltoides clone WS0131_P03 unknown mRNA	Q5HZ36	75.9	1e-13	GATA transcription factor 21	.	.	.	.	pfam00320	GATA	GATA zinc finger. This domain uses four cysteine residues to coordinate a zinc ion. This domain binds to DNA. Two GATA zinc fingers are found in the GATA transcription factors. However there are several proteins which only contains a single copy of the domain.	GO:0030154|cell differentiation;GO:0007623|circadian rhythm;GO:0009740|gibberellic acid mediated signaling pathway;GO:0010255|glucose mediated signaling pathway;GO:0009910|negative regulation of flower development;GO:0010187|negative regulation of seed germination;GO:0010380|regulation of chlorophyll biosynthetic process;GO:0010468|regulation of gene expression;GO:0051171|regulation of nitrogen c…	GO:0005634|nucleus;GO:0005667|transcription factor complex;	GO:0003682|chromatin binding;GO:0000977|RNA polymerase II regulatory region sequence-specific DNA binding;GO:0001085|RNA polymerase II transcription factor binding;GO:0003700|transcription factor activity, sequence-specific DNA binding;GO:0044212|transcription regulatory region DNA binding;GO:0001228|transcriptional activator activity, RNA polymerase II transcription regulatory region sequence-sp…	.
Potri.002G255000	0.123051	0	up	no	0.555388	0.54592	up	no	1.57004	0.0507368	up	no	2.68457	2.15458e-05	up	yes	2.49479	0.000155423	up	yes	gi|224065519|ref|XP_002301837.1|	gi|224065519|ref|XP_002301837.1|	2291	0	ammonium transporter 3 family protein [Populus trichocarpa]	gi|224065518|ref|XM_002301801.1|	1537	0	Populus trichocarpa ammonium transporter 3 family protein (POPTR_0002s25630g) mRNA, complete cds	O04161	681	0	Ammonium transporter 1 member 2	TM0402	213	8e-62	COG0004	pfam00909	Ammonium_transp	Ammonium Transporter Family.	GO:0072488|ammonium transmembrane transport;GO:0015696|ammonium transport;GO:0019740|nitrogen utilization;GO:0015695|organic cation transport;	GO:0005887|integral component of plasma membrane;	GO:0008519|ammonium transmembrane transporter activity;	.
Potri.012G097000	-0.82616	0	down	no	-0.961433	2.75068e-51	down	no	-0.817545	0.00043046	down	no	-1.21718	3.37487e-80	down	yes	-1.24233	6.15334e-59	down	yes	gi|224119660|ref|XP_002318128.1|	gi|224119660|ref|XP_002318128.1|	2161	0	CBS domain-containing family protein [Populus trichocarpa]	gi|566197707|ref|XM_002318092.2|	1655	0	Populus trichocarpa CBS domain-containing family protein (POPTR_0012s09900g) mRNA, complete cds	Q8LBB2	572	0	SNF1-related protein kinase regulatory subunit gamma-1	.	.	.	.	pfam00571	CBS	CBS domain. CBS domains are small intracellular modules that pair together to form a stable globular domain. This family represents a single CBS domain. Pairs of these domains have been termed a Bateman domain. CBS domains have been shown to bind ligands with an adenosyl group such as AMP, ATP and S-AdoMet. CBS domains are found attached to a wide range of other protein domains suggesting that CB…	GO:0005975|carbohydrate metabolic process;GO:0006633|fatty acid biosynthetic process;GO:0042128|nitrate assimilation;	GO:0009505|plant-type cell wall;	GO:0005524|ATP binding;GO:0003824|catalytic activity;GO:0019887|protein kinase regulator activity;	.
Potri.019G000800	-0.254902	0	down	no	0.610404	0.0310932	up	no	0.570471	0.111486	up	no	1.2076	1.24189e-06	up	yes	1.78862	2.58493e-14	up	yes	gi|566222133|ref|XP_006370891.1|	gi|566222133|ref|XP_006370891.1|	2210	0	hypothetical protein POPTR_0019s01470g [Populus trichocarpa]	gi|566222132|ref|XM_006370829.1|	1886	0	Populus trichocarpa hypothetical protein (POPTR_0019s01470g) mRNA, complete cds	Q84KJ6	674	0	Ammonium transporter 3 member 1	SSO1054	276	2e-83	COG0004	pfam00909	Ammonium_transp	Ammonium Transporter Family.	GO:0072488|ammonium transmembrane transport;GO:0019740|nitrogen utilization;GO:0015695|organic cation transport;	GO:0005887|integral component of plasma membrane;	GO:0008519|ammonium transmembrane transporter activity;	K03320
Potri.T000200	-0.0255242	0	down	no	0.516298	0.000155071	up	no	0.572826	0.00640915	up	no	1.12016	4.11121e-20	up	yes	1.70967	6.29936e-46	up	yes	gi|743929980|ref|XP_011009231.1|	gi|743929980|ref|XP_011009231.1|	2200	0	PREDICTED: ammonium transporter 3 member 1-like [Populus euphratica]	gi|566222132|ref|XM_006370829.1|	1555	0	Populus trichocarpa hypothetical protein (POPTR_0019s01470g) mRNA, complete cds	Q84KJ6	682	0	Ammonium transporter 3 member 1	SSO1054	275	8e-84	COG0004	pfam00909	Ammonium_transp	Ammonium Transporter Family.	GO:0072488|ammonium transmembrane transport;GO:0019740|nitrogen utilization;GO:0015695|organic cation transport;	GO:0005887|integral component of plasma membrane;	GO:0008519|ammonium transmembrane transporter activity;	K03320
Potri.T000600	-0.194102	0	down	no	0.572762	0.149605	up	no	0.544171	0.22895	up	no	1.43957	2.16478e-05	up	yes	1.7034	2.23613e-07	up	yes	gi|566222133|ref|XP_006370891.1|	gi|566222133|ref|XP_006370891.1|	2162	0	hypothetical protein POPTR_0019s01470g [Populus trichocarpa]	gi|566222132|ref|XM_006370829.1|	1541	0	Populus trichocarpa hypothetical protein (POPTR_0019s01470g) mRNA, complete cds	Q84KJ6	671	0	Ammonium transporter 3 member 1	SSO1054	276	1e-84	COG0004	pfam00909	Ammonium_transp	Ammonium Transporter Family.	GO:0072488|ammonium transmembrane transport;GO:0019740|nitrogen utilization;GO:0015695|organic cation transport;	GO:0005887|integral component of plasma membrane;	GO:0008519|ammonium transmembrane transporter activity;	K03320
Potri.001G220800	-0.902301	0	down	no	-0.955574	1.72585e-56	down	no	-0.129013	0.675866	down	no	-0.974856	8.61983e-62	down	no	-2.04972	8.57638e-133	down	yes	gi|566150423|ref|XP_002298290.2|	gi|566150423|ref|XP_002298290.2|	880	9e-111	hypothetical protein POPTR_0001s22800g [Populus trichocarpa]	gi|114158739|gb|AC184074.2|	1089	0	Populus trichocarpa clone Pop1-51H15, complete sequence	Q84VQ1	174	4e-48	SNF1-related protein kinase regulatory subunit beta-1	.	.	.	.	pfam04739	AMPKBI	5'-AMP-activated protein kinase beta subunit, interation domain. This region is found in the beta subunit of the 5'-AMP-activated protein kinase complex, and its yeast homologues Sip1, Sip2 and Gal83, which are found in the SNF1 kinase complex. This region is sufficient for interaction of this subunit with the kinase complex, but is not solely responsible for the interaction, and the interaction …	GO:0005975|carbohydrate metabolic process;GO:0043562|cellular response to nitrogen levels;GO:0006633|fatty acid biosynthetic process;GO:0042128|nitrate assimilation;GO:0009744|response to sucrose;	.	GO:0005524|ATP binding;	K07199
Potri.006G096800	0.484991	0	up	no	0.0102304	0.953228	up	no	0.154185	0.603504	up	no	0.954472	1.65107e-10	up	no	1.41865	1.86382e-21	up	yes	gi|566175452|ref|XP_002309120.2|	gi|566175452|ref|XP_002309120.2|	2899	0	proton-dependent oligopeptide transport family protein [Populus trichocarpa]	gi|566175451|ref|XM_002309084.2|	1905	0	Populus trichocarpa proton-dependent oligopeptide transport family protein (POPTR_0006s09820g) mRNA, complete cds	Q9M390	897	0	Protein NRT1/ PTR FAMILY 8.1	ECU11g1050	151	3e-38	COG3104	pfam00854	PTR2	POT family. The POT (proton-dependent oligopeptide transport) family all appear to be proton dependent transporters.	GO:0042938|dipeptide transport;GO:0006807|nitrogen compound metabolic process;GO:0015031|protein transport;GO:0042939|tripeptide transport;	GO:0016021|integral component of membrane;GO:0005886|plasma membrane;GO:0009506|plasmodesma;	GO:0042936|dipeptide transporter activity;GO:0042937|tripeptide transporter activity;	.
Potri.008G177900	-0.783824	0	down	no	-0.413272	5.84809e-18	down	no	-0.431471	0.0107746	down	no	-0.872848	1.9304e-71	down	no	-1.07805	1.50609e-53	down	yes	gi|566184573|ref|XP_002311723.2|	gi|566184573|ref|XP_002311723.2|	4263	0	urease family protein [Populus trichocarpa]	gi|566184572|ref|XM_002311687.2|	2825	0	Populus trichocarpa urease family protein (POPTR_0008s17800g) mRNA, complete cds	Q9SR52	1342	0	Urease	alr3670	772	0	COG0804	pfam00449	Urease_alpha	Urease alpha-subunit, N-terminal domain. The N-terminal domain is a composite domain and plays a major trimer stabilizing role by contacting the catalytic domain of the symmetry related alpha-subunit.	GO:0006807|nitrogen compound metabolic process;GO:0043419|urea catabolic process;	.	GO:0016151|nickel cation binding;GO:0009039|urease activity;	K01427
Potri.009G042400	-0.0415238	0	down	no	0.145234	0.0290111	up	no	0.826988	5.34145e-06	up	no	0.813271	1.71708e-39	up	no	1.27526	6.27289e-35	up	yes	gi|224104319|ref|XP_002313394.1|	gi|224104319|ref|XP_002313394.1|	3055	0	hypothetical protein POPTR_0009s04710g [Populus trichocarpa]	gi|566186304|ref|XM_002313358.2|	2724	0	Populus trichocarpa hypothetical protein (POPTR_0009s04710g) mRNA, complete cds	Q9M390	832	0	Protein NRT1/ PTR FAMILY 8.1	ECU11g1050	157	4e-40	COG3104	pfam00854	PTR2	POT family. The POT (proton-dependent oligopeptide transport) family all appear to be proton dependent transporters.	GO:0042938|dipeptide transport;GO:0006807|nitrogen compound metabolic process;GO:0015031|protein transport;GO:0042939|tripeptide transport;	GO:0016021|integral component of membrane;GO:0005886|plasma membrane;GO:0009506|plasmodesma;	GO:0042936|dipeptide transporter activity;GO:0042937|tripeptide transporter activity;	.
Potri.016G032000	0.918871	0	up	no	0.696887	0.0398935	up	no	0.882053	0.0390167	up	no	0.819449	0.0135356	up	no	1.99528	6.75651e-11	up	yes	gi|224139672|ref|XP_002323222.1|	gi|224139672|ref|XP_002323222.1|	2931	0	nitrite transporter family protein [Populus trichocarpa]	gi|566208427|ref|XM_002323186.2|	1921	0	Populus trichocarpa nitrite transporter family protein (POPTR_0016s03180g) mRNA, complete cds	Q9SX20	590	0	Protein NRT1/ PTR FAMILY 3.1	YKR093w	55.8	3e-07	COG3104	pfam00854	PTR2	POT family. The POT (proton-dependent oligopeptide transport) family all appear to be proton dependent transporters.	GO:0010336|gibberellic acid homeostasis;GO:0042128|nitrate assimilation;	GO:0016021|integral component of membrane;GO:0005886|plasma membrane;	GO:0005215|transporter activity;	.
Potri.018G040500	-0.950111	0	down	no	-0.774482	6.06718e-07	down	no	0.41209	0.490926	up	no	-0.990183	6.39637e-12	down	no	-2.50245	1.35857e-36	down	yes	gi|743842106|ref|XP_011026621.1|	gi|743842106|ref|XP_011026621.1|	2820	0	PREDICTED: protein NRT1/ PTR FAMILY 1.2-like [Populus euphratica]	gi|566213475|ref|XM_006371643.1|	1850	0	Populus trichocarpa hypothetical protein (POPTR_0018s00470g) mRNA, complete cds	Q9M817	553	0	Protein NRT1/ PTR FAMILY 1.2	ECU11g1050	64.7	3e-10	COG3104	pfam00854	PTR2	POT family. The POT (proton-dependent oligopeptide transport) family all appear to be proton dependent transporters.	GO:0080055|low-affinity nitrate transport;	GO:0016021|integral component of membrane;GO:0005886|plasma membrane;	GO:0080054|low-affinity nitrate transmembrane transporter activity;	.
Potri.018G041400	-0.727292	0	down	no	-0.399733	0.00725673	down	no	1.15757	0.0802392	up	no	-0.941284	5.93511e-11	down	no	-1.62564	8.85321e-23	down	yes	gi|743842110|ref|XP_011026623.1|	gi|743842110|ref|XP_011026623.1|	2841	0	PREDICTED: protein NRT1/ PTR FAMILY 1.2-like [Populus euphratica]	gi|566213471|ref|XM_006371641.1|	1650	0	Populus trichocarpa hypothetical protein (POPTR_0018s00450g) mRNA, complete cds	Q9M817	562	0	Protein NRT1/ PTR FAMILY 1.2	ECU11g1050	65.9	1e-10	COG3104	pfam00854	PTR2	POT family. The POT (proton-dependent oligopeptide transport) family all appear to be proton dependent transporters.	GO:0080055|low-affinity nitrate transport;	GO:0016021|integral component of membrane;GO:0005886|plasma membrane;	GO:0080054|low-affinity nitrate transmembrane transporter activity;	.
Potri.018G041600	-0.566755	0	down	no	-0.79781	6.5202e-13	down	no	1.2172	0.0863219	up	no	-0.964821	1.84494e-18	down	no	-1.9041	1.3958e-08	down	yes	gi|566213472|ref|XP_006371703.1|	gi|566213472|ref|XP_006371703.1|	2915	0	hypothetical protein POPTR_0018s00450g [Populus trichocarpa]	gi|566213475|ref|XM_006371643.1|	1645	0	Populus trichocarpa hypothetical protein (POPTR_0018s00470g) mRNA, complete cds	Q9M817	579	0	Protein NRT1/ PTR FAMILY 1.2	ECU11g1050	59.3	2e-08	COG3104	pfam00854	PTR2	POT family. The POT (proton-dependent oligopeptide transport) family all appear to be proton dependent transporters.	GO:0080055|low-affinity nitrate transport;	GO:0016021|integral component of membrane;GO:0005886|plasma membrane;	GO:0080054|low-affinity nitrate transmembrane transporter activity;	.
Potri.001G027100	5.11503	0	up	yes	3.36895	2.78576e-12	up	yes	2.9254	8.46651e-07	up	yes	3.57838	2.70136e-13	up	yes	-0.875728	0.124203	down	no	gi|566147556|ref|XP_002297740.2|	gi|566147556|ref|XP_002297740.2|	3029	0	hypothetical protein POPTR_0001s06440g [Populus trichocarpa]	gi|566147555|ref|XM_002297704.2|	1859	0	Populus trichocarpa hypothetical protein (POPTR_0001s06440g) mRNA, complete cds	Q9M1I2	694	0	Protein NRT1/ PTR FAMILY 5.4	ECU11g1050	101	5e-22	COG3104	pfam00854	PTR2	POT family. The POT (proton-dependent oligopeptide transport) family all appear to be proton dependent transporters.	GO:0006857|oligopeptide transport;	GO:0016021|integral component of membrane;	GO:0005215|transporter activity;	.
Potri.003G000800	1.43228	0	up	yes	0.476206	9.85228e-06	up	no	0.14797	0.747569	up	no	0.25767	0.0177109	up	no	0.672048	6.85223e-09	up	no	gi|566160158|ref|XP_006385186.1|	gi|566160158|ref|XP_006385186.1|	3012	0	proton-dependent oligopeptide transport family protein [Populus trichocarpa]	gi|566160157|ref|XM_006385124.1|	1951	0	Populus trichocarpa proton-dependent oligopeptide transport family protein (POPTR_0003s00860g) mRNA, complete cds	Q93VV5	821	0	Protein NRT1/ PTR FAMILY 4.3	ECU11g1050	52	4e-06	COG3104	pfam00854	PTR2	POT family. The POT (proton-dependent oligopeptide transport) family all appear to be proton dependent transporters.	GO:0006857|oligopeptide transport;GO:0009624|response to nematode;	GO:0016021|integral component of membrane;GO:0005886|plasma membrane;	GO:0005215|transporter activity;	.
Potri.004G068500	-1.3523	0	down	yes	0.480355	0.00117467	up	no	0.924411	0.000887968	up	no	0.953843	1.00065e-12	up	no	1.33166	8.79006e-23	up	yes	gi|224076868|ref|XP_002305027.1|	gi|224076868|ref|XP_002305027.1|	2330	0	proton-dependent oligopeptide transport family protein [Populus trichocarpa]	gi|566165282|ref|XM_002304991.2|	1419	0	Populus trichocarpa proton-dependent oligopeptide transport family protein (POPTR_0004s06710g) mRNA, complete cds	Q9LFR1	508	9e-171	Protein NRT1/ PTR FAMILY 5.8	ECU11g1050	85.9	1e-16	COG3104	pfam00854	PTR2	POT family. The POT (proton-dependent oligopeptide transport) family all appear to be proton dependent transporters.	GO:0009624|response to nematode;	GO:0016021|integral component of membrane;	GO:0005215|transporter activity;	.
Potri.004G229000	-1.08751	0	down	yes	-0.628966	0.0533468	down	no	-0.48328	0.373049	down	no	-0.342402	0.23547	down	no	-0.0757137	0.802519	down	no	gi|743849205|ref|XP_011028408.1|	gi|743849205|ref|XP_011028408.1|	3068	0	PREDICTED: protein NRT1/ PTR FAMILY 4.3 [Populus euphratica]	gi|566168326|ref|XM_006385027.1|	2107	0	Populus trichocarpa proton-dependent oligopeptide transport family protein (POPTR_0004s23790g) mRNA, complete cds	Q93VV5	808	0	Protein NRT1/ PTR FAMILY 4.3	YKR093w	60.5	1e-08	COG3104	pfam00854	PTR2	POT family. The POT (proton-dependent oligopeptide transport) family all appear to be proton dependent transporters.	GO:0006857|oligopeptide transport;GO:0009624|response to nematode;	GO:0016021|integral component of membrane;GO:0005886|plasma membrane;	GO:0005215|transporter activity;	.
Potri.006G092000	-1.23227	0	down	yes	-0.823895	5.10046e-50	down	no	-0.494027	0.310972	down	no	-1.12567	1.12905e-91	down	yes	-1.34191	3.81628e-83	down	yes	gi|566175353|ref|XP_002309091.2|	gi|566175353|ref|XP_002309091.2|	3022	0	proton-dependent oligopeptide transport family protein [Populus trichocarpa]	gi|566175352|ref|XM_002309055.2|	2273	0	Populus trichocarpa proton-dependent oligopeptide transport family protein (POPTR_0006s09310g) mRNA, complete cds	P0CI03	777	0	Protein NRT1/ PTR FAMILY 5.6	ECU11g1050	110	1e-24	COG3104	pfam00854	PTR2	POT family. The POT (proton-dependent oligopeptide transport) family all appear to be proton dependent transporters.	GO:0006857|oligopeptide transport;	GO:0016021|integral component of membrane;	GO:0005215|transporter activity;	.
Potri.017G145500	1.34942	0	up	yes	0.192447	0.758306	up	no	0.793014	0.155299	up	no	0.495663	0.411102	up	no	2.66766	1.68399e-10	up	yes	gi|566210648|ref|XP_006372406.1|	gi|566210648|ref|XP_006372406.1|	2930	0	hypothetical protein POPTR_0017s01300g [Populus trichocarpa]	gi|566210647|ref|XM_006372344.1|	1702	0	Populus trichocarpa hypothetical protein (POPTR_0017s01300g) mRNA, complete cds	P0CI03	164	3e-42	Protein NRT1/ PTR FAMILY 5.6	.	.	.	.	pfam00854	PTR2	POT family. The POT (proton-dependent oligopeptide transport) family all appear to be proton dependent transporters.	GO:0006857|oligopeptide transport;	GO:0016021|integral component of membrane;	GO:0005215|transporter activity;	.
Potri.017G152800	-1.11568	0	down	yes	-0.686566	2.21638e-19	down	no	-1.25075	0.00190397	down	yes	-1.30602	6.63219e-59	down	yes	-1.76303	2.79772e-67	down	yes	gi|566211109|ref|XP_006372628.1|	gi|566211109|ref|XP_006372628.1|	2697	0	proton-dependent oligopeptide transport family protein [Populus trichocarpa]	gi|566211108|ref|XM_006372566.1|	1654	0	Populus trichocarpa proton-dependent oligopeptide transport family protein (POPTR_0017s03380g) mRNA, complete cds	Q9LFR1	625	0	Protein NRT1/ PTR FAMILY 5.8	ECU11g1050	113	1e-25	COG3104	pfam00854	PTR2	POT family. The POT (proton-dependent oligopeptide transport) family all appear to be proton dependent transporters.	GO:0009624|response to nematode;	GO:0016021|integral component of membrane;	GO:0005215|transporter activity;	.
Potri.019G067500	-1.5754	0	down	yes	-1.21708	1.43073e-87	down	yes	-1.17979	2.10934e-05	down	yes	-0.789089	3.47487e-44	down	no	-0.77795	3.83014e-28	down	no	gi|743926636|ref|XP_011007486.1|	gi|743926636|ref|XP_011007486.1|	2840	0	PREDICTED: protein NRT1/ PTR FAMILY 4.3-like isoform X1 [Populus euphratica]	gi|566238635|ref|XM_006371309.1|	2336	0	Populus trichocarpa proton-dependent oligopeptide transport family protein (POPTR_0019s09540g) mRNA, complete cds	Q56XQ6	734	0	Protein NRT1/ PTR FAMILY 4.4	ECU11g1050	77	8e-14	COG3104	pfam00854	PTR2	POT family. The POT (proton-dependent oligopeptide transport) family all appear to be proton dependent transporters.	.	GO:0016021|integral component of membrane;GO:0005886|plasma membrane;	GO:0005215|transporter activity;	.
Potri.013G106400	-0.709228	0	down	no	-0.313283	0.260407	down	no	-1.00173	0.00787992	down	yes	0.0941208	0.711137	up	no	0.294691	0.236968	up	no	gi|566200615|ref|XP_002319378.2|	gi|566200615|ref|XP_002319378.2|	2771	0	hypothetical protein POPTR_0013s11110g [Populus trichocarpa]	gi|566200612|ref|XM_006376162.1|	1781	0	Populus trichocarpa hypothetical protein (POPTR_0013s11100g) mRNA, complete cds	Q0WP01	630	0	Protein NRT1/ PTR FAMILY 5.10	ECU11g1050	107	1e-23	COG3104	pfam00854	PTR2	POT family. The POT (proton-dependent oligopeptide transport) family all appear to be proton dependent transporters.	GO:0006857|oligopeptide transport;	GO:0016021|integral component of membrane;	GO:0005215|transporter activity;	.
Potri.001G013400	0.697878	0	up	no	1.41328	0.546158	up	no	1.8351	0.435676	up	no	3.75502	0.0129213	up	yes	1.97842	0.354048	up	no	gi|743886688|ref|XP_011037917.1|	gi|743886688|ref|XP_011037917.1|	3025	0	PREDICTED: protein NRT1/ PTR FAMILY 7.1-like [Populus euphratica]	gi|743886687|ref|XM_011039615.1|	2185	0	PREDICTED: Populus euphratica protein NRT1/ PTR FAMILY 7.1-like (LOC105134971), transcript variant X1, mRNA	Q3E9B5	757	0	Protein NRT1/ PTR FAMILY 7.1	ECU11g1050	105	3e-23	COG3104	pfam00854	PTR2	POT family. The POT (proton-dependent oligopeptide transport) family all appear to be proton dependent transporters.	.	GO:0016021|integral component of membrane;	GO:0005215|transporter activity;	.
Potri.001G068600	2.42829	0	up	no	1.68926	0.224417	up	no	2.56951	0.0598578	up	no	3.04219	0.00711281	up	yes	1.30124	0.423182	up	no	gi|566148658|ref|XP_002297883.2|	gi|566148658|ref|XP_002297883.2|	3561	0	hypothetical protein POPTR_0001s12890g [Populus trichocarpa]	gi|566148657|ref|XM_002297847.2|	2317	0	Populus trichocarpa hypothetical protein (POPTR_0001s12890g) mRNA, complete cds	Q9LYR6	1004	0	Protein NRT1/ PTR FAMILY 6.1	ECU11g1050	115	4e-26	COG3104	pfam00854	PTR2	POT family. The POT (proton-dependent oligopeptide transport) family all appear to be proton dependent transporters.	GO:0006857|oligopeptide transport;	GO:0016021|integral component of membrane;	GO:0005215|transporter activity;	.
Potri.001G272900	0.188158	0	up	no	0.472589	0.494545	up	no	0.536339	0.477786	up	no	1.20393	0.0442313	up	no	1.74489	0.00204449	up	yes	gi|566151383|ref|XP_002298456.2|	gi|566151383|ref|XP_002298456.2|	2986	0	hypothetical protein POPTR_0001s27970g [Populus trichocarpa]	gi|566151382|ref|XM_002298420.2|	1681	0	Populus trichocarpa hypothetical protein (POPTR_0001s27970g) mRNA, complete cds	Q93VV5	407	7e-133	Protein NRT1/ PTR FAMILY 4.3	ECU11g1050	97.4	1e-20	COG3104	pfam00854	PTR2	POT family. The POT (proton-dependent oligopeptide transport) family all appear to be proton dependent transporters.	GO:0006857|oligopeptide transport;GO:0009624|response to nematode;	GO:0016021|integral component of membrane;GO:0005886|plasma membrane;	GO:0005215|transporter activity;	.
Potri.008G061100	-0.200362	0	down	no	-0.151511	0.60011	down	no	0.961201	0.00402867	up	no	0.587425	0.0182579	up	no	1.5752	3.38121e-12	up	yes	gi|224101061|ref|XP_002312125.1|	gi|224101061|ref|XP_002312125.1|	3075	0	hypothetical protein POPTR_0008s06140g [Populus trichocarpa]	gi|224101060|ref|XM_002312089.1|	1888	0	Populus trichocarpa hypothetical protein (POPTR_0008s06140g) mRNA, complete cds	Q9M331	697	0	Protein NRT1/ PTR FAMILY 5.7	YKR093w	55.1	5e-07	COG3104	pfam00854	PTR2	POT family. The POT (proton-dependent oligopeptide transport) family all appear to be proton dependent transporters.	GO:0006857|oligopeptide transport;	GO:0016021|integral component of membrane;GO:0005886|plasma membrane;	GO:0005215|transporter activity;	.
Potri.017G076800	0.498719	0	up	no	0.223828	0.00120268	up	no	0.504956	0.000159664	up	no	0.913157	3.05175e-47	up	no	1.20358	2.87315e-41	up	yes	gi|566212727|ref|XP_006373301.1|	gi|566212727|ref|XP_006373301.1|	2947	0	hypothetical protein POPTR_0017s11320g [Populus trichocarpa]	gi|566212726|ref|XM_006373239.1|	1871	0	Populus trichocarpa hypothetical protein (POPTR_0017s11320g) mRNA, complete cds	Q944G5	644	0	Protein NRT1/ PTR FAMILY 2.10	ECU11g1050	100	2e-21	COG3104	pfam00854	PTR2	POT family. The POT (proton-dependent oligopeptide transport) family all appear to be proton dependent transporters.	.	GO:0016021|integral component of membrane;GO:0005886|plasma membrane;	GO:0005215|transporter activity;	.
Potri.T108100	0.628084	0	up	no	-0.685573	0.221871	down	no	1.16973	0.0221724	up	no	0.162565	0.730211	up	no	1.92226	1.29115e-07	up	yes	gi|566210638|ref|XP_006372401.1|	gi|566210638|ref|XP_006372401.1|	2121	0	hypothetical protein POPTR_0017s01260g [Populus trichocarpa]	gi|566210637|ref|XM_006372339.1|	1321	0	Populus trichocarpa hypothetical protein (POPTR_0017s01260g) mRNA, complete cds	P0CI03	133	2e-32	Protein NRT1/ PTR FAMILY 5.6	.	.	.	.	pfam00854	PTR2	POT family. The POT (proton-dependent oligopeptide transport) family all appear to be proton dependent transporters.	GO:0006857|oligopeptide transport;	GO:0016021|integral component of membrane;	GO:0005215|transporter activity;	.
