# Supplementary material for: Analysis of the Transcriptome Response to Low Nitrogen in Populus ussuriensis
Source: Biology (Basel). 2025 Oct 20;14(10):1448. doi: 10.3390/biology14101448 (PMC12562099; doi:10.3390/biology14101448)
Supplement: Supplementary file 1 [file biology-14-01448-s001.zip › Supplementary Tables/Table S4.xlsx]

## Sheet: Sheet1
Table S4 DEGs related to ROS in Populus ussuriensis under low nitrogen condition
Gene	12h Log2FoldChange	pval	Up/Down	Significant	24h Log2FoldChange	pval	Up/Down	Significant	48h Log2FoldChange	pval	Up/Down	Significant	96h Log2FoldChange	pval	Up/Down	Significant	336h Log2FoldChange	pval	Up/Down	Significant	NR:Seq-id	NR:Score	NR:Evalue	NR:Description	NT:Seq-id	NT:Score	NT:Evalue	NT:Description	Uniprot:UniProtKB-AC	Uniprot:Score	Uniprot:Evalue	Uniprot:Description	COG:gene	COG:Score	COG:Eval	COG:num	Pfam:pfam_ID	Pfam:pfam_Name	Pfam:pfam_Description	GO:biological_process	GO:cellular_component	GO:molecular_function	KEGG:KO	KEGG:Description
Potri.001G011200	3.02222	0	up	yes	2.85908	0.00573221	up	yes	3.38953	0.000235639	up	yes	2.23676	0.0338721	up	no	1.84344	0.103706	up	no	gi|566147252|ref|XP_002299142.2|	1659	0	hypothetical protein POPTR_0001s04840g [Populus trichocarpa]	gi|566147251|ref|XM_002299106.2|	1519	0	Populus trichocarpa hypothetical protein (POPTR_0001s04840g) mRNA, complete cds	P00433	387	4e-129	Peroxidase C1A	.	.	.	.	pfam00141	peroxidase	Peroxidase.	GO:0042744|hydrogen peroxide catabolic process;GO:0006979|response to oxidative stress;	GO:0005576|extracellular region;GO:0005773|vacuole;	GO:0020037|heme binding;GO:0046872|metal ion binding;GO:0004601|peroxidase activity;	.	.
Potri.001G011500	7.92822	0	up	yes	7.76313	3.22254e-10	up	yes	3.3576	0.130789	up	no	3.43607	0.0781815	up	no	#N/A	#N/A	#N/A	#N/A	gi|224057152|ref|XP_002299145.1|	1598	0	peroxidase family protein [Populus trichocarpa]	gi|566147257|ref|XM_002299109.2|	1215	0	Populus trichocarpa peroxidase family protein (POPTR_0001s04870g) mRNA, complete cds	Q9LEH3	392	2e-132	Peroxidase 15	.	.	.	.	pfam00141	peroxidase	Peroxidase.	GO:0042744|hydrogen peroxide catabolic process;GO:0006979|response to oxidative stress;	GO:0005576|extracellular region;	GO:0020037|heme binding;GO:0046872|metal ion binding;GO:0004601|peroxidase activity;	.	.
Potri.001G145800	-1.38605	0	down	yes	-1.06792	4.68452e-28	down	yes	-1.31448	8.03787e-07	down	yes	-1.64419	8.97619e-55	down	yes	-0.713775	7.70105e-12	down	no	gi|591403266|gb|AHL39105.1|	1754	0	class III peroxidase [Populus trichocarpa]	gi|743809929|ref|XM_011020320.1|	1077	0	PREDICTED: Populus euphratica peroxidase 20 (LOC105121603), mRNA	Q9SLH7	459	8e-159	Peroxidase 20	.	.	.	.	pfam00141	peroxidase	Peroxidase.	GO:0042744|hydrogen peroxide catabolic process;GO:0006979|response to oxidative stress;	GO:0005576|extracellular region;	GO:0020037|heme binding;GO:0046872|metal ion binding;GO:0004601|peroxidase activity;	K00430	E1.11.1.7; peroxidase [EC:1.11.1.7]
Potri.001G192600	1.77489	0	up	yes	-0.391258	0.502015	down	no	0.672247	0.276934	up	no	4.46739	1.00762e-53	up	yes	-0.396642	0.501714	down	no	gi|224059176|ref|XP_002299753.1|	1024	4e-136	26.5 kDa class I small heat shock family protein [Populus trichocarpa]	gi|743935625|ref|XM_011013882.1|	819	0	PREDICTED: Populus euphratica 26.5 kDa heat shock protein, mitochondrial (LOC105116491), mRNA	Q9SSQ8	175	1e-50	26.5 kDa heat shock protein, mitochondrial	TM0374	63.5	3e-11	COG0071	pfam00011	HSP20	Hsp20/alpha crystallin family.	GO:0009408|response to heat;GO:0009644|response to high light intensity;GO:0042542|response to hydrogen peroxide;	GO:0005739|mitochondrion;	.	K13993	HSP20; HSP20 family protein
Potri.001G283400	1.4041	0	up	yes	0.779159	0.000651697	up	no	0.266304	0.383208	up	no	1.62929	1.2307e-17	up	yes	0.959607	1.76374e-05	up	no	gi|566151598|ref|XP_006369691.1|	2960	0	hypothetical protein POPTR_0001s29080g [Populus trichocarpa]	gi|566151597|ref|XM_006369629.1|	1895	0	Populus trichocarpa hypothetical protein (POPTR_0001s29080g) mRNA, complete cds	Q9LXA5	498	2e-165	L-type lectin-domain containing receptor kinase IX.1	YAR019c	99	2e-20	COG0515	pfam00139	Lectin_legB	Legume lectin domain.	GO:0002229|defense response to oomycetes;GO:0010942|positive regulation of cell death;GO:0010726|positive regulation of hydrogen peroxide metabolic process;	GO:0016021|integral component of membrane;GO:0005886|plasma membrane;	GO:0005524|ATP binding;GO:0030246|carbohydrate binding;GO:0004674|protein serine/threonine kinase activity;	.	.
Potri.001G283700	1.38336	0	up	yes	1.10695	0.00881743	up	yes	0.908689	0.0491794	up	no	1.81345	8.09053e-07	up	yes	0.937002	0.0364669	up	no	gi|566151600|ref|XP_006369692.1|	2849	0	Chain H family protein [Populus trichocarpa]	gi|566151599|ref|XM_006369630.1|	1862	0	Populus trichocarpa Chain H family protein (POPTR_0001s29080g) mRNA, complete cds	Q9LXA5	497	4e-164	L-type lectin-domain containing receptor kinase IX.1	YAR019c	100	7e-21	COG0515	pfam00139	Lectin_legB	Legume lectin domain.	GO:0002229|defense response to oomycetes;GO:0010942|positive regulation of cell death;GO:0010726|positive regulation of hydrogen peroxide metabolic process;	GO:0016021|integral component of membrane;GO:0005886|plasma membrane;	GO:0005524|ATP binding;GO:0030246|carbohydrate binding;GO:0004674|protein serine/threonine kinase activity;	.	.
Potri.001G289700	-1.12563	0	down	yes	-0.558594	2.67927e-05	down	no	-0.687848	4.92257e-05	down	no	0.637714	5.27665e-09	up	no	-1.59181	6.85183e-22	down	yes	gi|566151722|ref|XP_002298791.2|	3021	0	hypothetical protein POPTR_0001s29700g [Populus trichocarpa]	gi|566151721|ref|XM_002298755.2|	2012	0	Populus trichocarpa hypothetical protein (POPTR_0001s29700g) mRNA, complete cds	Q9LMU1	753	0	Probable zinc metallopeptidase EGY3, chloroplastic	sll0862	137	2e-33	COG0750	pfam02163	Peptidase_M50	Peptidase family M50.	GO:0009408|response to heat;GO:0009644|response to high light intensity;GO:0042542|response to hydrogen peroxide;	GO:0031969|chloroplast membrane;GO:0016021|integral component of membrane;	GO:0008237|metallopeptidase activity;	.	.
Potri.002G009800	-1.37701	0	down	yes	-0.631059	1.35745e-55	down	no	-0.650469	8.30959e-06	down	no	-0.569673	8.72953e-53	down	no	-1.28996	1.84108e-88	down	yes	gi|224065685|ref|XP_002301920.1|	2569	0	catalase family protein [Populus trichocarpa]	gi|224065684|ref|XM_002301884.1|	1548	0	Populus trichocarpa catalase family protein (POPTR_0002s01080g) mRNA, complete cds	P17598	955	0	Catalase isozyme 1	RSp1581	454	3e-151	COG0753	pfam00199	Catalase	Catalase.	GO:0042744|hydrogen peroxide catabolic process;GO:0006979|response to oxidative stress;GO:0009845|seed germination;	GO:0009514|glyoxysome;GO:0005634|nucleus;	GO:0004096|catalase activity;GO:0020037|heme binding;GO:0046872|metal ion binding;	.	.
Potri.002G018000	-1.73187	0	down	yes	-2.21539	8.23182e-123	down	yes	-2.62569	5.11404e-25	down	yes	-1.76112	2.68591e-96	down	yes	-1.09127	2.50895e-37	down	yes	gi|225626267|gb|ACN97183.1|	1578	0	peroxidase [Populus trichocarpa]	gi|566155771|ref|XM_002300653.2|	1116	0	Populus trichocarpa Peroxidase 64 precursor family protein (POPTR_0002s01960g) mRNA, complete cds	Q43872	483	4e-169	Peroxidase 64	.	.	.	.	pfam00141	peroxidase	Peroxidase.	GO:0042744|hydrogen peroxide catabolic process;GO:0009664|plant-type cell wall organization;GO:0006979|response to oxidative stress;	GO:0005576|extracellular region;GO:0009505|plant-type cell wall;	GO:0020037|heme binding;GO:0046872|metal ion binding;GO:0004601|peroxidase activity;	K00430	E1.11.1.7; peroxidase [EC:1.11.1.7]
Potri.002G031200	-2.58394	0	down	yes	-1.61081	5.1141e-173	down	yes	-2.47807	1.5624e-10	down	yes	-2.43599	0	down	yes	-2.62638	8.16893e-227	down	yes	gi|566156002|ref|XP_002300745.2|	1534	0	hypothetical protein POPTR_0002s03260g [Populus trichocarpa]	gi|743851111|ref|XM_011030608.1|	1282	0	PREDICTED: Populus euphratica peroxidase 9 (LOC105128786), mRNA	Q96512	483	8e-167	Peroxidase 9	.	.	.	.	pfam00141	peroxidase	Peroxidase.	GO:0042744|hydrogen peroxide catabolic process;GO:0006979|response to oxidative stress;	GO:0005576|extracellular region;	GO:0020037|heme binding;GO:0046872|metal ion binding;GO:0004601|peroxidase activity;	K00430	E1.11.1.7; peroxidase [EC:1.11.1.7]
Potri.002G064400	-1.3481	0	down	yes	-0.317143	1.9848e-09	down	no	0.178001	0.141227	up	no	-0.0415234	0.415174	down	no	-1.19724	3.66128e-66	down	yes	gi|566156567|ref|XP_002300901.2|	5965	0	GIGANTEA family protein [Populus trichocarpa]	gi|566156566|ref|XM_002300865.2|	4416	0	Populus trichocarpa GIGANTEA family protein (POPTR_0002s06490g) mRNA, complete cds	Q9SQI2	1625	0	Protein GIGANTEA	.	.	.	.	pfam10459	Peptidase_S46	Peptidase S46. Dipeptidyl-peptidase 7 (DPP-7) is the best characterized member of this family. It is a serine peptidase that is located on the cell surface and is predicted to have two N-terminal transmembrane domains.	GO:0030154|cell differentiation;GO:0007623|circadian rhythm;GO:0009908|flower development;GO:0048578|positive regulation of long-day photoperiodism, flowering;GO:0009585|red, far-red light phototransduction;GO:0042752|regulation of circadian rhythm;GO:0006355|regulation of transcription, DNA-templated;GO:0009637|response to blue light;GO:0009409|response to cold;GO:0010218|response to far red lig…	GO:0005737|cytoplasm;GO:0005654|nucleoplasm;GO:0005634|nucleus;	.	K12124	GI; GIGANTEA
Potri.002G203500	1.04796	0	up	yes	0.565703	4.95922e-12	up	no	2.31787	2.72307e-05	up	yes	1.68868	1.64466e-121	up	yes	1.00344	7.71191e-30	up	yes	gi|566159101|ref|XP_002301483.2|	721	2e-91	hypothetical protein POPTR_0002s20480g, partial [Populus trichocarpa]	gi|743930374|ref|XM_011011133.1|	458	0	PREDICTED: Populus euphratica indole-3-acetic acid-induced protein ARG2 (LOC105114556), mRNA	Q93WF6	74.3	1e-14	Protein SENESCENCE-ASSOCIATED GENE 21, mitochondrial	.	.	.	.	pfam03242	LEA_3	Late embryogenesis abundant protein. Members of this family are similar to late embryogenesis abundant proteins. Members of the family have been isolated in a number of different screens. However, the molecular function of these proteins remains obscure.	GO:0042631|cellular response to water deprivation;GO:0006952|defense response;GO:0010150|leaf senescence;GO:1900424|regulation of defense response to bacterium;GO:1900150|regulation of defense response to fungus;GO:1900055|regulation of leaf senescence;GO:2000028|regulation of photoperiodism, flowering;GO:0009737|response to abscisic acid;GO:0009646|response to absence of light;GO:0009409|respons…	GO:0005739|mitochondrion;	.	.	.
Potri.002G204200	-1.66042	0	down	yes	-1.04321	0.0768454	down	no	1.02367	0.0781933	up	no	0.233306	0.61447	up	no	-0.82046	0.143229	down	no	gi|224068342|ref|XP_002302714.1|	1813	0	hypothetical protein POPTR_0002s20550g [Populus trichocarpa]	gi|566159114|ref|XM_002302678.2|	1402	0	Populus trichocarpa hypothetical protein (POPTR_0002s20550g) mRNA, complete cds	Q9C942	202	7e-59	Caffeoylshikimate esterase	Rv0183	100	1e-22	COG2267	pfam12697	Abhydrolase_6	Alpha/beta hydrolase family. This family contains alpha/beta hydrolase enzymes of diverse specificity.	GO:0009809|lignin biosynthetic process;GO:0006629|lipid metabolic process;GO:0046686|response to cadmium ion;GO:0042542|response to hydrogen peroxide;GO:0006979|response to oxidative stress;GO:0010043|response to zinc ion;	GO:0005783|endoplasmic reticulum;GO:0005794|Golgi apparatus;GO:0005886|plasma membrane;GO:0009506|plasmodesma;	GO:0003846|2-acylglycerol O-acyltransferase activity;GO:0090430|caffeoyl-CoA: alcohol caffeoyl transferase activity;GO:0016787|hydrolase activity;GO:0004622|lysophospholipase activity;	K18368	CSE; caffeoylshikimate esterase [EC:3.1.1.-]
Potri.003G069400	1.02483	0	up	yes	0.723937	4.82398e-08	up	no	0.680269	9.03182e-05	up	no	0.414748	0.00310996	up	no	0.831099	1.73564e-09	up	no	gi|566161244|ref|XP_002304231.2|	1437	0	(S)-2-hydroxy-acid oxidase family protein [Populus trichocarpa]	gi|566161243|ref|XM_002304195.2|	913	0	Populus trichocarpa (S)-2-hydroxy-acid oxidase family protein (POPTR_0003s06710g) mRNA, complete cds	Q9LJH5	415	5e-140	Peroxisomal (S)-2-hydroxy-acid oxidase GLO4	all0170	199	2e-57	COG1304	pfam01070	FMN_dh	FMN-dependent dehydrogenase.	GO:0042742|defense response to bacterium;GO:0050665|hydrogen peroxide biosynthetic process;GO:0009854|oxidative photosynthetic carbon pathway;	GO:0005777|peroxisome;	GO:0010181|FMN binding;GO:0052853|long-chain-(S)-2-hydroxy-long-chain-acid oxidase activity;GO:0052854|medium-chain-(S)-2-hydroxy-acid oxidase activity;GO:0052852|very-long-chain-(S)-2-hydroxy-acid oxidase activity;	K11517	HAO; (S)-2-hydroxy-acid oxidase [EC:1.1.3.15]
Potri.003G156100	-3.85984	0	down	yes	-1.85312	2.1203e-07	down	yes	-2.6768	1.02149e-10	down	yes	-2.56974	1.19884e-10	down	yes	-1.28412	9.82347e-05	down	yes	gi|566162832|ref|XP_002304610.2|	1919	0	hypothetical protein POPTR_0003s15480g [Populus trichocarpa]	gi|566162831|ref|XM_002304574.2|	1224	0	Populus trichocarpa hypothetical protein (POPTR_0003s15480g) mRNA, complete cds	Q9SY33	352	6e-117	Peroxidase 7	.	.	.	.	pfam00141	peroxidase	Peroxidase.	GO:0042744|hydrogen peroxide catabolic process;GO:0009664|plant-type cell wall organization;GO:0006979|response to oxidative stress;	GO:0005576|extracellular region;GO:0009505|plant-type cell wall;	GO:0020037|heme binding;GO:0046872|metal ion binding;GO:0004601|peroxidase activity;	K00430	E1.11.1.7; peroxidase [EC:1.11.1.7]
Potri.003G214500	-1.66912	0	down	yes	-0.504633	4.61129e-24	down	no	-0.722209	2.42001e-14	down	no	-1.53682	6.87911e-167	down	yes	-1.5686	1.67079e-112	down	yes	gi|566163968|ref|XP_002304020.2|	1722	0	peroxidase family protein [Populus trichocarpa]	gi|566163967|ref|XM_002303984.2|	1208	0	Populus trichocarpa peroxidase family protein (POPTR_0003s21660g) mRNA, complete cds	Q42517	428	5e-147	Peroxidase N	.	.	.	.	pfam00141	peroxidase	Peroxidase.	GO:0042744|hydrogen peroxide catabolic process;GO:0006979|response to oxidative stress;	GO:0005576|extracellular region;	GO:0020037|heme binding;GO:0046872|metal ion binding;GO:0004601|peroxidase activity;	.	.
Potri.004G000400	2.44322	0	up	yes	2.48545	8.15669e-53	up	yes	3.59792	1.4028e-08	up	yes	3.7862	4.17049e-165	up	yes	2.94885	1.1261e-78	up	yes	gi|566164112|ref|XP_006383817.1|	1002	6e-135	truncated Kunitz trypsin inhibitor family protein [Populus trichocarpa]	gi|566164111|ref|XM_006383755.1|	855	0	Populus trichocarpa truncated Kunitz trypsin inhibitor family protein (POPTR_0004s00220g) mRNA, complete cds	Q8RXD5	91.7	1e-20	Kunitz trypsin inhibitor 1	.	.	.	.	pfam00197	Kunitz_legume	Trypsin and protease inhibitor.	GO:0042742|defense response to bacterium;GO:0012501|programmed cell death;GO:0042542|response to hydrogen peroxide;GO:0009625|response to insect;GO:0002237|response to molecule of bacterial origin;GO:0002238|response to molecule of fungal origin;GO:0009624|response to nematode;GO:0009751|response to salicylic acid;GO:0009651|response to salt stress;GO:0009611|response to wounding;	GO:0005739|mitochondrion;	GO:0004866|endopeptidase inhibitor activity;	.	.
Potri.004G034100	1.01404	0	up	yes	0.437189	0.000500576	up	no	1.16695	0.0217348	up	no	0.593639	6.15409e-07	up	no	1.46603	1.17557e-28	up	yes	gi|224078850|ref|XP_002305652.1|	3051	0	NADH dehydrogenase-like family protein [Populus trichocarpa]	gi|566164710|ref|XM_002305616.2|	2341	0	Populus trichocarpa NADH dehydrogenase-like family protein (POPTR_0004s03410g) mRNA, complete cds	Q94BV7	888	0	External alternative NAD(P)H-ubiquinone oxidoreductase B2, mitochondrial	YMR145c	271	1e-79	COG1252	pfam07992	Pyr_redox_2	Pyridine nucleotide-disulphide oxidoreductase. This family includes both class I and class II oxidoreductases and also NADH oxidases and peroxidases. This domain is actually a small NADH binding domain within a larger FAD binding domain.	GO:0055114|oxidation-reduction process;	GO:0005743|mitochondrial inner membrane;GO:0005758|mitochondrial intermembrane space;GO:0005739|mitochondrion;GO:0005777|peroxisome;	GO:0005509|calcium ion binding;GO:0016491|oxidoreductase activity;	K17871	ndh1; NADH:ubiquinone reductase (non-electrogenic) [EC:1.6.5.9]
Potri.004G052100	2.01073	0	up	yes	2.64729	1.49729e-05	up	yes	2.05659	0.00554954	up	yes	3.70631	2.54223e-12	up	yes	3.85136	1.70913e-13	up	yes	gi|224077022|ref|XP_002305096.1|	1815	0	hypothetical protein POPTR_0004s05140g [Populus trichocarpa]	gi|743846389|ref|XM_011029436.1|	1227	0	PREDICTED: Populus euphratica peroxidase 19 (LOC105127954), mRNA	O22959	459	4e-158	Peroxidase 19	.	.	.	.	pfam00141	peroxidase	Peroxidase.	GO:0042744|hydrogen peroxide catabolic process;GO:0009664|plant-type cell wall organization;GO:0006979|response to oxidative stress;	GO:0005576|extracellular region;GO:0009505|plant-type cell wall;	GO:0020037|heme binding;GO:0046872|metal ion binding;GO:0004601|peroxidase activity;	K00430	E1.11.1.7; peroxidase [EC:1.11.1.7]
Potri.004G063000	-1.40424	0	down	yes	-1.07077	9.7139e-26	down	yes	-1.36859	4.8018e-20	down	yes	-1.09025	2.68832e-28	down	yes	-2.11154	2.81059e-61	down	yes	gi|566165196|ref|XP_002305717.2|	1381	0	hypothetical protein POPTR_0004s06160g [Populus trichocarpa]	gi|566165195|ref|XM_002305681.2|	1210	0	Populus trichocarpa hypothetical protein (POPTR_0004s06160g) mRNA, complete cds	Q8LFP7	386	5e-131	Aquaporin NIP1-2	SP1778	119	3e-30	COG0580	pfam00230	MIP	Major intrinsic protein. MIP (Major Intrinsic Protein) family proteins exhibit essentially two distinct types of channel properties: (1) specific water transport by the aquaporins, and (2) small neutral solutes transport, such as glycerol by the glycerol facilitators.	GO:0015700|arsenite transport;GO:0009992|cellular water homeostasis;GO:0080170|hydrogen peroxide transmembrane transport;GO:0046685|response to arsenic-containing substance;	GO:0005887|integral component of plasma membrane;GO:0005886|plasma membrane;	GO:0015105|arsenite transmembrane transporter activity;GO:0015254|glycerol channel activity;GO:0015250|water channel activity;	K09874	NIP; aquaporin NIP
Potri.004G144600	-2.47055	0	down	yes	-0.345281	2.14111e-05	down	no	-0.626228	0.0677651	down	no	-1.08421	2.05046e-34	down	yes	-1.47324	5.64936e-47	down	yes	gi|566166643|ref|XP_006384450.1|	1550	0	hypothetical protein POPTR_0004s15200g [Populus trichocarpa]	gi|566166642|ref|XM_006384388.1|	1331	0	Populus trichocarpa hypothetical protein (POPTR_0004s15200g) mRNA, complete cds	Q9FX85	400	7e-135	Peroxidase 10	.	.	.	.	pfam00141	peroxidase	Peroxidase.	GO:0042744|hydrogen peroxide catabolic process;GO:0006979|response to oxidative stress;	GO:0005576|extracellular region;	GO:0020037|heme binding;GO:0046872|metal ion binding;GO:0004601|peroxidase activity;	K00430	E1.11.1.7; peroxidase [EC:1.11.1.7]
Potri.005G006800	-3.14943	0	down	yes	-2.12518	6.63201e-05	down	yes	-0.437304	0.28026	down	no	-0.020321	0.955248	down	no	-1.42543	0.00257294	down	yes	gi|743890559|ref|XP_011039081.1|	1176	0	PREDICTED: uncharacterized protein LOC105135748 [Populus euphratica]	gi|566168650|ref|XM_006382243.1|	821	0	Populus trichocarpa galactinol synthase family protein (POPTR_0005s00850g) mRNA, complete cds	O22893	355	3e-139	Galactinol synthase 1	SP1770	55.8	1e-07	COG1442	pfam01501	Glyco_transf_8	Glycosyl transferase family 8. This family includes enzymes that transfer sugar residues to donor molecules. Members of this family are involved in lipopolysaccharide biosynthesis and glycogen synthesis. This family includes Lipopolysaccharide galactosyltransferase, lipopolysaccharide glucosyltransferase 1, and glycogenin glucosyltransferase.	GO:0006012|galactose metabolic process;GO:0009737|response to abscisic acid;GO:0009409|response to cold;GO:0009408|response to heat;GO:0009644|response to high light intensity;GO:0042542|response to hydrogen peroxide;GO:0006979|response to oxidative stress;GO:0009651|response to salt stress;GO:0009414|response to water deprivation;	GO:0005737|cytoplasm;	GO:0047216|inositol 3-alpha-galactosyltransferase activity;GO:0046872|metal ion binding;	K18819	GOLS; inositol 3-alpha-galactosyltransferase [EC:2.4.1.123]
Potri.005G100400	-1.94499	0	down	yes	-0.934495	1.87968e-59	down	no	-1.56171	4.0744e-21	down	yes	-1.69139	5.57028e-173	down	yes	-4.67753	0	down	yes	gi|566170544|ref|XP_006382987.1|	2340	0	hypothetical protein POPTR_0005s10340g [Populus trichocarpa]	gi|566170545|ref|XM_006382926.1|	2466	0	Populus trichocarpa hypothetical protein (POPTR_0005s10340g) mRNA, complete cds	P25819	825	0	Catalase-2	lin2920	445	2e-146	COG0753	pfam00199	Catalase	Catalase.	GO:0008219|cell death;GO:0045454|cell redox homeostasis;GO:0006995|cellular response to nitrogen starvation;GO:0016036|cellular response to phosphate starvation;GO:0009970|cellular response to sulfate starvation;GO:0042744|hydrogen peroxide catabolic process;GO:0009648|photoperiodism;GO:0009409|response to cold;GO:0009416|response to light stimulus;GO:0006979|response to oxidative stress;	GO:0009507|chloroplast;GO:0022626|cytosolic ribosome;GO:0009514|glyoxysome;GO:0005739|mitochondrion;GO:0005777|peroxisome;GO:0010319|stromule;	GO:0004096|catalase activity;GO:0050897|cobalt ion binding;GO:0020037|heme binding;	K03781	katE, CAT, catB, srpA; catalase [EC:1.11.1.6]
Potri.005G196700	-1.38663	0	down	yes	-0.165881	0.00486963	down	no	-0.248948	0.551617	down	no	0.0525744	0.36405	up	no	-0.982288	2.04595e-36	down	no	gi|224085197|ref|XP_002307516.1|	4419	0	GIGANTEA family protein [Populus trichocarpa]	gi|743901897|ref|XM_011045974.1|	2981	0	PREDICTED: Populus euphratica protein GIGANTEA-like (LOC105139512), mRNA	Q9SQI2	1308	0	Protein GIGANTEA	.	.	.	.	pfam15001	AP-5_subunit_s1	AP-5 complex subunit sigma-1. This family of proteins are subunits of the adaptor protein complex AP-5.	GO:0030154|cell differentiation;GO:0007623|circadian rhythm;GO:0009908|flower development;GO:0048578|positive regulation of long-day photoperiodism, flowering;GO:0009585|red, far-red light phototransduction;GO:0042752|regulation of circadian rhythm;GO:0006355|regulation of transcription, DNA-templated;GO:0009637|response to blue light;GO:0009409|response to cold;GO:0010218|response to far red lig…	GO:0005737|cytoplasm;GO:0005654|nucleoplasm;GO:0005634|nucleus;	.	K12124	GI; GIGANTEA
Potri.007G004400	-2.09793	0	down	yes	-0.64533	0.092114	down	no	-0.688827	0.180639	down	no	0.453642	0.143452	up	no	-0.642408	0.0961854	down	no	gi|566181405|ref|XP_002310340.2|	3259	0	hypothetical protein POPTR_0007s14990g [Populus trichocarpa]	gi|111154125|gb|AC184088.2|	1989	0	Populus trichocarpa clone Pop1-58J8, complete sequence	Q9LXA5	731	0	L-type lectin-domain containing receptor kinase IX.1	.	.	.	.	pfam00139	Lectin_legB	Legume lectin domain.	GO:0002229|defense response to oomycetes;GO:0010942|positive regulation of cell death;GO:0010726|positive regulation of hydrogen peroxide metabolic process;	GO:0016021|integral component of membrane;GO:0005886|plasma membrane;	GO:0005524|ATP binding;GO:0030246|carbohydrate binding;GO:0004674|protein serine/threonine kinase activity;	.	.
Potri.007G019300	-1.80541	0	down	yes	-1.69035	8.0966e-175	down	yes	-1.87649	3.30991e-13	down	yes	-3.08522	0	down	yes	-1.8587	5.14977e-136	down	yes	gi|224094875|ref|XP_002310274.1|	1583	0	Peroxidase 49 precursor family protein [Populus trichocarpa]	gi|566181122|ref|XM_002310238.2|	1292	0	Populus trichocarpa Peroxidase 49 precursor family protein (POPTR_0007s13420g) mRNA, complete cds	Q9FJZ9	508	5e-178	Peroxidase 72	.	.	.	.	pfam00141	peroxidase	Peroxidase.	GO:0042744|hydrogen peroxide catabolic process;GO:0009809|lignin biosynthetic process;GO:0006979|response to oxidative stress;	GO:0005576|extracellular region;	GO:0020037|heme binding;GO:0046872|metal ion binding;GO:0004601|peroxidase activity;	K00430	E1.11.1.7; peroxidase [EC:1.11.1.7]
Potri.007G066700	-2.25881	0	down	yes	-1.80934	5.06677e-11	down	yes	-1.84486	0.00599957	down	yes	-1.06972	5.75675e-06	down	yes	-2.58048	7.41831e-17	down	yes	gi|224096640|ref|XP_002310683.1|	780	1e-100	hypothetical protein POPTR_0007s08290g [Populus trichocarpa]	gi|566180232|ref|XM_002310647.2|	880	0	Populus trichocarpa hypothetical protein (POPTR_0007s08290g) mRNA, complete cds	Q9SHE9	216	4e-67	LOB domain-containing protein 4	.	.	.	.	pfam03195	DUF260	Protein of unknown function DUF260.	GO:0009805|coumarin biosynthetic process;GO:0010421|hydrogen peroxide-mediated programmed cell death;GO:0009699|phenylpropanoid biosynthetic process;	.	GO:0051213|dioxygenase activity;GO:0046872|metal ion binding;	.	.
Potri.007G111600	2.76655	0	up	yes	2.46225	5.20157e-08	up	yes	3.3669	7.33219e-07	up	yes	3.94148	1.09493e-29	up	yes	3.3312	1.30443e-17	up	yes	gi|224093326|ref|XP_002309883.1|	1009	4e-136	hypothetical protein POPTR_0007s03640g [Populus trichocarpa]	gi|156564447|gb|AC209102.1|	859	0	Populus trichocarpa clone POP048-O16, complete sequence	Q8RXD5	70.1	4e-13	Kunitz trypsin inhibitor 1	.	.	.	.	pfam00197	Kunitz_legume	Trypsin and protease inhibitor.	GO:0042742|defense response to bacterium;GO:0012501|programmed cell death;GO:0042542|response to hydrogen peroxide;GO:0009625|response to insect;GO:0002237|response to molecule of bacterial origin;GO:0002238|response to molecule of fungal origin;GO:0009624|response to nematode;GO:0009751|response to salicylic acid;GO:0009651|response to salt stress;GO:0009611|response to wounding;	GO:0005739|mitochondrion;	GO:0004866|endopeptidase inhibitor activity;	.	.
Potri.007G111800	6.39122	0	up	yes	5.80332	3.4981e-14	up	yes	4.15833	1.14227e-06	up	yes	2.95134	0.00271406	up	yes	5.56022	7.80982e-13	up	yes	gi|322366592|gb|ADW95376.1|	1028	6e-139	Kunitz-type trypsin inhibitor [Populus nigra]	gi|156564447|gb|AC209102.1|	828	0	Populus trichocarpa clone POP048-O16, complete sequence	Q8RXD5	75.1	6e-15	Kunitz trypsin inhibitor 1	.	.	.	.	pfam00197	Kunitz_legume	Trypsin and protease inhibitor.	GO:0042742|defense response to bacterium;GO:0012501|programmed cell death;GO:0042542|response to hydrogen peroxide;GO:0009625|response to insect;GO:0002237|response to molecule of bacterial origin;GO:0002238|response to molecule of fungal origin;GO:0009624|response to nematode;GO:0009751|response to salicylic acid;GO:0009651|response to salt stress;GO:0009611|response to wounding;	GO:0005739|mitochondrion;	GO:0004866|endopeptidase inhibitor activity;	.	.
Potri.007G122100	-1.26032	0	down	yes	-0.215415	0.00132992	down	no	-0.755566	0.000402799	down	no	-0.469868	1.66139e-12	down	no	0.561117	8.634e-11	up	no	gi|224093204|ref|XP_002309832.1|	1680	0	peroxidase precursor family protein [Populus trichocarpa]	gi|566179250|ref|XM_002309796.2|	1458	0	Populus trichocarpa peroxidase precursor family protein (POPTR_0007s02580g) mRNA, complete cds	O23044	496	2e-172	Peroxidase 3	.	.	.	.	pfam00141	peroxidase	Peroxidase.	GO:0042744|hydrogen peroxide catabolic process;GO:0042538|hyperosmotic salinity response;GO:0009664|plant-type cell wall organization;GO:0009409|response to cold;GO:0009269|response to desiccation;GO:0006979|response to oxidative stress;	GO:0005783|endoplasmic reticulum;GO:0005576|extracellular region;GO:0009505|plant-type cell wall;	GO:0020037|heme binding;GO:0046872|metal ion binding;GO:0004601|peroxidase activity;	K00430	E1.11.1.7; peroxidase [EC:1.11.1.7]
Potri.007G132800	-1.56574	0	down	yes	-0.459839	0.0292797	down	no	-0.197905	0.494746	down	no	0.686834	4.96331e-05	up	no	0.14107	0.476492	up	no	gi|224095650|ref|XP_002310424.1|	1697	0	hypothetical protein POPTR_0007s01580g [Populus trichocarpa]	gi|566179075|ref|XM_002310388.2|	1559	0	Populus trichocarpa hypothetical protein (POPTR_0007s01580g) mRNA, complete cds	O22862	447	7e-153	Probable peroxidase 26	.	.	.	.	pfam00141	peroxidase	Peroxidase.	GO:0042744|hydrogen peroxide catabolic process;GO:0009664|plant-type cell wall organization;GO:0006979|response to oxidative stress;	GO:0005576|extracellular region;GO:0009505|plant-type cell wall;	GO:0020037|heme binding;GO:0046872|metal ion binding;GO:0004601|peroxidase activity;	K00430	E1.11.1.7; peroxidase [EC:1.11.1.7]
Potri.007G140400	-1.6063	0	down	yes	-1.09191	7.22966e-40	down	yes	-1.94237	2.15785e-46	down	yes	-1.38626	1.63678e-61	down	yes	-1.39677	6.37554e-44	down	yes	gi|566178961|ref|XP_006380271.1|	1990	0	hypothetical protein POPTR_0007s00880g [Populus trichocarpa]	gi|566178964|ref|XM_002309702.2|	1438	0	Populus trichocarpa hypothetical protein (POPTR_0007s00880g) mRNA, complete cds	Q9SYL0	407	2e-135	BTB/POZ and TAZ domain-containing protein 3	.	.	.	.	pfam02135	zf-TAZ	TAZ zinc finger. The TAZ2 domain of CBP binds to other transcription factors such as the p53 tumor suppressor protein, E1A oncoprotein, MyoD, and GATA-1. The zinc coordinating motif that is necessary for binding to target DNA sequences consists of HCCC.	GO:0009553|embryo sac development;GO:0009555|pollen development;GO:0043161|proteasome-mediated ubiquitin-dependent protein catabolic process;GO:0042787|protein ubiquitination involved in ubiquitin-dependent protein catabolic process;GO:0030162|regulation of proteolysis;GO:0006355|regulation of transcription, DNA-templated;GO:0009409|response to cold;GO:0009723|response to ethylene;GO:0042542|resp…	GO:0005737|cytoplasm;GO:0005634|nucleus;GO:0019005|SCF ubiquitin ligase complex;	GO:0005516|calmodulin binding;GO:0004402|histone acetyltransferase activity;GO:0003712|transcription cofactor activity;GO:0031625|ubiquitin protein ligase binding;GO:0008270|zinc ion binding;	.	.
Potri.008G022600	1.22592	0	up	yes	0.807062	0.00354119	up	no	2.85649	5.65442e-05	up	yes	2.05052	1.45851e-20	up	yes	-0.491079	0.15466	down	no	gi|566181914|ref|XP_006379469.1|	1468	0	hypothetical protein POPTR_0008s02330g [Populus trichocarpa]	gi|566181913|ref|XM_006379407.1|	1072	0	Populus trichocarpa hypothetical protein (POPTR_0008s02330g) mRNA, complete cds	Q02200	420	8e-145	Lignin-forming anionic peroxidase	.	.	.	.	pfam00141	peroxidase	Peroxidase.	GO:0042744|hydrogen peroxide catabolic process;GO:0006979|response to oxidative stress;	GO:0005576|extracellular region;	GO:0020037|heme binding;GO:0046872|metal ion binding;GO:0004601|peroxidase activity;	.	.
Potri.008G022700	1.01505	0	up	yes	0.543317	0.000645879	up	no	2.40494	0.000240126	up	yes	1.90591	6.56385e-50	up	yes	-0.420342	0.0270921	down	no	gi|566181916|ref|XP_002311022.2|	1562	0	hypothetical protein POPTR_0008s02340g [Populus trichocarpa]	gi|566181915|ref|XM_002310986.2|	1037	0	Populus trichocarpa hypothetical protein (POPTR_0008s02340g) mRNA, complete cds	Q02200	424	3e-146	Lignin-forming anionic peroxidase	.	.	.	.	pfam00141	peroxidase	Peroxidase.	GO:0042744|hydrogen peroxide catabolic process;GO:0006979|response to oxidative stress;	GO:0005576|extracellular region;	GO:0020037|heme binding;GO:0046872|metal ion binding;GO:0004601|peroxidase activity;	.	.
Potri.008G110600	-1.09087	0	down	yes	-1.37976	1.13444e-16	down	yes	-2.17728	5.49437e-26	down	yes	-2.01647	1.54053e-29	down	yes	-0.502671	0.00126864	down	no	gi|566183375|ref|XP_002312356.2|	1667	0	Peroxidase 11 precursor family protein [Populus trichocarpa]	gi|566183374|ref|XM_002312320.2|	1087	0	Populus trichocarpa Peroxidase 11 precursor family protein (POPTR_0008s11000g) mRNA, complete cds	Q96519	481	7e-169	Peroxidase 11	.	.	.	.	pfam00141	peroxidase	Peroxidase.	GO:0042744|hydrogen peroxide catabolic process;GO:0006979|response to oxidative stress;GO:0048511|rhythmic process;	GO:0005576|extracellular region;	GO:0020037|heme binding;GO:0046872|metal ion binding;GO:0004601|peroxidase activity;	K00430	E1.11.1.7; peroxidase [EC:1.11.1.7]
Potri.008G179300	2.46006	0	up	yes	1.62374	3.59266e-96	up	yes	0.804782	4.7666e-08	up	no	0.129958	0.169266	up	no	1.68156	8.9514e-78	up	yes	gi|566184599|ref|XP_002312644.2|	1466	0	glyceraldehyde 3-phosphate dehydrogenase family protein [Populus trichocarpa]	gi|566184598|ref|XM_002312608.2|	1127	0	Populus trichocarpa glyceraldehyde 3-phosphate dehydrogenase family protein (POPTR_0008s17940g) mRNA, complete cds	P25858	493	2e-170	Glyceraldehyde-3-phosphate dehydrogenase GAPC1, cytosolic	YJR009c	365	4e-121	COG0057	pfam02800	Gp_dh_C	Glyceraldehyde 3-phosphate dehydrogenase, C-terminal domain. GAPDH is a tetrameric NAD-binding enzyme involved in glycolysis and glyconeogenesis. C-terminal domain is a mixed alpha/antiparallel beta fold.	GO:0010154|fruit development;GO:0006094|gluconeogenesis;GO:0006096|glycolytic process;GO:0046686|response to cadmium ion;GO:0009408|response to heat;GO:0042542|response to hydrogen peroxide;GO:0006979|response to oxidative stress;GO:0051775|response to redox state;GO:0009651|response to salt stress;GO:0009744|response to sucrose;GO:0048316|seed development;	GO:0048046|apoplast;GO:0009507|chloroplast;GO:0005829|cytosol;GO:0016020|membrane;GO:0005740|mitochondrial envelope;GO:0005739|mitochondrion;GO:0005634|nucleus;GO:0005886|plasma membrane;GO:0005774|vacuolar membrane;	GO:0005507|copper ion binding;GO:0003677|DNA binding;GO:0004365|glyceraldehyde-3-phosphate dehydrogenase (NAD+) (phosphorylating) activity;GO:0008886|glyceraldehyde-3-phosphate dehydrogenase (NADP+) (non-phosphorylating) activity;GO:0051287|NAD binding;GO:0050661|NADP binding;	K00134	GAPDH, gapA; glyceraldehyde 3-phosphate dehydrogenase [EC:1.2.1.12]
Potri.009G106400	-1.98373	0	down	yes	-0.703885	6.64111e-20	down	no	-1.17475	1.78327e-05	down	yes	-1.56993	8.13559e-81	down	yes	-1.22225	2.28865e-40	down	yes	gi|224103529|ref|XP_002313091.1|	1595	0	hypothetical protein POPTR_0009s10960g [Populus trichocarpa]	gi|224103528|ref|XM_002313055.1|	906	0	Populus trichocarpa hypothetical protein (POPTR_0009s10960g) mRNA, complete cds	Q9FX85	424	5e-147	Peroxidase 10	.	.	.	.	pfam00141	peroxidase	Peroxidase.	GO:0042744|hydrogen peroxide catabolic process;GO:0006979|response to oxidative stress;	GO:0005576|extracellular region;	GO:0020037|heme binding;GO:0046872|metal ion binding;GO:0004601|peroxidase activity;	K00430	E1.11.1.7; peroxidase [EC:1.11.1.7]
Potri.010G053400	-1.72053	0	down	yes	-0.997761	4.34875e-10	down	no	-0.904913	1.48019e-05	down	no	1.68803	5.36902e-60	up	yes	-2.06558	3.25999e-24	down	yes	gi|566189392|ref|XP_002314566.2|	1130	4e-152	hypothetical protein POPTR_0010s06320g [Populus trichocarpa]	gi|566189391|ref|XM_002314530.2|	1135	0	Populus trichocarpa hypothetical protein (POPTR_0010s06320g) mRNA, complete cds	P31170	140	1e-37	25.3 kDa heat shock protein, chloroplastic	SPBC3E7.02c	57.4	3e-09	COG0071	pfam00011	HSP20	Hsp20/alpha crystallin family.	GO:0009408|response to heat;GO:0009644|response to high light intensity;GO:0042542|response to hydrogen peroxide;	GO:0009507|chloroplast;	.	K13993	HSP20; HSP20 family protein
Potri.010G101900	1.61249	0	up	yes	0.695267	0.353492	up	no	1.55778	0.111751	up	no	1.97953	0.000780517	up	yes	0.759095	0.308937	up	no	gi|566190245|ref|XP_002314759.2|	1736	0	hypothetical protein POPTR_0010s11240g [Populus trichocarpa]	gi|743822554|ref|XM_011023421.1|	985	0	PREDICTED: Populus euphratica purple acid phosphatase 17-like (LOC105123718), transcript variant X1, mRNA	Q9SCX8	431	1e-148	Purple acid phosphatase 17	all1686	95.1	2e-21	COG1409	pfam00149	Metallophos	Calcineurin-like phosphoesterase. This family includes a diverse range of phosphoesterases, including protein phosphoserine phosphatases, nucleotidases, sphingomyelin phosphodiesterases and 2'-3' cAMP phosphodiesterases as well as nucleases such as bacterial SbcD or yeast MRE11. The most conserved regions in this superfamily centre around the metal chelating residues.	GO:0030643|cellular phosphate ion homeostasis;GO:0042542|response to hydrogen peroxide;	GO:0009986|cell surface;GO:0005576|extracellular region;	GO:0003993|acid phosphatase activity;GO:0046872|metal ion binding;GO:0004601|peroxidase activity;GO:0016791|phosphatase activity;	K14379	ACP5; tartrate-resistant acid phosphatase type 5 [EC:3.1.3.2]
Potri.010G134500	-1.15408	0	down	yes	-0.999026	3.20334e-18	down	no	-1.51468	3.89639e-08	down	yes	-0.964177	3.18898e-16	down	no	0.365265	0.000334731	up	no	gi|566190808|ref|XP_002315983.2|	1733	0	Peroxidase 11 precursor family protein [Populus trichocarpa]	gi|743797809|ref|XM_011010770.1|	1148	0	PREDICTED: Populus euphratica peroxidase 11 (LOC105114266), mRNA	Q96519	460	2e-159	Peroxidase 11	.	.	.	.	pfam00141	peroxidase	Peroxidase.	GO:0042744|hydrogen peroxide catabolic process;GO:0006979|response to oxidative stress;GO:0048511|rhythmic process;	GO:0005576|extracellular region;	GO:0020037|heme binding;GO:0046872|metal ion binding;GO:0004601|peroxidase activity;	K00430	E1.11.1.7; peroxidase [EC:1.11.1.7]
Potri.010G175100	-3.11972	0	down	yes	-1.89767	0.00100235	down	yes	-3.02911	2.26502e-05	down	yes	-4.17863	1.25433e-06	down	yes	-0.78659	0.108308	down	no	gi|224112345|ref|XP_002316159.1|	1718	0	hypothetical protein POPTR_0010s18250g [Populus trichocarpa]	gi|224112344|ref|XM_002316123.1|	1138	0	Populus trichocarpa hypothetical protein (POPTR_0010s18250g) mRNA, complete cds	Q9SY33	300	4e-97	Peroxidase 7	.	.	.	.	pfam00141	peroxidase	Peroxidase.	GO:0042744|hydrogen peroxide catabolic process;GO:0009664|plant-type cell wall organization;GO:0006979|response to oxidative stress;	GO:0005576|extracellular region;GO:0009505|plant-type cell wall;	GO:0020037|heme binding;GO:0046872|metal ion binding;GO:0004601|peroxidase activity;	K00430	E1.11.1.7; peroxidase [EC:1.11.1.7]
Potri.012G042200	1.89953	0	up	yes	1.34606	0.00488027	up	yes	2.23381	0.0179964	up	no	2.32204	3.13687e-09	up	yes	3.16537	2.13082e-19	up	yes	gi|743919499|ref|XP_011003773.1|	1198	6e-160	PREDICTED: purple acid phosphatase 17-like isoform X2 [Populus euphratica]	gi|566196676|ref|XM_002318274.2|	839	0	Populus trichocarpa acid phosphatase type 5 family protein (POPTR_0012s03910g) mRNA, complete cds	Q9SCX8	311	2e-111	Purple acid phosphatase 17	.	.	.	.	pfam00149	Metallophos	Calcineurin-like phosphoesterase. This family includes a diverse range of phosphoesterases, including protein phosphoserine phosphatases, nucleotidases, sphingomyelin phosphodiesterases and 2'-3' cAMP phosphodiesterases as well as nucleases such as bacterial SbcD or yeast MRE11. The most conserved regions in this superfamily centre around the metal chelating residues.	GO:0030643|cellular phosphate ion homeostasis;GO:0042542|response to hydrogen peroxide;	GO:0009986|cell surface;GO:0005576|extracellular region;	GO:0003993|acid phosphatase activity;GO:0046872|metal ion binding;GO:0004601|peroxidase activity;GO:0016791|phosphatase activity;	K14379	ACP5; tartrate-resistant acid phosphatase type 5 [EC:3.1.3.2]
Potri.012G042800	-1.96112	0	down	yes	0.292192	0.0960495	up	no	0.909927	0.0562247	up	no	1.36121	2.8591e-21	up	yes	1.72787	2.04158e-31	up	yes	gi|224117994|ref|XP_002317707.1|	1712	0	hypothetical protein POPTR_0012s03980g [Populus trichocarpa]	gi|566196690|ref|XM_002317671.2|	1218	0	Populus trichocarpa hypothetical protein (POPTR_0012s03980g) mRNA, complete cds	O23044	337	2e-111	Peroxidase 3	.	.	.	.	pfam00141	peroxidase	Peroxidase.	GO:0042744|hydrogen peroxide catabolic process;GO:0042538|hyperosmotic salinity response;GO:0009664|plant-type cell wall organization;GO:0009409|response to cold;GO:0009269|response to desiccation;GO:0006979|response to oxidative stress;	GO:0005783|endoplasmic reticulum;GO:0005576|extracellular region;GO:0009505|plant-type cell wall;	GO:0020037|heme binding;GO:0046872|metal ion binding;GO:0004601|peroxidase activity;	K00430	E1.11.1.7; peroxidase [EC:1.11.1.7]
Potri.012G091400	-1.8913	0	down	yes	-1.12427	3.44377e-07	down	yes	-2.19868	1.69898e-11	down	yes	-0.956844	5.31044e-06	down	no	-0.701528	0.000598347	down	no	gi|566197602|ref|XP_006376888.1|	1944	0	hypothetical protein POPTR_0012s09300g [Populus trichocarpa]	gi|566197601|ref|XM_006376826.1|	1364	0	Populus trichocarpa hypothetical protein (POPTR_0012s09300g) mRNA, complete cds	Q9FMK7	404	3e-136	BTB/POZ and TAZ domain-containing protein 1	.	.	.	.	pfam00651	BTB	BTB/POZ domain. The BTB (for BR-C, ttk and bab) or POZ (for Pox virus and Zinc finger) domain is present near the N-terminus of a fraction of zinc finger (pfam00096) proteins and in proteins that contain the pfam01344 motif such as Kelch and a family of pox virus proteins. The BTB/POZ domain mediates homomeric dimerization and in some instances heteromeric dimerization. The structure of the dimer…	GO:0009553|embryo sac development;GO:0009555|pollen development;GO:0016567|protein ubiquitination;GO:0006355|regulation of transcription, DNA-templated;GO:0009733|response to auxin;GO:0042542|response to hydrogen peroxide;GO:0009751|response to salicylic acid;	GO:0005737|cytoplasm;GO:0005634|nucleus;	GO:0005516|calmodulin binding;GO:0004402|histone acetyltransferase activity;GO:0003712|transcription cofactor activity;GO:0008270|zinc ion binding;	.	.
Potri.013G066800	-1.56934	0	down	yes	-0.795163	1.5497e-20	down	no	-1.76816	5.04049e-12	down	yes	-1.87671	6.2262e-83	down	yes	-1.3117	6.20456e-39	down	yes	gi|566199750|ref|XP_002319196.2|	1662	0	hypothetical protein POPTR_0013s06300g [Populus trichocarpa]	gi|566199749|ref|XM_002319160.2|	1169	0	Populus trichocarpa hypothetical protein (POPTR_0013s06300g) mRNA, complete cds	Q93V93	360	3e-121	Peroxidase 44	.	.	.	.	pfam00141	peroxidase	Peroxidase.	GO:0042744|hydrogen peroxide catabolic process;GO:0009664|plant-type cell wall organization;GO:0006979|response to oxidative stress;	GO:0005576|extracellular region;GO:0009505|plant-type cell wall;	GO:0020037|heme binding;GO:0046872|metal ion binding;GO:0004601|peroxidase activity;	K00430	E1.11.1.7; peroxidase [EC:1.11.1.7]
Potri.013G083600	3.88019	0	up	yes	2.62589	1.67233e-118	up	yes	2.27669	6.19935e-36	up	yes	2.25524	3.36658e-84	up	yes	1.45905	3.68381e-25	up	yes	gi|566200107|ref|XP_006376028.1|	1653	0	hypothetical protein POPTR_0013s08130g [Populus trichocarpa]	gi|566200106|ref|XM_006375966.1|	1233	0	Populus trichocarpa hypothetical protein (POPTR_0013s08130g) mRNA, complete cds	A7NY33	488	4e-170	Peroxidase 4	.	.	.	.	pfam00141	peroxidase	Peroxidase.	GO:0042744|hydrogen peroxide catabolic process;GO:0006979|response to oxidative stress;	GO:0005576|extracellular region;	GO:0020037|heme binding;GO:0046872|metal ion binding;GO:0004601|peroxidase activity;	K00430	E1.11.1.7; peroxidase [EC:1.11.1.7]
Potri.013G154400	5.32839	0	up	yes	3.9976	7.85959e-10	up	yes	5.30282	2.06767e-16	up	yes	4.53633	1.72312e-13	up	yes	4.93978	6.71646e-16	up	yes	gi|224124728|ref|XP_002319407.1|	1453	0	peroxidase family protein [Populus trichocarpa]	gi|743819965|ref|XM_011022713.1|	947	0	PREDICTED: Populus euphratica cationic peroxidase 1-like (LOC105123204), mRNA	P22195	422	8e-146	Cationic peroxidase 1	.	.	.	.	pfam00141	peroxidase	Peroxidase.	GO:0042744|hydrogen peroxide catabolic process;GO:0006979|response to oxidative stress;	GO:0005576|extracellular region;	GO:0020037|heme binding;GO:0046872|metal ion binding;GO:0004601|peroxidase activity;	.	.
Potri.014G096200	1.87774	0	up	yes	1.21997	1.88546e-22	up	yes	1.9493	5.52691e-05	up	yes	4.0119	0	up	yes	0.904832	2.41098e-10	up	no	gi|566203346|ref|XP_002320852.2|	1682	0	hypothetical protein POPTR_0014s09190g [Populus trichocarpa]	gi|566203345|ref|XM_002320816.2|	1903	0	Populus trichocarpa hypothetical protein (POPTR_0014s09190g) mRNA, complete cds	Q9SUP6	170	8e-46	Probable WRKY transcription factor 53	.	.	.	.	pfam03106	WRKY	WRKY DNA -binding domain.	GO:0009816|defense response to bacterium, incompatible interaction;GO:0010150|leaf senescence;GO:0045893|positive regulation of transcription, DNA-templated;GO:0031347|regulation of defense response;GO:0010200|response to chitin;GO:0042542|response to hydrogen peroxide;GO:0010193|response to ozone;GO:0009751|response to salicylic acid;GO:0006351|transcription, DNA-templated;	GO:0009507|chloroplast;GO:0005634|nucleus;	GO:0003677|DNA binding;GO:0043565|sequence-specific DNA binding;GO:0003700|transcription factor activity, sequence-specific DNA binding;	.	.
Potri.014G127700	-1.24391	0	down	yes	-0.440904	5.82262e-15	down	no	0.640378	0.303516	up	no	-0.536405	7.26151e-22	down	no	-1.95661	4.35865e-145	down	yes	gi|566203909|ref|XP_002321000.2|	607	4e-76	hypothetical protein POPTR_0014s12250g, partial [Populus trichocarpa]	gi|118488311|gb|EF147978.1|	715	0	Populus trichocarpa clone WS0126_G12 unknown mRNA	Q93WF6	79	4e-17	Protein SENESCENCE-ASSOCIATED GENE 21, mitochondrial	.	.	.	.	pfam03242	LEA_3	Late embryogenesis abundant protein. Members of this family are similar to late embryogenesis abundant proteins. Members of the family have been isolated in a number of different screens. However, the molecular function of these proteins remains obscure.	GO:0042631|cellular response to water deprivation;GO:0006952|defense response;GO:0010150|leaf senescence;GO:1900424|regulation of defense response to bacterium;GO:1900150|regulation of defense response to fungus;GO:1900055|regulation of leaf senescence;GO:2000028|regulation of photoperiodism, flowering;GO:0009737|response to abscisic acid;GO:0009646|response to absence of light;GO:0009409|respons…	GO:0005739|mitochondrion;	.	.	.
Potri.014G143200	3.85366	0	up	yes	3.16585	1.94501e-151	up	yes	2.56332	3.19012e-51	up	yes	1.86302	1.09763e-39	up	yes	-1.72746	1.94197e-10	down	yes	gi|224128768|ref|XP_002320417.1|	1652	0	peroxidase family protein [Populus trichocarpa]	gi|566204191|ref|XM_002320381.2|	1221	0	Populus trichocarpa peroxidase family protein (POPTR_0014s14000g) mRNA, complete cds	Q9FLC0	404	2e-137	Peroxidase 52	.	.	.	.	pfam00141	peroxidase	Peroxidase.	GO:0042744|hydrogen peroxide catabolic process;GO:0009809|lignin biosynthetic process;GO:1901430|positive regulation of syringal lignin biosynthetic process;GO:0006979|response to oxidative stress;GO:0010089|xylem development;	GO:0048046|apoplast;GO:0005618|cell wall;GO:0005829|cytosol;GO:0005794|Golgi apparatus;	GO:0020037|heme binding;GO:0046872|metal ion binding;GO:0004601|peroxidase activity;	K00430	E1.11.1.7; peroxidase [EC:1.11.1.7]
Potri.015G003500	1.12399	0	up	yes	0.643903	7.74966e-30	up	no	-0.304817	0.303845	down	no	-0.739584	1.13736e-32	down	no	-1.24974	1.2344e-54	down	yes	gi|591403420|gb|AHL39182.1|	1723	0	class III peroxidase [Populus trichocarpa]	gi|566205236|ref|XM_002321913.2|	993	0	Populus trichocarpa hypothetical protein (POPTR_0015s00580g) mRNA, complete cds	A7QEU4	447	1e-154	Peroxidase 5	.	.	.	.	pfam00141	peroxidase	Peroxidase.	GO:0042744|hydrogen peroxide catabolic process;GO:0006979|response to oxidative stress;	GO:0005576|extracellular region;	GO:0020037|heme binding;GO:0046872|metal ion binding;GO:0004601|peroxidase activity;	.	.
Potri.015G003600	1.42361	0	up	yes	0.690556	6.23278e-40	up	no	0.325922	0.000643032	up	no	0.388492	5.45576e-14	up	no	-0.216146	0.00162995	down	no	gi|566205239|ref|XP_006374082.1|	1634	0	hypothetical protein POPTR_0015s00590g [Populus trichocarpa]	gi|566205238|ref|XM_006374020.1|	1199	0	Populus trichocarpa hypothetical protein (POPTR_0015s00590g) mRNA, complete cds	A7QEU4	473	9e-165	Peroxidase 5	.	.	.	.	pfam00141	peroxidase	Peroxidase.	GO:0042744|hydrogen peroxide catabolic process;GO:0006979|response to oxidative stress;	GO:0005576|extracellular region;	GO:0020037|heme binding;GO:0046872|metal ion binding;GO:0004601|peroxidase activity;	.	.
Potri.015G056900	-1.5818	0	down	yes	-0.490161	0.0359493	down	no	-0.0989376	0.686034	down	no	1.77882	9.46279e-34	up	yes	-0.189128	0.385947	down	no	gi|566206269|ref|XP_006374393.1|	4596	0	endopeptidase Clp family protein [Populus trichocarpa]	gi|566206268|ref|XM_006374331.1|	2762	0	Populus trichocarpa endopeptidase Clp family protein (POPTR_0015s06760g) mRNA, complete cds	P42730	1569	0	Chaperone protein ClpB1	CAC0959	895	0	COG0542	pfam07724	AAA_2	AAA domain (Cdc48 subfamily). This Pfam entry includes some of the AAA proteins not detected by the pfam00004 model.	GO:0045727|positive regulation of translation;GO:0019538|protein metabolic process;GO:0043335|protein unfolding;GO:0009408|response to heat;GO:0009644|response to high light intensity;GO:0042542|response to hydrogen peroxide;	GO:0009941|chloroplast envelope;GO:0009570|chloroplast stroma;GO:0005829|cytosol;GO:0005634|nucleus;	GO:0005524|ATP binding;	K03695	clpB; ATP-dependent Clp protease ATP-binding subunit ClpB
Potri.015G057000	-1.494	0	down	yes	-0.780072	3.09547e-09	down	no	-0.212701	0.225838	down	no	1.41576	1.54534e-53	up	yes	-0.668073	1.27207e-06	down	no	gi|566206269|ref|XP_006374393.1|	4598	0	endopeptidase Clp family protein [Populus trichocarpa]	gi|566206268|ref|XM_006374331.1|	2753	0	Populus trichocarpa endopeptidase Clp family protein (POPTR_0015s06760g) mRNA, complete cds	P42730	1570	0	Chaperone protein ClpB1	CAC0959	896	0	COG0542	pfam07724	AAA_2	AAA domain (Cdc48 subfamily). This Pfam entry includes some of the AAA proteins not detected by the pfam00004 model.	GO:0045727|positive regulation of translation;GO:0019538|protein metabolic process;GO:0043335|protein unfolding;GO:0009408|response to heat;GO:0009644|response to high light intensity;GO:0042542|response to hydrogen peroxide;	GO:0009941|chloroplast envelope;GO:0009570|chloroplast stroma;GO:0005829|cytosol;GO:0005634|nucleus;	GO:0005524|ATP binding;	K03695	clpB; ATP-dependent Clp protease ATP-binding subunit ClpB
Potri.015G087700	-3.22507	0	down	yes	-3.47709	0	down	yes	-0.747179	0.430146	down	no	-4.58656	0	down	yes	-5.6939	0	down	yes	gi|566206840|ref|XP_002322214.2|	1915	0	speckle-type POZ family protein [Populus trichocarpa]	gi|566206839|ref|XM_002322178.2|	1761	0	Populus trichocarpa speckle-type POZ family protein (POPTR_0015s09920g) mRNA, complete cds	Q9FMK7	404	2e-134	BTB/POZ and TAZ domain-containing protein 1	.	.	.	.	pfam00651	BTB	BTB/POZ domain. The BTB (for BR-C, ttk and bab) or POZ (for Pox virus and Zinc finger) domain is present near the N-terminus of a fraction of zinc finger (pfam00096) proteins and in proteins that contain the pfam01344 motif such as Kelch and a family of pox virus proteins. The BTB/POZ domain mediates homomeric dimerization and in some instances heteromeric dimerization. The structure of the dimer…	GO:0009553|embryo sac development;GO:0009555|pollen development;GO:0016567|protein ubiquitination;GO:0006355|regulation of transcription, DNA-templated;GO:0009733|response to auxin;GO:0042542|response to hydrogen peroxide;GO:0009751|response to salicylic acid;	GO:0005737|cytoplasm;GO:0005634|nucleus;	GO:0005516|calmodulin binding;GO:0004402|histone acetyltransferase activity;GO:0003712|transcription cofactor activity;GO:0008270|zinc ion binding;	.	.
Potri.016G012900	-1.0721	0	down	yes	-0.726223	2.03436e-20	down	no	-0.483727	2.06137e-05	down	no	-0.398908	1.7173e-07	down	no	-0.371065	0.00150862	down	no	gi|743914134|ref|XP_011000986.1|	3886	0	PREDICTED: E3 ubiquitin-protein ligase UPL5-like isoform X2 [Populus euphratica]	gi|743939703|ref|XM_011016001.1|	2817	0	PREDICTED: Populus euphratica E3 ubiquitin-protein ligase UPL5-like (LOC105118130), transcript variant X2, mRNA	Q9SU29	735	0	E3 ubiquitin-protein ligase UPL5	YDR457w	155	2e-37	COG5021	pfam00632	HECT	HECT-domain (ubiquitin-transferase). The name HECT comes from Homologous to the E6-AP Carboxyl Terminus.	GO:0010150|leaf senescence;GO:0016567|protein ubiquitination;GO:0042787|protein ubiquitination involved in ubiquitin-dependent protein catabolic process;GO:0042542|response to hydrogen peroxide;GO:0009753|response to jasmonic acid;	GO:0005737|cytoplasm;GO:0005634|nucleus;	GO:0030246|carbohydrate binding;GO:0004842|ubiquitin-protein transferase activity;	K10591	NEDD4, RSP5; E3 ubiquitin-protein ligase NEDD4 [EC:2.3.2.26]
Potri.016G031300	2.32491	0	up	yes	1.5031	0.000246141	up	yes	3.28811	9.45756e-06	up	yes	3.00691	4.61786e-20	up	yes	0.468717	0.334375	up	no	gi|224139666|ref|XP_002323219.1|	1593	0	Chain H family protein [Populus trichocarpa]	gi|566208412|ref|XM_002323183.2|	1295	0	Populus trichocarpa Chain H family protein (POPTR_0016s03110g) mRNA, complete cds	Q9LSL5	260	1e-77	L-type lectin-domain containing receptor kinase IX.2	.	.	.	.	pfam00069	Pkinase	Protein kinase domain.	GO:0002229|defense response to oomycetes;GO:0010942|positive regulation of cell death;GO:0010726|positive regulation of hydrogen peroxide metabolic process;	GO:0016021|integral component of membrane;GO:0005886|plasma membrane;	GO:0005524|ATP binding;GO:0030246|carbohydrate binding;GO:0004674|protein serine/threonine kinase activity;	.	.
Potri.016G098200	-1.27598	0	down	yes	-1.03131	2.51837e-130	down	yes	-0.545312	0.0123368	down	no	-0.165117	2.21134e-05	down	no	-1.58166	3.10605e-84	down	yes	gi|224138822|ref|XP_002322910.1|	1103	4e-146	gamma-tonoplast intrinsic protein 2 [Populus trichocarpa]	gi|566209644|ref|XM_002322874.2|	1187	0	Populus trichocarpa gamma-tonoplast intrinsic protein 2 (POPTR_0016s10780g) mRNA, complete cds	P25818	354	5e-118	Aquaporin TIP1-1	SP1778	68.9	2e-12	COG0580	pfam00230	MIP	Major intrinsic protein. MIP (Major Intrinsic Protein) family proteins exhibit essentially two distinct types of channel properties: (1) specific water transport by the aquaporins, and (2) small neutral solutes transport, such as glycerol by the glycerol facilitators.	GO:0009992|cellular water homeostasis;GO:0080170|hydrogen peroxide transmembrane transport;GO:0034220|ion transmembrane transport;GO:0015840|urea transport;GO:0006833|water transport;	GO:0042807|central vacuole;GO:0009941|chloroplast envelope;GO:0005887|integral component of plasma membrane;GO:0009705|plant-type vacuole membrane;GO:0000326|protein storage vacuole;GO:0005774|vacuolar membrane;GO:0005773|vacuole;	GO:0015254|glycerol channel activity;GO:0015204|urea transmembrane transporter activity;GO:0015250|water channel activity;	K09873	TIP; aquaporin TIP
Potri.016G125000	3.3772	0	up	yes	3.73012	0	up	yes	4.33782	3.93717e-15	up	yes	3.01986	6.06836e-200	up	yes	2.30185	1.00362e-67	up	yes	gi|566210079|ref|XP_002323611.2|	1710	0	hypothetical protein POPTR_0016s13280g [Populus trichocarpa]	gi|566210078|ref|XM_002323575.2|	1355	0	Populus trichocarpa hypothetical protein (POPTR_0016s13280g) mRNA, complete cds	Q9XIV8	476	2e-165	Peroxidase N1	.	.	.	.	pfam00141	peroxidase	Peroxidase.	GO:0042744|hydrogen peroxide catabolic process;GO:0006979|response to oxidative stress;	GO:0005576|extracellular region;	GO:0020037|heme binding;GO:0046872|metal ion binding;GO:0004601|peroxidase activity;	.	.
Potri.016G132800	2.24563	0	up	yes	2.0936	3.819e-127	up	yes	2.75145	3.8081e-05	up	yes	1.6567	5.74776e-73	up	yes	1.85646	1.09286e-58	up	yes	gi|566210204|ref|XP_002323055.2|	1587	0	peroxidase family protein [Populus trichocarpa]	gi|566210203|ref|XM_002323019.2|	1248	0	Populus trichocarpa peroxidase family protein (POPTR_0016s14040g) mRNA, complete cds	P22195	364	2e-122	Cationic peroxidase 1	.	.	.	.	pfam00141	peroxidase	Peroxidase.	GO:0042744|hydrogen peroxide catabolic process;GO:0006979|response to oxidative stress;	GO:0005576|extracellular region;	GO:0020037|heme binding;GO:0046872|metal ion binding;GO:0004601|peroxidase activity;	.	.
Potri.016G132900	3.73661	0	up	yes	2.98832	4.72929e-06	up	yes	3.23199	2.18043e-07	up	yes	3.4627	7.33559e-09	up	yes	3.90966	5.23032e-11	up	yes	gi|224139324|ref|XP_002323056.1|	1707	0	peroxidase family protein [Populus trichocarpa]	gi|566210205|ref|XM_002323020.2|	1003	0	Populus trichocarpa peroxidase family protein (POPTR_0016s14050g) mRNA, complete cds	P22195	377	1e-128	Cationic peroxidase 1	.	.	.	.	pfam00141	peroxidase	Peroxidase.	GO:0042744|hydrogen peroxide catabolic process;GO:0006979|response to oxidative stress;	GO:0005576|extracellular region;	GO:0020037|heme binding;GO:0046872|metal ion binding;GO:0004601|peroxidase activity;	.	.
Potri.017G032300	1.27754	0	up	yes	1.07132	0.0725019	up	no	0.995743	0.168853	up	no	1.54129	0.00266313	up	yes	1.18985	0.0304203	up	no	gi|566211690|ref|XP_006372897.1|	1983	0	putative glucosyltransferase family protein [Populus trichocarpa]	gi|566211685|ref|XM_006372833.1|	1686	0	Populus trichocarpa hypothetical protein (POPTR_0017s06080g) mRNA, complete cds	Q9SYK9	407	1e-134	UDP-glycosyltransferase 74E2	BS_yojK	55.1	2e-07	COG1819	pfam00201	UDPGT	UDP-glucoronosyl and UDP-glucosyl transferase.	GO:0071475|cellular hyperosmotic salinity response;GO:0071215|cellular response to abscisic acid stimulus;GO:0070301|cellular response to hydrogen peroxide;GO:0042631|cellular response to water deprivation;GO:0009813|flavonoid biosynthetic process;GO:0052696|flavonoid glucuronidation;GO:0080024|indolebutyric acid metabolic process;GO:0080167|response to karrikin;GO:0010016|shoot system morphogene…	GO:0043231|intracellular membrane-bounded organelle;	GO:0052638|indole-3-butyrate beta-glucosyltransferase activity;GO:0080043|quercetin 3-O-glucosyltransferase activity;GO:0080044|quercetin 7-O-glucosyltransferase activity;GO:0035251|UDP-glucosyltransferase activity;	.	.
Potri.017G032500	1.29789	0	up	yes	1.06036	0.0147039	up	yes	0.040816	0.944368	up	no	1.17743	0.00486812	up	yes	1.25254	0.00345119	up	yes	gi|566211690|ref|XP_006372897.1|	2331	0	putative glucosyltransferase family protein [Populus trichocarpa]	gi|566211689|ref|XM_006372835.1|	1359	0	Populus trichocarpa putative glucosyltransferase family protein (POPTR_0017s06100g) mRNA, complete cds	Q9SYK9	444	2e-150	UDP-glycosyltransferase 74E2	slr1125	56.6	8e-08	COG1819	pfam00201	UDPGT	UDP-glucoronosyl and UDP-glucosyl transferase.	GO:0071475|cellular hyperosmotic salinity response;GO:0071215|cellular response to abscisic acid stimulus;GO:0070301|cellular response to hydrogen peroxide;GO:0042631|cellular response to water deprivation;GO:0009813|flavonoid biosynthetic process;GO:0052696|flavonoid glucuronidation;GO:0080024|indolebutyric acid metabolic process;GO:0080167|response to karrikin;GO:0010016|shoot system morphogene…	GO:0043231|intracellular membrane-bounded organelle;	GO:0052638|indole-3-butyrate beta-glucosyltransferase activity;GO:0080043|quercetin 3-O-glucosyltransferase activity;GO:0080044|quercetin 7-O-glucosyltransferase activity;GO:0035251|UDP-glucosyltransferase activity;	.	.
Potri.019G045800	1.30837	0	up	yes	0.524341	0.0449887	up	no	0.47206	0.10194	up	no	-0.394009	0.181302	down	no	-0.175027	0.549501	down	no	gi|743941255|ref|XP_011015113.1|	1582	0	PREDICTED: probable S-sulfocysteine synthase, chloroplastic [Populus euphratica]	gi|743941254|ref|XM_011016811.1|	1326	0	PREDICTED: Populus euphratica probable S-sulfocysteine synthase, chloroplastic (LOC105118778), mRNA	O22682	440	3e-149	Probable S-sulfocysteine synthase, chloroplastic	all2521	278	6e-88	COG0031	pfam00291	PALP	Pyridoxal-phosphate dependent enzyme. Members of this family are all pyridoxal-phosphate dependent enzymes. This family includes: serine dehydratase EC:4.2.1.13 P20132, threonine dehydratase EC:4.2.1.16, tryptophan synthase beta chain EC:4.2.1.20, threonine synthase EC:4.2.99.2, cysteine synthase EC:4.2.99.8 P11096, cystathionine beta-synthase EC:4.2.1.22, 1-aminocyclopropane-1-carboxylate deamin…	GO:0008652|cellular amino acid biosynthetic process;GO:0006535|cysteine biosynthetic process from serine;GO:0015979|photosynthesis;GO:0009643|photosynthetic acclimation;GO:0010310|regulation of hydrogen peroxide metabolic process;GO:0090322|regulation of superoxide metabolic process;	GO:0009507|chloroplast;GO:0009543|chloroplast thylakoid lumen;GO:0031977|thylakoid lumen;	GO:0004124|cysteine synthase activity;GO:0030170|pyridoxal phosphate binding;GO:0016740|transferase activity;	K01738	cysK; cysteine synthase A [EC:2.5.1.47]
Potri.T160000	1.19609	0	up	yes	1.02211	6.88966e-08	up	yes	2.63754	0.000436045	up	yes	2.04817	1.5007e-39	up	yes	-0.661206	0.0075475	down	no	gi|566181916|ref|XP_002311022.2|	1534	0	hypothetical protein POPTR_0008s02340g [Populus trichocarpa]	gi|566181915|ref|XM_002310986.2|	989	0	Populus trichocarpa hypothetical protein (POPTR_0008s02340g) mRNA, complete cds	Q02200	424	3e-145	Lignin-forming anionic peroxidase	.	.	.	.	pfam00141	peroxidase	Peroxidase.	GO:0042744|hydrogen peroxide catabolic process;GO:0006979|response to oxidative stress;	GO:0005576|extracellular region;	GO:0020037|heme binding;GO:0046872|metal ion binding;GO:0004601|peroxidase activity;	.	.
Potri.T163000	4.07778	0	up	yes	3.16454	9.22238e-10	up	yes	2.58551	4.19026e-06	up	yes	1.59568	0.0145316	up	yes	4.18629	8.88138e-19	up	yes	gi|566192532|ref|XP_006378808.1|	1559	0	hypothetical protein POPTR_0010s24340g [Populus trichocarpa]	gi|566192531|ref|XM_006378746.1|	954	0	Populus trichocarpa hypothetical protein (POPTR_0010s24340g) mRNA, complete cds	Q02200	429	7e-148	Lignin-forming anionic peroxidase	.	.	.	.	pfam00141	peroxidase	Peroxidase.	GO:0042744|hydrogen peroxide catabolic process;GO:0006979|response to oxidative stress;	GO:0005576|extracellular region;	GO:0020037|heme binding;GO:0046872|metal ion binding;GO:0004601|peroxidase activity;	.	.
Potri.T163100	3.81055	0	up	yes	2.96661	5.48986e-10	up	yes	2.57138	4.78863e-07	up	yes	2.15673	1.7342e-05	up	yes	3.82669	2.85204e-20	up	yes	gi|591403388|gb|AHL39166.1|	1490	0	class III peroxidase [Populus trichocarpa]	gi|566255809|ref|XM_006387876.1|	1139	0	Populus trichocarpa hypothetical protein (POPTR_0466s00210g) mRNA, complete cds	Q02200	422	3e-144	Lignin-forming anionic peroxidase	.	.	.	.	pfam00141	peroxidase	Peroxidase.	GO:0042744|hydrogen peroxide catabolic process;GO:0006979|response to oxidative stress;	GO:0005576|extracellular region;	GO:0020037|heme binding;GO:0046872|metal ion binding;GO:0004601|peroxidase activity;	.	.
Potri.005G108900	0.844607	0	up	no	1.18793	4.76348e-13	up	yes	1.70777	3.63218e-14	up	yes	2.05589	1.58765e-45	up	yes	0.919671	2.2754e-06	up	no	gi|566170714|ref|XP_006383050.1|	1671	0	hypothetical protein POPTR_0005s11070g [Populus trichocarpa]	gi|566170713|ref|XM_006382988.1|	1162	0	Populus trichocarpa hypothetical protein (POPTR_0005s11070g) mRNA, complete cds	Q43872	447	2e-152	Peroxidase 64	.	.	.	.	pfam00141	peroxidase	Peroxidase.	GO:0042744|hydrogen peroxide catabolic process;GO:0009664|plant-type cell wall organization;GO:0006979|response to oxidative stress;	GO:0005576|extracellular region;GO:0009505|plant-type cell wall;	GO:0020037|heme binding;GO:0046872|metal ion binding;GO:0004601|peroxidase activity;	K00430	E1.11.1.7; peroxidase [EC:1.11.1.7]
Potri.017G038100	-0.587042	0	down	no	-1.11111	0.00964089	down	yes	0.583965	0.176633	up	no	1.10616	0.000316511	up	yes	1.23801	3.52326e-05	up	yes	gi|566211816|ref|XP_006372960.1|	1738	0	hypothetical protein POPTR_0017s06570g [Populus trichocarpa]	gi|743883346|ref|XM_011038705.1|	1153	0	PREDICTED: Populus euphratica peroxidase 3-like (LOC105134336), mRNA	O23044	479	7e-167	Peroxidase 3	.	.	.	.	pfam00141	peroxidase	Peroxidase.	GO:0042744|hydrogen peroxide catabolic process;GO:0042538|hyperosmotic salinity response;GO:0009664|plant-type cell wall organization;GO:0009409|response to cold;GO:0009269|response to desiccation;GO:0006979|response to oxidative stress;	GO:0005783|endoplasmic reticulum;GO:0005576|extracellular region;GO:0009505|plant-type cell wall;	GO:0020037|heme binding;GO:0046872|metal ion binding;GO:0004601|peroxidase activity;	K00430	E1.11.1.7; peroxidase [EC:1.11.1.7]
Potri.019G063200	0.201439	0	up	no	1.47221	3.2569e-05	up	yes	1.10863	0.0147516	up	no	1.05618	0.00849471	up	yes	2.20397	6.05707e-11	up	yes	gi|566238018|ref|XP_006371331.1|	1660	0	Peroxidase 27 precursor family protein [Populus trichocarpa]	gi|566238017|ref|XM_006371269.1|	1032	0	Populus trichocarpa Peroxidase 27 precursor family protein (POPTR_0019s09150g) mRNA, complete cds	Q43735	412	3e-142	Peroxidase 27	.	.	.	.	pfam00141	peroxidase	Peroxidase.	GO:0042744|hydrogen peroxide catabolic process;GO:0009664|plant-type cell wall organization;GO:0006979|response to oxidative stress;	GO:0005576|extracellular region;GO:0009505|plant-type cell wall;	GO:0020037|heme binding;GO:0046872|metal ion binding;GO:0004601|peroxidase activity;	K00430	E1.11.1.7; peroxidase [EC:1.11.1.7]
Potri.T099300	-0.153834	0	down	no	1.89955	2.15081e-06	up	yes	1.07137	0.0294664	up	no	1.17599	0.00759714	up	yes	2.53324	1.67484e-12	up	yes	gi|566238018|ref|XP_006371331.1|	1665	0	Peroxidase 27 precursor family protein [Populus trichocarpa]	gi|566238017|ref|XM_006371269.1|	1021	0	Populus trichocarpa Peroxidase 27 precursor family protein (POPTR_0019s09150g) mRNA, complete cds	Q43735	412	6e-142	Peroxidase 27	.	.	.	.	pfam00141	peroxidase	Peroxidase.	GO:0042744|hydrogen peroxide catabolic process;GO:0009664|plant-type cell wall organization;GO:0006979|response to oxidative stress;	GO:0005576|extracellular region;GO:0009505|plant-type cell wall;	GO:0020037|heme binding;GO:0046872|metal ion binding;GO:0004601|peroxidase activity;	K00430	E1.11.1.7; peroxidase [EC:1.11.1.7]
Potri.001G389200	-0.184709	0	down	no	-0.441025	0.000506457	down	no	-1.03231	4.9353e-05	down	yes	-0.204793	0.0808566	down	no	-0.721509	7.94342e-08	down	no	gi|566153752|ref|XP_006370131.1|	2527	0	UDP-glucoronosyl/UDP-glucosyl transferase family protein [Populus trichocarpa]	gi|566153751|ref|XM_006370069.1|	1569	0	Populus trichocarpa UDP-glucoronosyl/UDP-glucosyl transferase family protein (POPTR_0001s39980g) mRNA, complete cds	Q9SYK9	494	1e-169	UDP-glycosyltransferase 74E2	BS_ydhE	58.5	2e-08	COG1819	pfam00201	UDPGT	UDP-glucoronosyl and UDP-glucosyl transferase.	GO:0071475|cellular hyperosmotic salinity response;GO:0071215|cellular response to abscisic acid stimulus;GO:0070301|cellular response to hydrogen peroxide;GO:0042631|cellular response to water deprivation;GO:0009813|flavonoid biosynthetic process;GO:0052696|flavonoid glucuronidation;GO:0080024|indolebutyric acid metabolic process;GO:0080167|response to karrikin;GO:0010016|shoot system morphogene…	GO:0043231|intracellular membrane-bounded organelle;	GO:0052638|indole-3-butyrate beta-glucosyltransferase activity;GO:0080043|quercetin 3-O-glucosyltransferase activity;GO:0080044|quercetin 7-O-glucosyltransferase activity;GO:0035251|UDP-glucosyltransferase activity;	.	.
Potri.002G191600	0.13615	0	up	no	-0.652225	0.000311612	down	no	2.06999	0.0011843	up	yes	1.80972	1.05103e-52	up	yes	-0.705104	0.000140375	down	no	gi|566158876|ref|XP_002301531.2|	1812	0	putative galactinol synthase family protein [Populus trichocarpa]	gi|566158875|ref|XM_002301495.2|	1437	0	Populus trichocarpa putative galactinol synthase family protein (POPTR_0002s19230g) mRNA, complete cds	O22893	563	0	Galactinol synthase 1	SPBC4C3.08	62	1e-09	COG5597	pfam01501	Glyco_transf_8	Glycosyl transferase family 8. This family includes enzymes that transfer sugar residues to donor molecules. Members of this family are involved in lipopolysaccharide biosynthesis and glycogen synthesis. This family includes Lipopolysaccharide galactosyltransferase, lipopolysaccharide glucosyltransferase 1, and glycogenin glucosyltransferase.	GO:0006012|galactose metabolic process;GO:0009737|response to abscisic acid;GO:0009409|response to cold;GO:0009408|response to heat;GO:0009644|response to high light intensity;GO:0042542|response to hydrogen peroxide;GO:0006979|response to oxidative stress;GO:0009651|response to salt stress;GO:0009414|response to water deprivation;	GO:0005737|cytoplasm;	GO:0047216|inositol 3-alpha-galactosyltransferase activity;GO:0046872|metal ion binding;	K18819	GOLS; inositol 3-alpha-galactosyltransferase [EC:2.4.1.123]
Potri.003G214900	0.281761	0	up	no	0.989504	5.12203e-36	up	no	1.13836	0.00883096	up	yes	1.17675	1.2913e-59	up	yes	-0.606114	3.58604e-09	down	no	gi|743837024|ref|XP_011025398.1|	1841	0	PREDICTED: uncharacterized protein LOC105126277 [Populus euphratica]	gi|566163959|ref|XM_002304848.2|	1290	0	Populus trichocarpa hypothetical protein (POPTR_0003s21610g) mRNA, complete cds	Q9LEH3	405	5e-138	Peroxidase 15	.	.	.	.	pfam00141	peroxidase	Peroxidase.	GO:0042744|hydrogen peroxide catabolic process;GO:0006979|response to oxidative stress;	GO:0005576|extracellular region;	GO:0020037|heme binding;GO:0046872|metal ion binding;GO:0004601|peroxidase activity;	.	.
Potri.004G102500	0.340693	0	up	no	0.104037	0.10328	up	no	2.40352	0.00012808	up	yes	-0.226347	0.000452598	down	no	0.117059	0.118099	up	no	gi|566165881|ref|XP_002305951.2|	1146	4e-154	mangrin family protein [Populus trichocarpa]	gi|566165880|ref|XM_002305915.2|	910	0	Populus trichocarpa mangrin family protein (POPTR_0004s10240g) mRNA, complete cds	Q75KD7	263	4e-84	Allene oxide cyclase, chloroplastic	.	.	.	.	pfam06351	Allene_ox_cyc	Allene oxide cyclase. This family consists of several plant specific allene oxide cyclase proteins (EC:5.3.99.6). The allene oxide cyclase (AOC)-catalysed step in jasmonate (JA) biosynthesis is important in the wound response of tomato.	GO:0009734|auxin-activated signaling pathway;GO:0007623|circadian rhythm;GO:0050832|defense response to fungus;GO:0080186|developmental vegetative growth;GO:0009908|flower development;GO:0009864|induced systemic resistance, jasmonic acid mediated signaling pathway;GO:0009695|jasmonic acid biosynthetic process;GO:0006629|lipid metabolic process;GO:0048573|photoperiodism, flowering;GO:1900367|posit…	GO:0009507|chloroplast;	GO:0046423|allene-oxide cyclase activity;	K10525	AOC; allene oxide cyclase [EC:5.3.99.6]
Potri.005G068700	0.435686	0	up	no	0.304446	8.70104e-06	up	no	1.11973	0.00185094	up	yes	0.77352	4.08499e-35	up	no	-0.0291796	0.75409	down	no	gi|743861415|ref|XP_011031115.1|	3065	0	PREDICTED: lipase-like PAD4 [Populus euphratica]	gi|743861414|ref|XM_011032813.1|	1796	0	PREDICTED: Populus euphratica lipase-like PAD4 (LOC105130353), mRNA	Q9S745	326	4e-101	Lipase-like PAD4	.	.	.	.	pfam01764	Lipase_3	Lipase (class 3).	GO:0010618|aerenchyma formation;GO:0071327|cellular response to trehalose stimulus;GO:0009816|defense response to bacterium, incompatible interaction;GO:0002213|defense response to insect;GO:0009873|ethylene-activated signaling pathway;GO:0010150|leaf senescence;GO:0016042|lipid catabolic process;GO:0031348|negative regulation of defense response;GO:0010105|negative regulation of ethylene-activat…	GO:0005737|cytoplasm;GO:0005634|nucleus;	GO:0016298|lipase activity;GO:0016740|transferase activity;	.	.
Potri.007G020100	0.356591	0	up	no	-0.0539408	0.630364	down	no	1.23278	0.00424127	up	yes	0.668848	6.03884e-11	up	no	0.0578951	0.633491	up	no	gi|224094863|ref|XP_002310268.1|	1968	0	hypothetical protein POPTR_0007s13370g [Populus trichocarpa]	gi|743839082|ref|XM_011027555.1|	1828	0	PREDICTED: Populus euphratica mitogen-activated protein kinase 7 (LOC105126631), transcript variant X2, mRNA	Q39027	654	0	Mitogen-activated protein kinase 7	.	.	.	.	pfam00069	Pkinase	Protein kinase domain.	GO:0006952|defense response;GO:0042542|response to hydrogen peroxide;	GO:0005622|intracellular;	GO:0005524|ATP binding;GO:0004707|MAP kinase activity;	.	.
Potri.007G100600	0.320479	0	up	no	0.419046	5.54406e-06	up	no	1.08782	0.00220712	up	yes	0.28634	0.00145887	up	no	1.66119	9.06299e-66	up	yes	gi|743826816|ref|XP_011022873.1|	3052	0	PREDICTED: lipase-like PAD4 [Populus euphratica]	gi|743941881|ref|XM_011017139.1|	1752	0	PREDICTED: Populus euphratica lipase-like PAD4 (LOC105119040), mRNA	Q9S745	320	4e-98	Lipase-like PAD4	.	.	.	.	pfam01764	Lipase_3	Lipase (class 3).	GO:0010618|aerenchyma formation;GO:0071327|cellular response to trehalose stimulus;GO:0009816|defense response to bacterium, incompatible interaction;GO:0002213|defense response to insect;GO:0009873|ethylene-activated signaling pathway;GO:0010150|leaf senescence;GO:0016042|lipid catabolic process;GO:0031348|negative regulation of defense response;GO:0010105|negative regulation of ethylene-activat…	GO:0005737|cytoplasm;GO:0005634|nucleus;	GO:0016298|lipase activity;GO:0016740|transferase activity;	.	.
Potri.008G069800	0.256731	0	up	no	-0.0975711	0.513238	down	no	1.13236	0.00926109	up	yes	0.196377	0.155863	up	no	0.489602	0.000561063	up	no	gi|566182750|ref|XP_002311230.2|	1759	0	hypothetical protein POPTR_0008s06980g [Populus trichocarpa]	gi|743781610|ref|XM_011050310.1|	1211	0	PREDICTED: Populus euphratica gibberellin 2-beta-dioxygenase 2 (LOC105142578), mRNA	Q9LHN8	73.6	8e-13	Feruloyl CoA ortho-hydroxylase 1	.	.	.	.	pfam14226	DIOX_N	non-haem dioxygenase in morphine synthesis N-terminal. This is the highly conserved N-terminal region of proteins with 2-oxoglutarate/Fe(II)-dependent dioxygenase activity.	GO:0009805|coumarin biosynthetic process;GO:0010421|hydrogen peroxide-mediated programmed cell death;GO:0009699|phenylpropanoid biosynthetic process;	.	GO:0051213|dioxygenase activity;GO:0046872|metal ion binding;	K06892	F6H1; feruloyl-CoA ortho-hydroxylase [EC:1.14.11.-]
Potri.011G072100	0.172643	0	up	no	-0.187938	0.238278	down	no	1.15196	6.0531e-05	up	yes	0.5646	3.29131e-05	up	no	0.539965	0.000148843	up	no	gi|566194189|ref|XP_002317387.2|	1465	0	hypothetical protein POPTR_0011s06770g [Populus trichocarpa]	gi|566194188|ref|XM_002317351.2|	1202	0	Populus trichocarpa hypothetical protein (POPTR_0011s06770g) mRNA, complete cds	Q8LFP7	406	1e-137	Aquaporin NIP1-2	AF1426	122	6e-31	COG0580	pfam00230	MIP	Major intrinsic protein. MIP (Major Intrinsic Protein) family proteins exhibit essentially two distinct types of channel properties: (1) specific water transport by the aquaporins, and (2) small neutral solutes transport, such as glycerol by the glycerol facilitators.	GO:0015700|arsenite transport;GO:0009992|cellular water homeostasis;GO:0080170|hydrogen peroxide transmembrane transport;GO:0046685|response to arsenic-containing substance;	GO:0005887|integral component of plasma membrane;GO:0005886|plasma membrane;	GO:0015105|arsenite transmembrane transporter activity;GO:0015254|glycerol channel activity;GO:0015250|water channel activity;	K09874	NIP; aquaporin NIP
Potri.012G031700	0.850707	0	up	no	1.14298	0.217054	up	no	4.3528	5.26103e-06	up	yes	3.44958	5.80397e-08	up	yes	3.14111	3.00765e-06	up	yes	gi|224120612|ref|XP_002318373.1|	1850	0	hypothetical protein POPTR_0012s01380g [Populus trichocarpa]	gi|743915905|ref|XM_011003616.1|	1183	0	PREDICTED: Populus euphratica probable WRKY transcription factor 30 (LOC105109035), mRNA	Q9FL62	196	5e-57	Probable WRKY transcription factor 30	.	.	.	.	pfam03106	WRKY	WRKY DNA -binding domain.	GO:0042542|response to hydrogen peroxide;GO:0010193|response to ozone;GO:0009751|response to salicylic acid;GO:0006351|transcription, DNA-templated;	GO:0005737|cytoplasm;GO:0005634|nucleus;	GO:0043565|sequence-specific DNA binding;GO:0003700|transcription factor activity, sequence-specific DNA binding;GO:0044212|transcription regulatory region DNA binding;	.	.
Potri.013G156500	0.137565	0	up	no	-0.793443	1.05354e-41	down	no	-1.54339	9.71274e-11	down	yes	-1.18529	2.96094e-80	down	yes	-1.24183	5.69736e-63	down	yes	gi|566201454|ref|XP_002319968.2|	1610	0	peroxidase family protein [Populus trichocarpa]	gi|566201453|ref|XM_002319932.2|	803	0	Populus trichocarpa peroxidase family protein (POPTR_0013s15250g) mRNA, complete cds	A7NY33	473	1e-163	Peroxidase 4	.	.	.	.	pfam00141	peroxidase	Peroxidase.	GO:0042744|hydrogen peroxide catabolic process;GO:0006979|response to oxidative stress;	GO:0005576|extracellular region;	GO:0020037|heme binding;GO:0046872|metal ion binding;GO:0004601|peroxidase activity;	K00430	E1.11.1.7; peroxidase [EC:1.11.1.7]
Potri.017G037900	0.148354	0	up	no	0.572579	0.00107609	up	no	1.20068	8.5031e-07	up	yes	1.43084	2.95212e-21	up	yes	1.6075	3.5986e-25	up	yes	gi|566211808|ref|XP_006372956.1|	1550	0	hypothetical protein POPTR_0017s06550g [Populus trichocarpa]	gi|566211807|ref|XM_006372894.1|	1297	0	Populus trichocarpa hypothetical protein (POPTR_0017s06550g) mRNA, complete cds	O23044	397	2e-134	Peroxidase 3	.	.	.	.	pfam00141	peroxidase	Peroxidase.	GO:0042744|hydrogen peroxide catabolic process;GO:0042538|hyperosmotic salinity response;GO:0009664|plant-type cell wall organization;GO:0009409|response to cold;GO:0009269|response to desiccation;GO:0006979|response to oxidative stress;	GO:0005783|endoplasmic reticulum;GO:0005576|extracellular region;GO:0009505|plant-type cell wall;	GO:0020037|heme binding;GO:0046872|metal ion binding;GO:0004601|peroxidase activity;	K00430	E1.11.1.7; peroxidase [EC:1.11.1.7]
Potri.001G011000	0.205759	0	up	no	0.40867	0.0758278	up	no	0.764625	0.0250496	up	no	1.22191	4.77534e-10	up	yes	1.38799	1.79393e-12	up	yes	gi|566147250|ref|XP_002299141.2|	991	0	hypothetical protein POPTR_0001s04820g [Populus trichocarpa]	gi|48331255|gb|AC149540.1|	824	0	Populus trichocarpa clone Pop1-111J19, complete sequence	P00433	252	2e-110	Peroxidase C1A	.	.	.	.	pfam00141	peroxidase	Peroxidase.	GO:0042744|hydrogen peroxide catabolic process;GO:0006979|response to oxidative stress;	GO:0005576|extracellular region;GO:0005773|vacuole;	GO:0020037|heme binding;GO:0046872|metal ion binding;GO:0004601|peroxidase activity;	.	.
Potri.001G011300	-0.00978399	0	down	no	0.384524	0.0914939	up	no	0.799539	0.0165162	up	no	1.07612	4.89495e-08	up	yes	1.35073	1.56038e-11	up	yes	gi|1279650|emb|CAA66035.1|	1791	0	peroxidase [Populus trichocarpa]	gi|566147251|ref|XM_002299106.2|	1224	0	Populus trichocarpa hypothetical protein (POPTR_0001s04840g) mRNA, complete cds	P00433	419	2e-141	Peroxidase C1A	.	.	.	.	pfam00141	peroxidase	Peroxidase.	GO:0042744|hydrogen peroxide catabolic process;GO:0006979|response to oxidative stress;	GO:0005576|extracellular region;GO:0005773|vacuole;	GO:0020037|heme binding;GO:0046872|metal ion binding;GO:0004601|peroxidase activity;	.	.
Potri.001G113800	0.0885474	0	up	no	0.434712	0.00585562	up	no	0.486612	0.0118077	up	no	1.11083	2.10349e-16	up	yes	2.27102	4.84807e-72	up	yes	gi|566147923|ref|XP_006368735.1|	1475	0	hypothetical protein POPTR_0001s08330g [Populus trichocarpa]	gi|566147922|ref|XM_006368673.1|	1468	0	Populus trichocarpa hypothetical protein (POPTR_0001s08330g) mRNA, complete cds	Q9LD47	378	9e-125	Copper chaperone for superoxide dismutase, chloroplastic/cytosolic	YMR038c	102	2e-23	COG2608	pfam00080	Sod_Cu	Copper/zinc superoxide dismutase (SODC). superoxide dismutases (SODs) catalyse the conversion of superoxide radicals to hydrogen peroxide and molecular oxygen. Three evolutionarily distinct families of SODs are known, of which the copper/zinc-binding family is one. Defects in the human SOD1 gene cause familial amyotrophic lateral sclerosis (Lou Gehrig's disease). Structure is an eight-stranded be…	GO:0006878|cellular copper ion homeostasis;GO:0030001|metal ion transport;GO:0055114|oxidation-reduction process;GO:0019430|removal of superoxide radicals;	GO:0009507|chloroplast;GO:0009570|chloroplast stroma;GO:0005829|cytosol;	GO:0016532|superoxide dismutase copper chaperone activity;GO:0008270|zinc ion binding;	K04569	CCS; copper chaperone for superoxide dismutase
Potri.001G351000	0.245679	0	up	no	0.829384	1.82508e-15	up	no	0.98088	0.000867519	up	no	1.0007	1.48925e-23	up	yes	0.342546	0.00496733	up	no	gi|566152771|ref|XP_002298516.2|	1643	0	Peroxidase 63 precursor family protein [Populus trichocarpa]	gi|566152770|ref|XM_002298480.2|	1265	0	Populus trichocarpa Peroxidase 63 precursor family protein (POPTR_0001s34660g) mRNA, complete cds	Q9LHA7	448	8e-153	Peroxidase 31	YKR066c	56.2	1e-07	COG0376	pfam00141	peroxidase	Peroxidase.	GO:0042744|hydrogen peroxide catabolic process;GO:0006979|response to oxidative stress;	GO:0005829|cytosol;GO:0005576|extracellular region;GO:0009505|plant-type cell wall;	GO:0020037|heme binding;GO:0046872|metal ion binding;GO:0004601|peroxidase activity;	K00430	E1.11.1.7; peroxidase [EC:1.11.1.7]
Potri.002G081900	-0.0460683	0	down	no	-0.100119	0.0556443	down	no	-0.358511	0.0345189	down	no	-1.05788	9.34374e-78	down	yes	-0.769205	9.76582e-24	down	no	gi|566156890|ref|XP_002300978.2|	1881	0	hypothetical protein POPTR_0002s08240g [Populus trichocarpa]	gi|566156889|ref|XM_002300942.2|	1579	0	Populus trichocarpa hypothetical protein (POPTR_0002s08240g) mRNA, complete cds	Q42593	510	7e-176	L-ascorbate peroxidase T, chloroplastic	YKR066c	161	3e-43	COG0376	pfam00141	peroxidase	Peroxidase.	GO:0034599|cellular response to oxidative stress;GO:0010019|chloroplast-nucleus signaling pathway;GO:0009631|cold acclimation;GO:0042744|hydrogen peroxide catabolic process;GO:0071588|hydrogen peroxide mediated signaling pathway;GO:0000302|response to reactive oxygen species;	GO:0009507|chloroplast;GO:0009534|chloroplast thylakoid;GO:0009535|chloroplast thylakoid membrane;GO:0016021|integral component of membrane;GO:0009579|thylakoid;	GO:0004130|cytochrome-c peroxidase activity;GO:0020037|heme binding;GO:0016688|L-ascorbate peroxidase activity;GO:0046872|metal ion binding;	K00434	E1.11.1.11; L-ascorbate peroxidase [EC:1.11.1.11]
Potri.002G166300	-0.696383	0	down	no	-0.705676	2.96711e-05	down	no	0.0742175	0.662963	up	no	2.88902	2.68611e-194	up	yes	-0.630397	0.000190794	down	no	gi|566158418|ref|XP_002301387.2|	5801	0	IQ domain-containing family protein [Populus trichocarpa]	gi|566158417|ref|XM_002301351.2|	3785	0	Populus trichocarpa IQ domain-containing family protein (POPTR_0002s16790g) mRNA, complete cds	O82345	140	2e-32	BAG family molecular chaperone regulator 6	.	.	.	.	pfam02179	BAG	BAG domain. Domain present in Hsp70 regulators.	GO:0006915|apoptotic process;GO:0006914|autophagy;GO:0050832|defense response to fungus;GO:0009817|defense response to fungus, incompatible interaction;GO:0012502|induction of programmed cell death;GO:0010508|positive regulation of autophagy;GO:0006457|protein folding;GO:0009408|response to heat;GO:0009644|response to high light intensity;GO:0042542|response to hydrogen peroxide;GO:0010228|vegeta…	GO:0009506|plasmodesma;	GO:0005516|calmodulin binding;	.	.
Potri.003G071100	0.307405	0	up	no	-0.0830778	0.793548	down	no	0.598317	0.0990662	up	no	2.57661	6.18242e-37	up	yes	-0.406136	0.236265	down	no	gi|566161270|ref|XP_002303326.2|	779	6e-102	17.4 kDa class III heat shock family protein [Populus trichocarpa]	gi|566161269|ref|XM_002303290.2|	781	0	Populus trichocarpa 17.4 kDa class III heat shock family protein (POPTR_0003s06870g) mRNA, complete cds	Q9SYG1	164	2e-48	17.4 kDa class III heat shock protein	XF2234	57.4	2e-09	COG0071	pfam00011	HSP20	Hsp20/alpha crystallin family.	GO:0009408|response to heat;GO:0009644|response to high light intensity;GO:0042542|response to hydrogen peroxide;	GO:0005737|cytoplasm;	.	K13993	HSP20; HSP20 family protein
Potri.003G094700	0.457661	0	up	no	0.901523	0.0372368	up	no	0.888424	0.0359288	up	no	1.63672	1.28775e-05	up	yes	1.87539	4.56502e-07	up	yes	gi|566161765|ref|XP_002304348.2|	3417	0	hypothetical protein POPTR_0003s09340g [Populus trichocarpa]	gi|566161764|ref|XM_002304312.2|	1915	0	Populus trichocarpa hypothetical protein (POPTR_0003s09340g) mRNA, complete cds	Q9LXA5	763	0	L-type lectin-domain containing receptor kinase IX.1	.	.	.	.	pfam00139	Lectin_legB	Legume lectin domain.	GO:0002229|defense response to oomycetes;GO:0010942|positive regulation of cell death;GO:0010726|positive regulation of hydrogen peroxide metabolic process;	GO:0016021|integral component of membrane;GO:0005886|plasma membrane;	GO:0005524|ATP binding;GO:0030246|carbohydrate binding;GO:0004674|protein serine/threonine kinase activity;	.	.
Potri.005G112200	0.025861	0	up	no	0.13758	0.828585	up	no	0.996652	0.110308	up	no	1.50041	0.00227298	up	yes	1.35606	0.00854815	up	yes	gi|566170791|ref|XP_006383088.1|	1463	0	hypothetical protein POPTR_0005s11430g [Populus trichocarpa]	gi|743899768|ref|XM_011044875.1|	1034	0	PREDICTED: Populus euphratica L-ascorbate peroxidase 3, peroxisomal (LOC105138704), mRNA	Q42564	437	6e-152	L-ascorbate peroxidase 3, peroxisomal	YKR066c	171	3e-48	COG0376	pfam00141	peroxidase	Peroxidase.	GO:0034599|cellular response to oxidative stress;GO:0042744|hydrogen peroxide catabolic process;GO:0009735|response to cytokinin;GO:0006979|response to oxidative stress;GO:0000302|response to reactive oxygen species;	GO:0009507|chloroplast;GO:0009941|chloroplast envelope;GO:0046861|glyoxysomal membrane;GO:0009514|glyoxysome;GO:0016021|integral component of membrane;GO:0005739|mitochondrion;GO:0005778|peroxisomal membrane;GO:0005777|peroxisome;GO:0009506|plasmodesma;GO:0009536|plastid;GO:0005774|vacuolar membrane;GO:0005773|vacuole;	GO:0004130|cytochrome-c peroxidase activity;GO:0020037|heme binding;GO:0016688|L-ascorbate peroxidase activity;GO:0046872|metal ion binding;	K00434	E1.11.1.11; L-ascorbate peroxidase [EC:1.11.1.11]
Potri.005G118700	0.760049	0	up	no	-0.142676	0.00742401	down	no	-0.807811	0.022916	down	no	-1.20633	7.68602e-87	down	yes	-0.28534	5.54832e-05	down	no	gi|566170929|ref|XP_006383152.1|	1618	0	hypothetical protein POPTR_0005s12070g [Populus trichocarpa]	gi|566170928|ref|XM_006383090.1|	1314	0	Populus trichocarpa hypothetical protein (POPTR_0005s12070g) mRNA, complete cds	Q9FJZ9	504	1e-176	Peroxidase 72	.	.	.	.	pfam00141	peroxidase	Peroxidase.	GO:0042744|hydrogen peroxide catabolic process;GO:0009809|lignin biosynthetic process;GO:0006979|response to oxidative stress;	GO:0005576|extracellular region;	GO:0020037|heme binding;GO:0046872|metal ion binding;GO:0004601|peroxidase activity;	K00430	E1.11.1.7; peroxidase [EC:1.11.1.7]
Potri.005G135300	-0.0522134	0	down	no	-0.108141	0.0309358	down	no	-0.866337	0.137684	down	no	-1.41536	1.08925e-141	down	yes	-1.12532	9.38914e-43	down	yes	gi|566171273|ref|XP_002306459.2|	1617	0	peroxidase family protein [Populus trichocarpa]	gi|743926998|ref|XM_011009370.1|	1143	0	PREDICTED: Populus euphratica peroxidase 10-like (LOC105113267), mRNA	Q9FX85	408	7e-139	Peroxidase 10	.	.	.	.	pfam00141	peroxidase	Peroxidase.	GO:0042744|hydrogen peroxide catabolic process;GO:0006979|response to oxidative stress;	GO:0005576|extracellular region;	GO:0020037|heme binding;GO:0046872|metal ion binding;GO:0004601|peroxidase activity;	K00430	E1.11.1.7; peroxidase [EC:1.11.1.7]
Potri.005G195600	0.845592	0	up	no	0.541745	4.46133e-33	up	no	-0.244198	0.212846	down	no	-1.07624	5.68774e-116	down	yes	-0.466037	1.97296e-12	down	no	gi|224082494|ref|XP_002306715.1|	1775	0	peroxidase precursor family protein [Populus trichocarpa]	gi|566172577|ref|XM_002306679.2|	1351	0	Populus trichocarpa peroxidase precursor family protein (POPTR_0005s21740g) mRNA, complete cds	Q96520	459	1e-157	Peroxidase 12	.	.	.	.	pfam00141	peroxidase	Peroxidase.	GO:0042744|hydrogen peroxide catabolic process;GO:0009664|plant-type cell wall organization;GO:0006979|response to oxidative stress;	GO:0005618|cell wall;GO:0005576|extracellular region;GO:0016020|membrane;GO:0009505|plant-type cell wall;GO:0009506|plasmodesma;GO:0005773|vacuole;	GO:0020037|heme binding;GO:0046872|metal ion binding;GO:0004601|peroxidase activity;	K00430	E1.11.1.7; peroxidase [EC:1.11.1.7]
Potri.007G096200	-0.269203	0	down	no	0.60649	0.113981	up	no	0.67503	0.193466	up	no	1.12271	0.000982897	up	yes	1.16098	0.00119349	up	yes	gi|224096149|ref|XP_002310551.1|	1751	0	Peroxidase 17 precursor family protein [Populus trichocarpa]	gi|566179682|ref|XM_002310515.2|	1221	0	Populus trichocarpa Peroxidase 17 precursor family protein (POPTR_0007s05100g) mRNA, complete cds	Q9SJZ2	521	0	Peroxidase 17	.	.	.	.	pfam00141	peroxidase	Peroxidase.	GO:0042744|hydrogen peroxide catabolic process;GO:0006979|response to oxidative stress;	GO:0005829|cytosol;GO:0005576|extracellular region;GO:0005773|vacuole;	GO:0020037|heme binding;GO:0046872|metal ion binding;GO:0004601|peroxidase activity;	K00430	E1.11.1.7; peroxidase [EC:1.11.1.7]
Potri.010G088600	-0.0856094	0	down	no	-0.47476	0.065727	down	no	-0.349628	0.186226	down	no	2.38339	4.39447e-49	up	yes	-0.82111	0.00296449	down	no	gi|224111194|ref|XP_002315776.1|	3014	0	heat shock protein 70 [Populus trichocarpa]	gi|566190024|ref|XM_002315740.2|	2033	0	Populus trichocarpa heat shock protein 70 (POPTR_0010s09880g) mRNA, complete cds	Q9SKY8	901	0	Heat shock 70 kDa protein 8	YER103w	284	2e-84	COG0443	pfam00012	HSP70	Hsp70 protein. Hsp70 chaperones help to fold many proteins. Hsp70 assisted folding involves repeated cycles of substrate binding and release. Hsp70 activity is ATP dependent. Hsp70 proteins are made up of two regions: the amino terminus is the ATPase domain and the carboxyl terminus is the substrate binding region.	GO:0009408|response to heat;GO:0009644|response to high light intensity;GO:0042542|response to hydrogen peroxide;	.	GO:0005524|ATP binding;	K09489	HSPA4; heat shock 70kDa protein 4
Potri.011G062300	1.02715	0	up	no	0.522229	0.720364	up	no	1.08875	0.375101	up	no	2.57974	0.00980871	up	yes	2.13987	0.0497076	up	no	gi|743904996|ref|XP_011045887.1|	1739	0	PREDICTED: peroxidase 19-like [Populus euphratica]	gi|743904995|ref|XM_011047585.1|	1123	0	PREDICTED: Populus euphratica peroxidase 19-like (LOC105140671), transcript variant X1, mRNA	O22959	443	6e-153	Peroxidase 19	.	.	.	.	pfam00141	peroxidase	Peroxidase.	GO:0042744|hydrogen peroxide catabolic process;GO:0009664|plant-type cell wall organization;GO:0006979|response to oxidative stress;	GO:0005576|extracellular region;GO:0009505|plant-type cell wall;	GO:0020037|heme binding;GO:0046872|metal ion binding;GO:0004601|peroxidase activity;	K00430	E1.11.1.7; peroxidase [EC:1.11.1.7]
Potri.012G006800	0.0771356	0	up	no	0.803237	7.7389e-26	up	no	-0.361641	0.231566	down	no	-1.43289	8.53041e-48	down	yes	-1.43817	1.12631e-29	down	yes	gi|566196104|ref|XP_002317837.2|	1323	1e-179	hypothetical protein POPTR_0012s00700g, partial [Populus trichocarpa]	gi|743900895|ref|XM_011045452.1|	1030	0	PREDICTED: Populus euphratica peroxidase 5-like (LOC105139121), mRNA	A7QEU4	348	3e-115	Peroxidase 5	.	.	.	.	pfam00141	peroxidase	Peroxidase.	GO:0042744|hydrogen peroxide catabolic process;GO:0006979|response to oxidative stress;	GO:0005576|extracellular region;	GO:0020037|heme binding;GO:0046872|metal ion binding;GO:0004601|peroxidase activity;	.	.
Potri.013G006600	0.0577334	0	up	no	-0.214432	0.0160421	down	no	-0.516106	0.00158794	down	no	-1.65807	2.35391e-57	down	yes	-1.1332	1.02506e-21	down	yes	gi|566198704|ref|XP_002318940.2|	2916	0	hypothetical protein POPTR_0013s00800g [Populus trichocarpa]	gi|566198703|ref|XM_002318904.2|	1968	0	Populus trichocarpa hypothetical protein (POPTR_0013s00800g) mRNA, complete cds	Q9FXA8	764	0	Alkaline/neutral invertase A, mitochondrial	.	.	.	.	pfam12899	Glyco_hydro_100	Alkaline and neutral invertase. This is a family of bacterial and plant alkaline and neutral invertases, EC:3.2.1.26, previously known as Invertase_neut pfam04853.	GO:0042542|response to hydrogen peroxide;GO:0048364|root development;GO:0005987|sucrose catabolic process;	GO:0005739|mitochondrion;	GO:0033926|glycopeptide alpha-N-acetylgalactosaminidase activity;GO:0004575|sucrose alpha-glucosidase activity;	.	.
Potri.015G031400	0.584551	0	up	no	0.651246	0.0266052	up	no	0.26544	0.388811	up	no	1.63664	8.78411e-12	up	yes	1.28864	1.45976e-06	up	yes	gi|566205957|ref|XP_006374242.1|	1072	3e-139	hypothetical protein POPTR_0015s05350g [Populus trichocarpa]	gi|566205956|ref|XM_006374180.1|	739	0	Populus trichocarpa hypothetical protein (POPTR_0015s05350g) mRNA, complete cds	Q9SCX8	275	2e-85	Purple acid phosphatase 17	.	.	.	.	pfam00149	Metallophos	Calcineurin-like phosphoesterase. This family includes a diverse range of phosphoesterases, including protein phosphoserine phosphatases, nucleotidases, sphingomyelin phosphodiesterases and 2'-3' cAMP phosphodiesterases as well as nucleases such as bacterial SbcD or yeast MRE11. The most conserved regions in this superfamily centre around the metal chelating residues.	GO:0030643|cellular phosphate ion homeostasis;GO:0042542|response to hydrogen peroxide;	GO:0009986|cell surface;GO:0005576|extracellular region;	GO:0003993|acid phosphatase activity;GO:0046872|metal ion binding;GO:0004601|peroxidase activity;GO:0016791|phosphatase activity;	K14379	ACP5; tartrate-resistant acid phosphatase type 5 [EC:3.1.3.2]
Potri.017G064100	0.600338	0	up	no	0.334454	5.64495e-10	up	no	-0.430343	0.000464027	down	no	-1.13	8.80603e-59	down	yes	-0.345699	0.00012398	down	no	gi|566212445|ref|XP_006373205.1|	1588	0	hypothetical protein POPTR_0017s09640g [Populus trichocarpa]	gi|566212444|ref|XM_006373143.1|	1162	0	Populus trichocarpa hypothetical protein (POPTR_0017s09640g) mRNA, complete cds	Q43873	372	2e-125	Peroxidase 73	.	.	.	.	pfam00141	peroxidase	Peroxidase.	GO:0042744|hydrogen peroxide catabolic process;GO:0006979|response to oxidative stress;	GO:0005576|extracellular region;	GO:0020037|heme binding;GO:0046872|metal ion binding;GO:0004601|peroxidase activity;	K00430	E1.11.1.7; peroxidase [EC:1.11.1.7]
Potri.001G013000	0.11727	0	up	no	0.407309	0.073748	up	no	0.827968	0.000174877	up	no	0.866915	2.99652e-05	up	no	1.16913	1.74995e-08	up	yes	gi|566147287|ref|XP_002299152.2|	1780	0	hypothetical protein POPTR_0001s05050g [Populus trichocarpa]	gi|566147286|ref|XM_002299116.2|	1172	0	Populus trichocarpa hypothetical protein (POPTR_0001s05050g) mRNA, complete cds	P00433	416	4e-142	Peroxidase C1A	.	.	.	.	pfam00141	peroxidase	Peroxidase.	GO:0042744|hydrogen peroxide catabolic process;GO:0006979|response to oxidative stress;	GO:0005576|extracellular region;GO:0005773|vacuole;	GO:0020037|heme binding;GO:0046872|metal ion binding;GO:0004601|peroxidase activity;	.	.
Potri.003G069300	0.771826	0	up	no	0.98782	2.90441e-05	up	no	0.515026	0.0890401	up	no	0.345299	0.179881	up	no	1.09768	3.58902e-06	up	yes	gi|566161242|ref|XP_002304230.2|	1795	0	(S)-2-hydroxy-acid oxidase family protein [Populus trichocarpa]	gi|566161241|ref|XM_002304194.2|	1391	0	Populus trichocarpa (S)-2-hydroxy-acid oxidase family protein (POPTR_0003s06700g) mRNA, complete cds	Q9LJH5	518	0	Peroxisomal (S)-2-hydroxy-acid oxidase GLO4	all0170	268	5e-84	COG1304	pfam01070	FMN_dh	FMN-dependent dehydrogenase.	GO:0042742|defense response to bacterium;GO:0050665|hydrogen peroxide biosynthetic process;GO:0009854|oxidative photosynthetic carbon pathway;	GO:0005777|peroxisome;	GO:0010181|FMN binding;GO:0052853|long-chain-(S)-2-hydroxy-long-chain-acid oxidase activity;GO:0052854|medium-chain-(S)-2-hydroxy-acid oxidase activity;GO:0052852|very-long-chain-(S)-2-hydroxy-acid oxidase activity;	K11517	HAO; (S)-2-hydroxy-acid oxidase [EC:1.1.3.15]
Potri.003G118400	0.082122	0	up	no	0.14974	0.332217	up	no	0.244757	0.211303	up	no	0.731714	1.06377e-07	up	no	1.1583	4.90578e-17	up	yes	gi|224074743|ref|XP_002304450.1|	1219	1e-162	hypothetical protein POPTR_0003s11830g [Populus trichocarpa]	gi|566162219|ref|XM_002304414.2|	1004	0	Populus trichocarpa hypothetical protein (POPTR_0003s11830g) mRNA, complete cds	Q9LD47	374	8e-125	Copper chaperone for superoxide dismutase, chloroplastic/cytosolic	YMR038c	98.2	4e-22	COG2608	pfam00080	Sod_Cu	Copper/zinc superoxide dismutase (SODC). superoxide dismutases (SODs) catalyse the conversion of superoxide radicals to hydrogen peroxide and molecular oxygen. Three evolutionarily distinct families of SODs are known, of which the copper/zinc-binding family is one. Defects in the human SOD1 gene cause familial amyotrophic lateral sclerosis (Lou Gehrig's disease). Structure is an eight-stranded be…	GO:0006878|cellular copper ion homeostasis;GO:0030001|metal ion transport;GO:0055114|oxidation-reduction process;GO:0019430|removal of superoxide radicals;	GO:0009507|chloroplast;GO:0009570|chloroplast stroma;GO:0005829|cytosol;	GO:0016532|superoxide dismutase copper chaperone activity;GO:0008270|zinc ion binding;	K04569	CCS; copper chaperone for superoxide dismutase
Potri.006G129900	-0.852044	0	down	no	-0.162177	0.000457568	down	no	-0.895358	1.12208e-24	down	no	-0.729426	9.44658e-51	down	no	-1.33939	1.72327e-10	down	yes	gi|566176091|ref|XP_006381476.1|	1716	0	Peroxidase 21 precursor family protein [Populus trichocarpa]	gi|566176090|ref|XM_006381414.1|	1156	0	Populus trichocarpa Peroxidase 21 precursor family protein (POPTR_0006s13190g) mRNA, complete cds	Q42580	488	7e-171	Peroxidase 21	.	.	.	.	pfam00141	peroxidase	Peroxidase.	GO:0050832|defense response to fungus;GO:0042744|hydrogen peroxide catabolic process;GO:0009664|plant-type cell wall organization;GO:0006979|response to oxidative stress;GO:0048511|rhythmic process;	GO:0005829|cytosol;GO:0009505|plant-type cell wall;	GO:0020037|heme binding;GO:0046872|metal ion binding;GO:0004601|peroxidase activity;	K00430	E1.11.1.7; peroxidase [EC:1.11.1.7]
Potri.006G269500	0.689861	0	up	no	0.146687	0.768568	up	no	0.028227	0.953902	up	no	0.463808	0.334432	up	no	1.12191	0.00667385	up	yes	gi|743862452|ref|XP_011031395.1|	3960	0	PREDICTED: histidine kinase 5-like [Populus euphratica]	gi|743862451|ref|XM_011033093.1|	2267	0	PREDICTED: Populus euphratica histidine kinase 5-like (LOC105130538), mRNA	A2YFR6	786	0	Probable histidine kinase 1	.	.	.	.	pfam02518	HATPase_c	Histidine kinase-, DNA gyrase B-, and HSP90-like ATPase. This family represents the structurally related ATPase domains of histidine kinase, DNA gyrase B and HSP90.	GO:0070301|cellular response to hydrogen peroxide;GO:0071219|cellular response to molecule of bacterial origin;GO:0071732|cellular response to nitric oxide;GO:0009736|cytokinin-activated signaling pathway;GO:0009788|negative regulation of abscisic acid-activated signaling pathway;GO:0010105|negative regulation of ethylene-activated signaling pathway;GO:0090333|regulation of stomatal closure;GO:00…	GO:0005886|plasma membrane;GO:0005773|vacuole;	GO:0000155|phosphorelay sensor kinase activity;	.	.
Potri.008G049000	0.205765	0	up	no	0.0871042	0.748846	up	no	1.0456	0.0580645	up	no	0.858211	0.000304204	up	no	1.45374	1.1788e-10	up	yes	gi|224098202|ref|XP_002311135.1|	1717	0	hydrolase family protein [Populus trichocarpa]	gi|566182399|ref|XM_002311099.2|	1599	0	Populus trichocarpa hydrolase family protein (POPTR_0008s04880g) mRNA, complete cds	Q9C942	178	2e-48	Caffeoylshikimate esterase	Rv0183	119	2e-28	COG2267	pfam12146	Hydrolase_4	Putative lysophospholipase. This domain is found in bacteria and eukaryotes and is approximately 110 amino acids in length. It is found in association with pfam00561. Many members are annotated as being lysophospholipases, and others as alpha-beta hydrolase fold-containing proteins.	GO:0009809|lignin biosynthetic process;GO:0006629|lipid metabolic process;GO:0046686|response to cadmium ion;GO:0042542|response to hydrogen peroxide;GO:0006979|response to oxidative stress;GO:0010043|response to zinc ion;	GO:0005783|endoplasmic reticulum;GO:0005794|Golgi apparatus;GO:0005886|plasma membrane;GO:0009506|plasmodesma;	GO:0003846|2-acylglycerol O-acyltransferase activity;GO:0090430|caffeoyl-CoA: alcohol caffeoyl transferase activity;GO:0016787|hydrolase activity;GO:0004622|lysophospholipase activity;	K18368	CSE; caffeoylshikimate esterase [EC:3.1.1.-]
Potri.008G101000	1.74454	0	up	no	#N/A	#N/A	#N/A	#N/A	0.888892	0.827554	up	no	#N/A	#N/A	#N/A	#N/A	5.94368	2.49996e-05	up	yes	gi|224101499|ref|XP_002312306.1|	1734	0	galactinol synthase family protein [Populus trichocarpa]	gi|566183230|ref|XM_002312270.2|	1257	0	Populus trichocarpa galactinol synthase family protein (POPTR_0008s10040g) mRNA, complete cds	O22893	502	1e-175	Galactinol synthase 1	SPBC4C3.08	60.1	5e-09	COG5597	pfam01501	Glyco_transf_8	Glycosyl transferase family 8. This family includes enzymes that transfer sugar residues to donor molecules. Members of this family are involved in lipopolysaccharide biosynthesis and glycogen synthesis. This family includes Lipopolysaccharide galactosyltransferase, lipopolysaccharide glucosyltransferase 1, and glycogenin glucosyltransferase.	GO:0006012|galactose metabolic process;GO:0009737|response to abscisic acid;GO:0009409|response to cold;GO:0009408|response to heat;GO:0009644|response to high light intensity;GO:0042542|response to hydrogen peroxide;GO:0006979|response to oxidative stress;GO:0009651|response to salt stress;GO:0009414|response to water deprivation;	GO:0005737|cytoplasm;	GO:0047216|inositol 3-alpha-galactosyltransferase activity;GO:0046872|metal ion binding;	K18819	GOLS; inositol 3-alpha-galactosyltransferase [EC:2.4.1.123]
Potri.009G005100	0.477338	0	up	no	0.296974	0.111678	up	no	0.672735	0.00445032	up	no	0.633255	0.000204431	up	no	1.30672	2.73761e-16	up	yes	gi|566185685|ref|XP_006378938.1|	604	2e-85	hypothetical protein POPTR_0009s01050g [Populus trichocarpa]	gi|743932866|ref|XR_840356.1|	752	0	PREDICTED: Populus euphratica superoxide dismutase [Cu-Zn], chloroplastic-like (LOC105115520), transcript variant X3, misc_RNA	P14831	166	1e-62	Superoxide dismutase [Cu-Zn], chloroplastic	YJR104c	94.4	8e-31	COG2032	pfam00080	Sod_Cu	Copper/zinc superoxide dismutase (SODC). superoxide dismutases (SODs) catalyse the conversion of superoxide radicals to hydrogen peroxide and molecular oxygen. Three evolutionarily distinct families of SODs are known, of which the copper/zinc-binding family is one. Defects in the human SOD1 gene cause familial amyotrophic lateral sclerosis (Lou Gehrig's disease). Structure is an eight-stranded be…	GO:0071486|cellular response to high light intensity;GO:0019430|removal of superoxide radicals;	GO:0009507|chloroplast;GO:0005737|cytoplasm;	GO:0005507|copper ion binding;GO:0004784|superoxide dismutase activity;GO:0008270|zinc ion binding;	.	.
Potri.009G134100	-0.508364	0	down	no	-0.250485	1.51296e-05	down	no	-0.341686	0.00901792	down	no	-0.498214	6.99514e-18	down	no	-1.27006	9.21833e-63	down	yes	gi|224103203|ref|XP_002312965.1|	1423	0	L-ascorbate peroxidase family protein [Populus trichocarpa]	gi|566187842|ref|XM_002312929.2|	1011	0	Populus trichocarpa L-ascorbate peroxidase family protein (POPTR_0009s13650g) mRNA, complete cds	Q42564	453	2e-153	L-ascorbate peroxidase 3, peroxisomal	YKR066c	164	5e-44	COG0376	pfam00141	peroxidase	Peroxidase.	GO:0034599|cellular response to oxidative stress;GO:0042744|hydrogen peroxide catabolic process;GO:0009735|response to cytokinin;GO:0006979|response to oxidative stress;GO:0000302|response to reactive oxygen species;	GO:0009507|chloroplast;GO:0009941|chloroplast envelope;GO:0046861|glyoxysomal membrane;GO:0009514|glyoxysome;GO:0016021|integral component of membrane;GO:0005739|mitochondrion;GO:0005778|peroxisomal membrane;GO:0005777|peroxisome;GO:0009506|plasmodesma;GO:0009536|plastid;GO:0005774|vacuolar membrane;GO:0005773|vacuole;	GO:0004130|cytochrome-c peroxidase activity;GO:0020037|heme binding;GO:0016688|L-ascorbate peroxidase activity;GO:0046872|metal ion binding;	K00434	E1.11.1.11; L-ascorbate peroxidase [EC:1.11.1.11]
Potri.011G027300	0.244901	0	up	no	0.761113	3.14394e-14	up	no	0.761428	0.000154743	up	no	0.561899	2.76893e-08	up	no	1.65152	9.38282e-54	up	yes	gi|566192903|ref|XP_002316610.2|	1658	0	hypothetical protein POPTR_0011s00280g [Populus trichocarpa]	gi|566192902|ref|XM_002316574.2|	1011	0	Populus trichocarpa hypothetical protein (POPTR_0011s00280g) mRNA, complete cds	Q43735	410	3e-141	Peroxidase 27	.	.	.	.	pfam00141	peroxidase	Peroxidase.	GO:0042744|hydrogen peroxide catabolic process;GO:0009664|plant-type cell wall organization;GO:0006979|response to oxidative stress;	GO:0005576|extracellular region;GO:0009505|plant-type cell wall;	GO:0020037|heme binding;GO:0046872|metal ion binding;GO:0004601|peroxidase activity;	K00430	E1.11.1.7; peroxidase [EC:1.11.1.7]
Potri.014G129000	-0.919667	0	down	no	-0.618191	3.4359e-31	down	no	-0.429216	0.00542861	down	no	-0.746913	1.84728e-42	down	no	-1.08943	5.93501e-54	down	yes	gi|743870278|ref|XP_011033533.1|	1766	0	PREDICTED: caffeoylshikimate esterase-like [Populus euphratica]	gi|743870277|ref|XM_011035231.1|	1230	0	PREDICTED: Populus euphratica caffeoylshikimate esterase-like (LOC105131989), mRNA	Q9C942	209	1e-60	Caffeoylshikimate esterase	Rv0183	105	4e-24	COG2267	pfam12146	Hydrolase_4	Putative lysophospholipase. This domain is found in bacteria and eukaryotes and is approximately 110 amino acids in length. It is found in association with pfam00561. Many members are annotated as being lysophospholipases, and others as alpha-beta hydrolase fold-containing proteins.	GO:0009809|lignin biosynthetic process;GO:0006629|lipid metabolic process;GO:0046686|response to cadmium ion;GO:0042542|response to hydrogen peroxide;GO:0006979|response to oxidative stress;GO:0010043|response to zinc ion;	GO:0005783|endoplasmic reticulum;GO:0005794|Golgi apparatus;GO:0005886|plasma membrane;GO:0009506|plasmodesma;	GO:0003846|2-acylglycerol O-acyltransferase activity;GO:0090430|caffeoyl-CoA: alcohol caffeoyl transferase activity;GO:0016787|hydrolase activity;GO:0004622|lysophospholipase activity;	K18368	CSE; caffeoylshikimate esterase [EC:3.1.1.-]
Potri.015G031900	0.198207	0	up	no	0.909145	0.28697	up	no	0.382174	0.721445	up	no	0.0136723	0.988392	up	no	1.8426	0.00809136	up	yes	gi|948288850|gb|ALM55690.1|	1995	0	caffeoyl shikimate esterase 16 [Populus tomentosa]	gi|743908678|ref|XM_011049496.1|	1658	0	PREDICTED: Populus euphratica monoglyceride lipase-like (LOC105142047), mRNA	Q9C942	136	9e-34	Caffeoylshikimate esterase	PAB1050	139	6e-36	COG2267	pfam12146	Hydrolase_4	Putative lysophospholipase. This domain is found in bacteria and eukaryotes and is approximately 110 amino acids in length. It is found in association with pfam00561. Many members are annotated as being lysophospholipases, and others as alpha-beta hydrolase fold-containing proteins.	GO:0009809|lignin biosynthetic process;GO:0006629|lipid metabolic process;GO:0046686|response to cadmium ion;GO:0042542|response to hydrogen peroxide;GO:0006979|response to oxidative stress;GO:0010043|response to zinc ion;	GO:0005783|endoplasmic reticulum;GO:0005794|Golgi apparatus;GO:0005886|plasma membrane;GO:0009506|plasmodesma;	GO:0003846|2-acylglycerol O-acyltransferase activity;GO:0090430|caffeoyl-CoA: alcohol caffeoyl transferase activity;GO:0016787|hydrolase activity;GO:0004622|lysophospholipase activity;	K18368	CSE; caffeoylshikimate esterase [EC:3.1.1.-]
Potri.018G123700	-0.383033	0	down	no	0.188936	0.00798609	up	no	-0.446148	0.0188826	down	no	-0.175913	0.0172264	down	no	-1.3096	2.80525e-43	down	yes	gi|566259751|ref|XP_006389431.1|	2459	0	hypothetical protein POPTR_0025s00640g [Populus trichocarpa]	gi|566259750|ref|XM_006389369.1|	1869	0	Populus trichocarpa hypothetical protein (POPTR_0025s00640g) mRNA, complete cds	Q949Y3	763	0	Bifunctional purple acid phosphatase 26	Rv2577	79.7	9e-15	COG1409	pfam00149	Metallophos	Calcineurin-like phosphoesterase. This family includes a diverse range of phosphoesterases, including protein phosphoserine phosphatases, nucleotidases, sphingomyelin phosphodiesterases and 2'-3' cAMP phosphodiesterases as well as nucleases such as bacterial SbcD or yeast MRE11. The most conserved regions in this superfamily centre around the metal chelating residues.	GO:0042744|hydrogen peroxide catabolic process;GO:0055062|phosphate ion homeostasis;	GO:0005829|cytosol;GO:0009505|plant-type cell wall;GO:0005773|vacuole;	GO:0003993|acid phosphatase activity;GO:0046872|metal ion binding;GO:0004601|peroxidase activity;	.	.
Potri.005G089600	1.16954	0	up	yes	0.503916	0.0674247	up	no	0.318509	0.431184	up	no	-0.0135444	0.963133	down	no	0.186028	0.533669	up	no	gi|566170321|ref|XP_002307154.2|	1028	2e-133	hypothetical protein POPTR_0005s09190g [Populus trichocarpa]	gi|566170320|ref|XM_002307118.2|	1018	0	Populus trichocarpa hypothetical protein (POPTR_0005s09190g) mRNA, complete cds	Q9FMX0	316	1e-102	Superoxide dismutase [Fe] 3, chloroplastic	slr1516	171	2e-48	COG0605	pfam02777	Sod_Fe_C	Iron/manganese superoxide dismutases, C-terminal domain. superoxide dismutases (SODs) catalyse the conversion of superoxide radicals to hydrogen peroxide and molecular oxygen. Three evolutionarily distinct families of SODs are known, of which the Mn/Fe-binding family is one. In humans, there is a cytoplasmic Cu/Zn SOD, and a mitochondrial Mn/Fe SOD. C-terminal domain is a mixed alpha/beta fold.	GO:0055114|oxidation-reduction process;	GO:0009507|chloroplast;GO:0042644|chloroplast nucleoid;GO:0009534|chloroplast thylakoid;GO:0009295|nucleoid;GO:0042646|plastid nucleoid;GO:0009579|thylakoid;	GO:0046872|metal ion binding;GO:0004784|superoxide dismutase activity;	K04564	SOD2; superoxide dismutase, Fe-Mn family [EC:1.15.1.1]
Potri.019G057300	0.556996	0	up	no	1.27513	5.5282e-127	up	yes	0.425431	0.0524345	up	no	0.234425	2.50416e-05	up	no	0.15243	0.0363527	up	no	gi|224146213|ref|XP_002325924.1|	1173	3e-158	Superoxide dismutase family protein [Populus trichocarpa]	gi|566236359|ref|XM_002325888.2|	1155	0	Populus trichocarpa Superoxide dismutase family protein (POPTR_0019s08540g) mRNA, complete cds	P35017	384	3e-131	Superoxide dismutase [Mn], mitochondrial	CT294	214	8e-66	COG0605	pfam02777	Sod_Fe_C	Iron/manganese superoxide dismutases, C-terminal domain. superoxide dismutases (SODs) catalyse the conversion of superoxide radicals to hydrogen peroxide and molecular oxygen. Three evolutionarily distinct families of SODs are known, of which the Mn/Fe-binding family is one. In humans, there is a cytoplasmic Cu/Zn SOD, and a mitochondrial Mn/Fe SOD. C-terminal domain is a mixed alpha/beta fold.	.	GO:0005759|mitochondrial matrix;	GO:0046872|metal ion binding;GO:0004784|superoxide dismutase activity;	.	.
Potri.001G118300	0.174448	0	up	no	0.237551	0.0038133	up	no	1.08842	0.000305163	up	yes	1.22328	8.09693e-64	up	yes	2.27168	5.30355e-160	up	yes	gi|566147823|ref|XP_002299418.2|	2286	0	hypothetical protein POPTR_0001s07870g [Populus trichocarpa]	gi|566147822|ref|XM_002299382.2|	1450	0	Populus trichocarpa hypothetical protein (POPTR_0001s07870g) mRNA, complete cds	Q8H1H9	447	3e-141	Primary amine oxidase	alr3431	164	3e-41	COG3733	pfam01179	Cu_amine_oxid	Copper amine oxidase, enzyme domain. Copper amine oxidases are a ubiquitous and novel group of quinoenzymes that catalyse the oxidative deamination of primary amines to the corresponding aldehydes, with concomitant reduction of molecular oxygen to hydrogen peroxide. The enzymes are dimers of identical 70-90 kDa subunits, each of which contains a single copper ion and a covalently bound cofactor f…	GO:0009738|abscisic acid-activated signaling pathway;GO:0009308|amine metabolic process;GO:0006809|nitric oxide biosynthetic process;	.	GO:0052595|aliphatic-amine oxidase activity;GO:0052594|aminoacetone:oxygen oxidoreductase(deaminating) activity;GO:0005507|copper ion binding;GO:0052596|phenethylamine:oxygen oxidoreductase (deaminating) activity;GO:0008131|primary amine oxidase activity;GO:0048038|quinone binding;GO:0052593|tryptamine:oxygen oxidoreductase (deaminating) activity;	K00276	AOC3, AOC2, tynA; primary-amine oxidase [EC:1.4.3.21]
Potri.014G155800	0.74147	0	up	no	0.809344	0.000131175	up	no	1.10026	2.78982e-06	up	yes	1.08829	7.64846e-08	up	yes	0.0265701	0.91206	up	no	gi|566204433|ref|XP_002321136.2|	2429	0	hydroperoxide lyase family protein [Populus trichocarpa]	gi|566204432|ref|XM_002321100.2|	1781	0	Populus trichocarpa hydroperoxide lyase family protein (POPTR_0014s15390g) mRNA, complete cds	K4CF70	650	0	Fatty acid hydroperoxide lyase, chloroplastic	Rv0764c	53.5	2e-06	COG2124	pfam00067	p450	Cytochrome P450. Cytochrome P450s are haem-thiolate proteins involved in the oxidative degradation of various compounds. They are particularly well known for their role in the degradation of environmental toxins and mutagens. They can be divided into 4 classes, according to the method by which electrons from NAD(P)H are delivered to the catalytic site. Sequence conservation is relatively low with…	GO:0006952|defense response;GO:0006633|fatty acid biosynthetic process;GO:0031408|oxylipin biosynthetic process;GO:0016125|sterol metabolic process;	GO:0009941|chloroplast envelope;GO:0009707|chloroplast outer membrane;GO:0016021|integral component of membrane;	GO:0020037|heme binding;GO:0005506|iron ion binding;GO:0016829|lyase activity;GO:0004497|monooxygenase activity;GO:0016705|oxidoreductase activity, acting on paired donors, with incorporation or reduction of molecular oxygen;	K10528	HPL; hydroperoxide lyase [EC:4.1.2.-]
Potri.001G263400	-0.972863	0	down	no	0.581613	0.0115961	up	no	0.797045	0.000465955	up	no	1.22152	6.51511e-10	up	yes	-0.222331	0.387934	down	no	gi|224059610|ref|XP_002299932.1|	2439	0	hypothetical protein POPTR_0001s27060g [Populus trichocarpa]	gi|566151230|ref|XM_002299896.2|	1967	0	Populus trichocarpa hypothetical protein (POPTR_0001s27060g) mRNA, complete cds	Q9FNA2	738	0	Polyamine oxidase 1	.	.	.	.	pfam01593	Amino_oxidase	Flavin containing amine oxidoreductase. This family consists of various amine oxidases, including maze polyamine oxidase (PAO) and various flavin containing monoamine oxidases (MAO). The aligned region includes the flavin binding site of these enzymes. The family also contains phytoene dehydrogenases and related enzymes. In vertebrates MAO plays an important role regulating the intracellular leve…	GO:0006598|polyamine catabolic process;GO:0046208|spermine catabolic process;	.	GO:0050660|flavin adenine dinucleotide binding;GO:0052895|N1-acetylspermine:oxygen oxidoreductase (N1-acetylspermidine-forming) activity;GO:0052894|norspermine:oxygen oxidoreductase activity;GO:0046592|polyamine oxidase activity;GO:0052901|spermine:oxygen oxidoreductase (spermidine-forming) activity;	K13366	MPAO, PAO1; polyamine oxidase [EC:1.5.3.14 1.5.3.16 1.5.3.-]
Potri.004G216700	0.193741	0	up	no	0.75879	1.3837e-19	up	no	0.996893	4.58826e-13	up	no	1.07164	5.48001e-43	up	yes	1.95436	1.49042e-119	up	yes	gi|566193068|ref|XP_006377160.1|	1038	2e-136	hypothetical protein POPTR_0011s01280g, partial [Populus trichocarpa]	gi|566168070|ref|XM_006384900.1|	1288	0	Populus trichocarpa Superoxide dismutase family protein (POPTR_0004s22620g) mRNA, complete cds	O65199	288	2e-93	Superoxide dismutase [Cu-Zn], chloroplastic	YJR104c	164	2e-47	COG2032	pfam00080	Sod_Cu	Copper/zinc superoxide dismutase (SODC). superoxide dismutases (SODs) catalyse the conversion of superoxide radicals to hydrogen peroxide and molecular oxygen. Three evolutionarily distinct families of SODs are known, of which the copper/zinc-binding family is one. Defects in the human SOD1 gene cause familial amyotrophic lateral sclerosis (Lou Gehrig's disease). Structure is an eight-stranded be…	GO:0071486|cellular response to high light intensity;	GO:0009507|chloroplast;	GO:0046872|metal ion binding;GO:0004784|superoxide dismutase activity;	.	.
Potri.008G106400	0.339903	0	up	no	0.367778	7.32651e-22	up	no	0.229704	0.168773	up	no	-1.04214	4.35436e-148	down	yes	0.159801	0.0154475	up	no	gi|566183308|ref|XP_002311389.2|	3119	0	putative alpha-dioxygenase family protein [Populus trichocarpa]	gi|118486889|gb|EF147254.1|	1984	0	Populus trichocarpa clone WS01229_P15 unknown mRNA	Q9SGH6	910	0	Alpha-dioxygenase 1	.	.	.	.	pfam03098	An_peroxidase	Animal haem peroxidase.	GO:1902609|(R)-2-hydroxy-alpha-linolenic acid biosynthetic process;GO:0008219|cell death;GO:0071732|cellular response to nitric oxide;GO:0034614|cellular response to reactive oxygen species;GO:0071446|cellular response to salicylic acid stimulus;GO:0042742|defense response to bacterium;GO:0050832|defense response to fungus;GO:0001561|fatty acid alpha-oxidation;GO:0006633|fatty acid biosynthetic p…	GO:0012511|monolayer-surrounded lipid storage body;	GO:0020037|heme binding;GO:0046872|metal ion binding;GO:0016702|oxidoreductase activity, acting on single donors with incorporation of molecular oxygen, incorporation of two atoms of oxygen;GO:0004601|peroxidase activity;	K10529	DOX1; alpha-dioxygenase [EC:1.-.-.-]
Potri.010G088900	-0.144329	0	down	no	0.603941	0.329732	up	no	0.519281	0.501115	up	no	1.68591	0.000953801	up	yes	1.97038	4.38522e-05	up	yes	gi|743821924|ref|XP_011021541.1|	3328	0	PREDICTED: primary amine oxidase [Populus euphratica]	gi|743821923|ref|XM_011023239.1|	1983	0	PREDICTED: Populus euphratica primary amine oxidase (LOC105123582), mRNA	Q43077	665	0	Primary amine oxidase	tynA	293	9e-87	COG3733	pfam01179	Cu_amine_oxid	Copper amine oxidase, enzyme domain. Copper amine oxidases are a ubiquitous and novel group of quinoenzymes that catalyse the oxidative deamination of primary amines to the corresponding aldehydes, with concomitant reduction of molecular oxygen to hydrogen peroxide. The enzymes are dimers of identical 70-90 kDa subunits, each of which contains a single copper ion and a covalently bound cofactor f…	GO:0009308|amine metabolic process;GO:0097185|cellular response to azide;GO:0055114|oxidation-reduction process;	.	GO:0052595|aliphatic-amine oxidase activity;GO:0052594|aminoacetone:oxygen oxidoreductase(deaminating) activity;GO:0005507|copper ion binding;GO:0052597|diamine oxidase activity;GO:0052596|phenethylamine:oxygen oxidoreductase (deaminating) activity;GO:0008131|primary amine oxidase activity;GO:0048038|quinone binding;GO:0052593|tryptamine:oxygen oxidoreductase (deaminating) activity;	K00276	AOC3, AOC2, tynA; primary-amine oxidase [EC:1.4.3.21]
Potri.001G344800	-0.233264	0	down	no	-0.434873	0.0291043	down	no	-0.481239	0.118083	down	no	0.133948	0.465664	up	no	-1.37092	2.42824e-09	down	yes	gi|224060141|ref|XP_002300057.1|	1739	0	amine oxidase family protein [Populus trichocarpa]	gi|566152928|ref|XM_002300021.2|	1472	0	Populus trichocarpa amine oxidase family protein (POPTR_0001s35370g) mRNA, complete cds	.	.	.	.	DR2015	89.4	2e-18	COG1233	pfam01593	Amino_oxidase	Flavin containing amine oxidoreductase. This family consists of various amine oxidases, including maze polyamine oxidase (PAO) and various flavin containing monoamine oxidases (MAO). The aligned region includes the flavin binding site of these enzymes. The family also contains phytoene dehydrogenases and related enzymes. In vertebrates MAO plays an important role regulating the intracellular leve…	.	.	.	.	.
Potri.002G071000	-0.943007	0	down	no	-0.642992	0.000594328	down	no	-0.832906	0.0013789	down	no	-0.502511	0.00390471	down	no	-1.34851	9.32446e-11	down	yes	gi|566156697|ref|XP_002302190.2|	1361	0	hypothetical protein POPTR_0002s07180g [Populus trichocarpa]	gi|566156696|ref|XM_002302154.2|	884	0	Populus trichocarpa hypothetical protein (POPTR_0002s07180g) mRNA, complete cds	.	.	.	.	all0513	173	3e-50	COG0526	pfam00578	AhpC-TSA	AhpC/TSA family. This family contains proteins related to alkyl hydroperoxide reductase (AhpC) and thiol specific antioxidant (TSA).	.	.	.	.	.
Potri.005G044400	0.23269	0	up	no	0.339138	0.000120423	up	no	0.523662	0.00012403	up	no	0.661708	4.16224e-19	up	no	2.75617	1.27625e-262	up	yes	gi|118482058|gb|ABK92960.1|	743	6e-94	unknown [Populus trichocarpa]	gi|157410317|gb|AC210556.1|	884	0	Populus trichocarpa clone POP120-A02, complete sequence	Q8L5E0	268	2e-86	Superoxide dismutase [Cu-Zn] 2	YJR104c	149	2e-41	COG2032	pfam00080	Sod_Cu	Copper/zinc superoxide dismutase (SODC). superoxide dismutases (SODs) catalyse the conversion of superoxide radicals to hydrogen peroxide and molecular oxygen. Three evolutionarily distinct families of SODs are known, of which the copper/zinc-binding family is one. Defects in the human SOD1 gene cause familial amyotrophic lateral sclerosis (Lou Gehrig's disease). Structure is an eight-stranded be…	.	GO:0005783|endoplasmic reticulum;	GO:0046872|metal ion binding;GO:0004784|superoxide dismutase activity;	.	.
Potri.005G235500	3.22881	0	up	no	0.922225	0.821194	up	no	3.6075	0.08129	up	no	#N/A	#N/A	#N/A	#N/A	5.60693	5.06276e-05	up	yes	gi|743903576|ref|XP_011045139.1|	2744	0	PREDICTED: galactose oxidase-like [Populus euphratica]	gi|743903575|ref|XM_011046837.1|	1587	0	PREDICTED: Populus euphratica galactose oxidase-like (LOC105140134), mRNA	Q9FYG4	450	1e-148	Aldehyde oxidase GLOX1	.	.	.	.	pfam07250	Glyoxal_oxid_N	Glyoxal oxidase N-terminus. This family represents the N-terminus (approximately 300 residues) of a number of plant and fungal glyoxal oxidase enzymes. Glyoxal oxidase catalyses the oxidation of aldehydes to carboxylic acids, coupled with reduction of dioxygen to hydrogen peroxide. It is an essential component of the extracellular lignin degradation pathways of the wood-rot fungus Phanerochaete c…	GO:0007275|multicellular organismal development;	GO:0005576|extracellular region;	GO:0004031|aldehyde oxidase activity;	.	.
Potri.006G204900	0.222003	0	up	no	-0.169063	0.0196647	down	no	-0.452757	0.0065827	down	no	-0.764548	5.06514e-23	down	no	-1.03881	1.31495e-28	down	yes	gi|566177541|ref|XP_002309395.2|	1069	4e-141	peroxiredoxin family protein [Populus trichocarpa]	gi|566177540|ref|XM_002309359.2|	828	0	Populus trichocarpa peroxiredoxin family protein (POPTR_0006s22130g) mRNA, complete cds	Q9C5R8	318	4e-104	2-Cys peroxiredoxin BAS1-like, chloroplastic	alr4641	255	4e-81	COG0450	pfam00578	AhpC-TSA	AhpC/TSA family. This family contains proteins related to alkyl hydroperoxide reductase (AhpC) and thiol specific antioxidant (TSA).	GO:0045454|cell redox homeostasis;GO:0042742|defense response to bacterium;GO:0009409|response to cold;	GO:0048046|apoplast;GO:0009507|chloroplast;GO:0009570|chloroplast stroma;GO:0010319|stromule;	GO:0004601|peroxidase activity;GO:0051920|peroxiredoxin activity;	K03386	E1.11.1.15, PRDX, ahpC; peroxiredoxin (alkyl hydroperoxide reductase subunit C) [EC:1.11.1.15]
Potri.006G233800	-0.440426	0	down	no	-0.807963	1.09155e-40	down	no	-0.796205	0.00274178	down	no	-0.821345	1.59203e-44	down	no	-1.2759	1.46488e-57	down	yes	gi|743813564|ref|XP_011019541.1|	2928	0	PREDICTED: protein EARLY FLOWERING 3 [Populus euphratica]	gi|743813563|ref|XM_011021239.1|	2474	0	PREDICTED: Populus euphratica protein EARLY FLOWERING 3 (LOC105122241), mRNA	O82804	265	1e-74	Protein EARLY FLOWERING 3	.	.	.	.	pfam06398	Pex24p	Integral peroxisomal membrane peroxin. Peroxisomes play diverse roles in the cell, compartmentalising many activities related to lipid metabolizm and functioning in the decomposition of toxic hydrogen peroxide. Sequence similarity was identified between two hypothetical proteins and the peroxin integral membrane protein Pex24p.	GO:0007623|circadian rhythm;GO:0010031|circumnutation;GO:0048573|photoperiodism, flowering;GO:0009585|red, far-red light phototransduction;GO:0009909|regulation of flower development;GO:0010119|regulation of stomatal movement;GO:0009737|response to abscisic acid;GO:0009733|response to auxin;GO:0009409|response to cold;GO:0006351|transcription, DNA-templated;GO:0009826|unidimensional cell growth;	GO:0005634|nucleus;	GO:0003700|transcription factor activity, sequence-specific DNA binding;	K12125	ELF3; protein EARLY FLOWERING 3
Potri.006G265400	-0.463127	0	down	no	-0.447594	5.00055e-12	down	no	-0.533793	3.47023e-08	down	no	-0.604413	1.68089e-23	down	no	-1.15227	4.70682e-50	down	yes	gi|566178547|ref|XP_002308711.2|	1217	2e-164	hypothetical protein POPTR_0006s28120g [Populus trichocarpa]	gi|566178546|ref|XM_002308675.2|	1289	0	Populus trichocarpa hypothetical protein (POPTR_0006s28120g) mRNA, complete cds	P52032	343	9e-115	Phospholipid hydroperoxide glutathione peroxidase 1, chloroplastic	BH2830	177	6e-52	COG0386	pfam00255	GSHPx	Glutathione peroxidase.	GO:0006979|response to oxidative stress;	GO:0009507|chloroplast;GO:0009941|chloroplast envelope;GO:0009570|chloroplast stroma;GO:0009535|chloroplast thylakoid membrane;	GO:0004602|glutathione peroxidase activity;GO:0047066|phospholipid-hydroperoxide glutathione peroxidase activity;	K00432	E1.11.1.9; glutathione peroxidase [EC:1.11.1.9]
Potri.009G163200	0.330336	0	up	no	0.127831	0.238183	up	no	-0.341557	0.0440638	down	no	-0.789012	5.47922e-10	down	no	-1.13454	4.32916e-16	down	yes	gi|566188325|ref|XP_006379362.1|	405	1e-44	hypothetical protein POPTR_0009s16470g [Populus trichocarpa]	gi|566188324|ref|XM_006379300.1|	936	0	Populus trichocarpa hypothetical protein (POPTR_0009s16470g) mRNA, complete cds	.	.	.	.	.	.	.	.	pfam00080	Sod_Cu	Copper/zinc superoxide dismutase (SODC). superoxide dismutases (SODs) catalyse the conversion of superoxide radicals to hydrogen peroxide and molecular oxygen. Three evolutionarily distinct families of SODs are known, of which the copper/zinc-binding family is one. Defects in the human SOD1 gene cause familial amyotrophic lateral sclerosis (Lou Gehrig's disease). Structure is an eight-stranded be…	.	.	.	.	.
Potri.011G044600	-0.141788	0	down	no	0.286455	0.849987	up	no	1.13117	0.523352	up	no	-2.11616	0.32666	down	no	5.56229	6.96203e-13	up	yes	gi|743899928|ref|XP_011043257.1|	2871	0	PREDICTED: internal alternative NAD(P)H-ubiquinone oxidoreductase A1, mitochondrial-like [Populus euphratica]	gi|743899927|ref|XM_011044955.1|	2088	0	PREDICTED: Populus euphratica internal alternative NAD(P)H-ubiquinone oxidoreductase A1, mitochondrial-like (LOC105138767), transcript variant X1, mRNA	Q8GWA1	681	0	Internal alternative NAD(P)H-ubiquinone oxidoreductase A1, mitochondrial	SPBC947.15c	273	9e-81	COG1252	pfam07992	Pyr_redox_2	Pyridine nucleotide-disulphide oxidoreductase. This family includes both class I and class II oxidoreductases and also NADH oxidases and peroxidases. This domain is actually a small NADH binding domain within a larger FAD binding domain.	GO:0071482|cellular response to light stimulus;GO:0055114|oxidation-reduction process;	GO:0031304|intrinsic component of mitochondrial inner membrane;GO:0005759|mitochondrial matrix;GO:0005739|mitochondrion;GO:0005777|peroxisome;	GO:0003954|NADH dehydrogenase activity;GO:0003959|NADPH dehydrogenase activity;	K17871	ndh1; NADH:ubiquinone reductase (non-electrogenic) [EC:1.6.5.9]
Potri.013G031100	0.391946	0	up	no	0.822081	2.44253e-25	up	no	0.757734	0.000698238	up	no	0.132281	0.104666	up	no	1.92888	6.33532e-118	up	yes	gi|224125448|ref|XP_002319589.1|	768	9e-100	Cu/Zn superoxide dismutase family protein [Populus trichocarpa]	gi|566199138|ref|XM_002319553.2|	734	0	Populus trichocarpa Cu/Zn superoxide dismutase family protein (POPTR_0013s03160g) mRNA, complete cds	C0HK70	275	2e-91	Superoxide dismutase [Cu-Zn]	YJR104c	160	4e-47	COG2032	pfam00080	Sod_Cu	Copper/zinc superoxide dismutase (SODC). superoxide dismutases (SODs) catalyse the conversion of superoxide radicals to hydrogen peroxide and molecular oxygen. Three evolutionarily distinct families of SODs are known, of which the copper/zinc-binding family is one. Defects in the human SOD1 gene cause familial amyotrophic lateral sclerosis (Lou Gehrig's disease). Structure is an eight-stranded be…	GO:0048208|COPII vesicle coating;	GO:0005829|cytosol;GO:0005783|endoplasmic reticulum;GO:0000139|Golgi membrane;	.	.	.
Potri.015G074600	0.337111	0	up	no	-0.22431	0.00618904	down	no	-0.241466	0.197606	down	no	-0.335547	3.38668e-05	down	no	-1.42729	1.96719e-31	down	yes	gi|566206628|ref|XP_002321586.2|	2313	0	hypothetical protein POPTR_0015s08590g [Populus trichocarpa]	gi|566206627|ref|XM_002321550.2|	1279	0	Populus trichocarpa hypothetical protein (POPTR_0015s08590g) mRNA, complete cds	O64411	438	1e-144	Polyamine oxidase	Rv3170	55.5	4e-07	COG1231	pfam01593	Amino_oxidase	Flavin containing amine oxidoreductase. This family consists of various amine oxidases, including maze polyamine oxidase (PAO) and various flavin containing monoamine oxidases (MAO). The aligned region includes the flavin binding site of these enzymes. The family also contains phytoene dehydrogenases and related enzymes. In vertebrates MAO plays an important role regulating the intracellular leve…	.	.	GO:0052898|N1-acetylspermidine:oxygen oxidoreductase (propane-1,3-diamine-forming) activity;GO:0052893|N1-acetylspermine:oxygen oxidoreductase (propane-1,3-diamine-forming) activity;GO:0052897|N8-acetylspermidine:oxygen oxidoreductase (propane-1,3-diamine-forming) activity;GO:0052896|spermidine oxidase (propane-1,3-diamine-forming) activity;GO:0052900|spermine oxidase (propane-1,3-diamine-forming…	K13366	MPAO, PAO1; polyamine oxidase [EC:1.5.3.14 1.5.3.16 1.5.3.-]
Potri.016G072100	-0.0234344	0	down	no	-0.0785423	0.17039	down	no	-0.503871	1.60183e-08	down	no	-0.530299	1.16055e-21	down	no	-1.22936	1.96069e-61	down	yes	gi|566209174|ref|XP_002323394.2|	903	1e-114	peroxiredoxin family protein [Populus trichocarpa]	gi|566209173|ref|XM_002323358.2|	712	0	Populus trichocarpa peroxiredoxin family protein (POPTR_0016s07280g) mRNA, complete cds	Q96468	245	2e-75	2-Cys peroxiredoxin BAS1, chloroplastic (Fragment)	alr4641	183	1e-52	COG0450	pfam00578	AhpC-TSA	AhpC/TSA family. This family contains proteins related to alkyl hydroperoxide reductase (AhpC) and thiol specific antioxidant (TSA).	GO:0045454|cell redox homeostasis;	GO:0009507|chloroplast;	GO:0004601|peroxidase activity;GO:0051920|peroxiredoxin activity;	.	.
Potri.019G100600	0.198681	0	up	no	0.39398	0.0293462	up	no	0.255317	0.283572	up	no	0.861129	1.45033e-07	up	no	1.1658	3.94751e-12	up	yes	gi|566243565|ref|XP_006371564.1|	400	2e-45	hypothetical protein POPTR_0019s13190g, partial [Populus trichocarpa]	gi|743917811|ref|XR_839328.1|	558	0	PREDICTED: Populus euphratica uncharacterized LOC105109783 (LOC105109783), ncRNA	.	.	.	.	.	.	.	.	pfam08568	Kinetochor_Ybp2	Uncharacterized protein family, YAP/Alf4/glomulin. This entry contains a number of protein families with apparently unrelated functions. These include the YAP binding proteins of yeasts. These are stress response and redox homeostasis proteins, induced by hydrogen peroxide or induced in response to alkylating agent methyl methanesulphonate (MMS). The family includes Aberrant root formation protei…	.	.	.	.	.
Potri.T060000	-0.617316	0	down	no	0.152645	0.0388052	up	no	-0.0952984	0.749136	down	no	-0.0239336	0.74272	down	no	-1.04486	5.44883e-25	down	yes	gi|743888267|ref|XP_011038397.1|	2564	0	PREDICTED: probable polyamine oxidase 4 isoform X1 [Populus euphratica]	gi|743934075|ref|XM_011013058.1|	1971	0	PREDICTED: Populus euphratica probable polyamine oxidase 4 (LOC105115960), mRNA	Q8H191	721	0	Probable polyamine oxidase 4	.	.	.	.	pfam01593	Amino_oxidase	Flavin containing amine oxidoreductase. This family consists of various amine oxidases, including maze polyamine oxidase (PAO) and various flavin containing monoamine oxidases (MAO). The aligned region includes the flavin binding site of these enzymes. The family also contains phytoene dehydrogenases and related enzymes. In vertebrates MAO plays an important role regulating the intracellular leve…	GO:0006598|polyamine catabolic process;	GO:0005777|peroxisome;	GO:0052895|N1-acetylspermine:oxygen oxidoreductase (N1-acetylspermidine-forming) activity;GO:0052894|norspermine:oxygen oxidoreductase activity;GO:0046592|polyamine oxidase activity;GO:0052901|spermine:oxygen oxidoreductase (spermidine-forming) activity;	K17839	PAO4, PAO3, PAO2; polyamine oxidase [EC:1.5.3.17 1.5.3.-]
Potri.006G137300	0.00817402	0	up	no	0.913669	6.49551e-12	up	no	0.323346	0.143502	up	no	0.679524	1.22832e-06	up	no	1.38889	3.48707e-28	up	yes	gi|566176283|ref|XP_006381569.1|	4729	0	hypothetical protein POPTR_0006s13950g [Populus trichocarpa]	gi|566176282|ref|XM_006381507.1|	3041	0	Populus trichocarpa hypothetical protein (POPTR_0006s13950g) mRNA, complete cds	O81211	1226	0	Respiratory burst oxidase homolog protein E	.	.	.	.	pfam08030	NAD_binding_6	Ferric reductase NAD binding domain.	.	GO:0016021|integral component of membrane;	GO:0005509|calcium ion binding;GO:0050664|oxidoreductase activity, acting on NAD(P)H, oxygen as acceptor;GO:0004601|peroxidase activity;	K13447	RBOH; respiratory burst oxidase [EC:1.6.3.- 1.11.1.-]
Potri.001G070900	3.40469	0	up	yes	1.70006	0.0717331	up	no	4.73237	7.13631e-06	up	yes	2.40349	0.00469781	up	yes	1.98008	0.0338279	up	no	gi|566148620|ref|XP_002299364.2|	4351	0	hypothetical protein POPTR_0001s12650g [Populus trichocarpa]	gi|566148619|ref|XM_002299328.2|	2935	0	Populus trichocarpa hypothetical protein (POPTR_0001s12650g) mRNA, complete cds	Q2HXL0	1225	0	Respiratory burst oxidase homolog protein C	.	.	.	.	pfam08030	NAD_binding_6	Ferric reductase NAD binding domain.	.	GO:0016021|integral component of membrane;		K13447	RBOH; respiratory burst oxidase [EC:1.6.3.- 1.11.1.-]
Potri.001G098300	0.302877	0	up	no	0.395774	8.8696e-08	up	no	1.07937	0.000115015	up	yes	0.284903	0.000128481	up	no	1.18007	3.49521e-34	up	yes	gi|566148177|ref|XP_006368770.1|	5035	0	hypothetical protein POPTR_0001s09970g [Populus trichocarpa]	gi|566148176|ref|XM_006368708.1|	3808	0	Populus trichocarpa hypothetical protein (POPTR_0001s09970g) mRNA, complete cds	Q948U0	1535	0	Respiratory burst oxidase homolog protein A	.	.	.	.	pfam08030	NAD_binding_6	Ferric reductase NAD binding domain.	.	GO:0016021|integral component of membrane;GO:0005886|plasma membrane;	GO:0005509|calcium ion binding;GO:0050664|oxidoreductase activity, acting on NAD(P)H, oxygen as acceptor;GO:0004601|peroxidase activity;	K13447	RBOH; respiratory burst oxidase [EC:1.6.3.- 1.11.1.-]
Potri.014G038700	2.69512	0	up	yes	1.2845	7.34453e-37	up	yes	4.52758	2.96004e-05	up	yes	2.27529	1.69326e-150	up	yes	2.88445	1.17577e-152	up	yes	gi|566202327|ref|XP_006375037.1|	2686	0	hypothetical protein POPTR_0014s03820g [Populus trichocarpa]	gi|566202326|ref|XM_006374975.1|	1864	0	Populus trichocarpa hypothetical protein (POPTR_0014s03820g) mRNA, complete cds	K4BV52	735	0	Allene oxide synthase 1, chloroplastic	.	.	.	.	pfam00067	p450	Cytochrome P450. Cytochrome P450s are haem-thiolate proteins involved in the oxidative degradation of various compounds. They are particularly well known for their role in the degradation of environmental toxins and mutagens. They can be divided into 4 classes, according to the method by which electrons from NAD(P)H are delivered to the catalytic site. Sequence conservation is relatively low with…	GO:0006952|defense response;GO:0006633|fatty acid biosynthetic process;GO:0009695|jasmonic acid biosynthetic process;GO:0031408|oxylipin biosynthetic process;GO:0016125|sterol metabolic process;	GO:0009941|chloroplast envelope;GO:0009535|chloroplast thylakoid membrane;	GO:0020037|heme binding;GO:0047987|hydroperoxide dehydratase activity;GO:0005506|iron ion binding;GO:0004497|monooxygenase activity;GO:0016705|oxidoreductase activity, acting on paired donors, with incorporation or reduction of molecular oxygen;	K01723	AOS; hydroperoxide dehydratase [EC:4.2.1.92]
Potri.015G091900	3.54458	0	up	yes	2.34832	0.000749793	up	yes	2.34358	0.000580488	up	yes	4.64478	5.41786e-18	up	yes	7.36168	3.11463e-50	up	yes	gi|224136061|ref|XP_002322230.1|	1603	0	hypothetical protein POPTR_0015s10390g [Populus trichocarpa]	gi|566206911|ref|XM_002322194.2|	1454	0	Populus trichocarpa hypothetical protein (POPTR_0015s10390g) mRNA, complete cds	.	.	.	.	.	.	.	.	pfam01569	PAP2	PAP2 superfamily. This family includes the enzyme type 2 phosphatidic acid phosphatase (PAP2), Glucose-6-phosphatase EC:3.1.3.9, Phosphatidylglycerophosphatase B EC:3.1.3.27 and bacterial acid phosphatase EC:3.1.3.2. The family also includes a variety of haloperoxidases that function by oxidizing halides in the presence of hydrogen peroxide to form the corresponding hypohalous acids.	.	.	.	.	.
Potri.015G110400	-1.64065	0	down	yes	-2.7215	2.63069e-164	down	yes	-2.82252	3.97238e-24	down	yes	-3.02561	3.03809e-192	down	yes	-3.17598	1.47106e-170	down	yes	gi|566207199|ref|XP_002322315.2|	1343	0	hypothetical protein POPTR_0015s12190g [Populus trichocarpa]	gi|566207198|ref|XM_002322279.2|	1452	0	Populus trichocarpa hypothetical protein (POPTR_0015s12190g) mRNA, complete cds	Q9LU64	336	4e-110	Superoxide dismutase [Fe] 2, chloroplastic	alr2938	195	7e-58	COG0605	pfam02777	Sod_Fe_C	Iron/manganese superoxide dismutases, C-terminal domain. superoxide dismutases (SODs) catalyse the conversion of superoxide radicals to hydrogen peroxide and molecular oxygen. Three evolutionarily distinct families of SODs are known, of which the Mn/Fe-binding family is one. In humans, there is a cytoplasmic Cu/Zn SOD, and a mitochondrial Mn/Fe SOD. C-terminal domain is a mixed alpha/beta fold.	GO:0055114|oxidation-reduction process;GO:0009411|response to UV;	GO:0009507|chloroplast;GO:0042644|chloroplast nucleoid;GO:0009534|chloroplast thylakoid;GO:0009295|nucleoid;GO:0009579|thylakoid;	GO:0046872|metal ion binding;GO:0004784|superoxide dismutase activity;	K04564	SOD2; superoxide dismutase, Fe-Mn family [EC:1.15.1.1]
Potri.017G088700	0.726897	0	up	no	0.573379	1.72218e-14	up	no	0.176694	0.0993985	up	no	0.292083	0.000118626	up	no	1.13313	3.00376e-45	up	yes	gi|224141445|ref|XP_002324083.1|	1548	0	hypothetical protein POPTR_0017s12470g [Populus trichocarpa]	gi|743879076|ref|XM_011037517.1|	1275	0	PREDICTED: Populus euphratica chorismate mutase 1, chloroplastic-like (LOC105133490), mRNA	P42738	350	6e-115	Chorismate mutase 1, chloroplastic	SPAC16E8.04c	177	3e-50	COG1605	pfam01817	CM_2	Chorismate mutase type II. Chorismate mutase EC:5.4.99.5 catalyses the conversion of chorismate to prephenate in the pathway of tyrosine and phenylalanine biosynthesis. This enzyme is negatively regulated by tyrosine, tryptophan and phenylalanine.	GO:0009073|aromatic amino acid family biosynthetic process;GO:0008652|cellular amino acid biosynthetic process;GO:0046417|chorismate metabolic process;	GO:0009507|chloroplast;GO:0005829|cytosol;	GO:0004106|chorismate mutase activity;GO:0016688|L-ascorbate peroxidase activity;	K01850	E5.4.99.5; chorismate mutase [EC:5.4.99.5]
Potri.008G099900	1.69548	0	up	yes	1.03004	0.213258	up	no	2.19576	0.00535103	up	yes	1.3124	0.0936233	up	no	0.607103	0.512444	up	no	gi|566183212|ref|XP_002312301.2|	1173	1e-159	Peroxiredoxin family protein [Populus trichocarpa]	gi|566183211|ref|XM_002312265.2|	918	0	Populus trichocarpa Peroxiredoxin family protein (POPTR_0008s09930g) mRNA, complete cds	Q6E2Z6	353	2e-120	1-Cys peroxiredoxin	mll2432	209	9e-65	COG0450	pfam00578	AhpC-TSA	AhpC/TSA family. This family contains proteins related to alkyl hydroperoxide reductase (AhpC) and thiol specific antioxidant (TSA).	GO:0045454|cell redox homeostasis;	GO:0005634|nucleus;	GO:0004601|peroxidase activity;GO:0051920|peroxiredoxin activity;	.	.
Potri.012G084400	-1.92669	0	down	yes	-0.323107	9.72021e-08	down	no	-0.528922	0.000504918	down	no	-0.691704	2.01271e-28	down	no	-2.33758	3.24233e-147	down	yes	gi|224121754|ref|XP_002318664.1|	3736	0	hypothetical protein POPTR_0012s08630g [Populus trichocarpa]	gi|566197475|ref|XM_002318628.2|	2473	0	Populus trichocarpa hypothetical protein (POPTR_0012s08630g) mRNA, complete cds	Q07121	449	6e-145	Primary amine oxidase	mll6250	419	8e-134	COG3733	pfam01179	Cu_amine_oxid	Copper amine oxidase, enzyme domain. Copper amine oxidases are a ubiquitous and novel group of quinoenzymes that catalyse the oxidative deamination of primary amines to the corresponding aldehydes, with concomitant reduction of molecular oxygen to hydrogen peroxide. The enzymes are dimers of identical 70-90 kDa subunits, each of which contains a single copper ion and a covalently bound cofactor f…	GO:0009308|amine metabolic process;	.	GO:0052595|aliphatic-amine oxidase activity;GO:0052594|aminoacetone:oxygen oxidoreductase(deaminating) activity;GO:0005507|copper ion binding;GO:0052596|phenethylamine:oxygen oxidoreductase (deaminating) activity;GO:0008131|primary amine oxidase activity;GO:0048038|quinone binding;GO:0052593|tryptamine:oxygen oxidoreductase (deaminating) activity;	.	.
Potri.015G082900	-2.29974	0	down	yes	-0.880466	1.25668e-60	down	no	-0.598329	0.0679205	down	no	-0.670412	9.59206e-47	down	no	-2.4396	1.36435e-240	down	yes	gi|743905631|ref|XP_011046219.1|	3842	0	PREDICTED: copper amine oxidase 1-like [Populus euphratica]	gi|566206776|ref|XM_002322158.2|	2734	0	Populus trichocarpa hypothetical protein (POPTR_0015s09450g) mRNA, complete cds	Q07123	491	5e-160	Copper methylamine oxidase	mll6250	466	7e-151	COG3733	pfam01179	Cu_amine_oxid	Copper amine oxidase, enzyme domain. Copper amine oxidases are a ubiquitous and novel group of quinoenzymes that catalyse the oxidative deamination of primary amines to the corresponding aldehydes, with concomitant reduction of molecular oxygen to hydrogen peroxide. The enzymes are dimers of identical 70-90 kDa subunits, each of which contains a single copper ion and a covalently bound cofactor f…	GO:0009308|amine metabolic process;	.	GO:0052595|aliphatic-amine oxidase activity;GO:0052594|aminoacetone:oxygen oxidoreductase(deaminating) activity;GO:0005507|copper ion binding;GO:0052596|phenethylamine:oxygen oxidoreductase (deaminating) activity;GO:0008131|primary amine oxidase activity;GO:0048038|quinone binding;GO:0052593|tryptamine:oxygen oxidoreductase (deaminating) activity;	.	.
Potri.016G103400	-0.584305	0	down	no	-0.0372199	0.714584	down	no	1.16377	0.00270469	up	yes	0.24714	0.00798477	up	no	-0.691522	1.55646e-08	down	no	gi|224138898|ref|XP_002322929.1|	2571	0	glyoxal oxidase-related family protein [Populus trichocarpa]	gi|566209567|ref|XM_002322893.2|	1828	0	Populus trichocarpa glyoxal oxidase-related family protein (POPTR_0016s10240g) mRNA, complete cds	Q3HRQ2	825	0	Aldehyde oxidase GLOX	.	.	.	.	pfam07250	Glyoxal_oxid_N	Glyoxal oxidase N-terminus. This family represents the N-terminus (approximately 300 residues) of a number of plant and fungal glyoxal oxidase enzymes. Glyoxal oxidase catalyses the oxidation of aldehydes to carboxylic acids, coupled with reduction of dioxygen to hydrogen peroxide. It is an essential component of the extracellular lignin degradation pathways of the wood-rot fungus Phanerochaete c…	GO:0006952|defense response;	GO:0005618|cell wall;GO:0005576|extracellular region;	GO:0004031|aldehyde oxidase activity;	.	.
Potri.001G099600	-0.413668	0	down	no	-0.220596	2.98833e-07	down	no	-0.470606	9.19807e-05	down	no	-1.93327	0	down	yes	-2.3943	1.7938e-265	down	yes	gi|566148151|ref|XP_002299509.2|	2699	0	hypothetical protein POPTR_0001s09830g [Populus trichocarpa]	gi|743852769|ref|XM_011031048.1|	1985	0	PREDICTED: Populus euphratica monodehydroascorbate reductase, chloroplastic (LOC105129106), mRNA	P92947	794	0	Monodehydroascorbate reductase 5, mitochondrial	Cgl2652	171	9e-46	COG0446	pfam07992	Pyr_redox_2	Pyridine nucleotide-disulphide oxidoreductase. This family includes both class I and class II oxidoreductases and also NADH oxidases and peroxidases. This domain is actually a small NADH binding domain within a larger FAD binding domain.	GO:0046686|response to cadmium ion;GO:0009409|response to cold;	GO:0009507|chloroplast;GO:0009570|chloroplast stroma;GO:0005739|mitochondrion;GO:0010319|stromule;	GO:0005524|ATP binding;GO:0016656|monodehydroascorbate reductase (NADH) activity;	K08232	E1.6.5.4; monodehydroascorbate reductase (NADH) [EC:1.6.5.4]
Potri.001G118200	0.150326	0	up	no	0.343372	0.0381214	up	no	0.62123	0.000622198	up	no	1.05453	1.53935e-13	up	yes	1.4901	4.24422e-21	up	yes	gi|566147825|ref|XP_006368696.1|	3235	0	hypothetical protein POPTR_0001s07880g [Populus trichocarpa]	gi|566147824|ref|XM_006368634.1|	1959	0	Populus trichocarpa hypothetical protein (POPTR_0001s07880g) mRNA, complete cds	Q8H1H9	781	0	Primary amine oxidase	tynA	257	3e-72	COG3733	pfam01179	Cu_amine_oxid	Copper amine oxidase, enzyme domain. Copper amine oxidases are a ubiquitous and novel group of quinoenzymes that catalyse the oxidative deamination of primary amines to the corresponding aldehydes, with concomitant reduction of molecular oxygen to hydrogen peroxide. The enzymes are dimers of identical 70-90 kDa subunits, each of which contains a single copper ion and a covalently bound cofactor f…	GO:0009738|abscisic acid-activated signaling pathway;GO:0009308|amine metabolic process;GO:0006809|nitric oxide biosynthetic process;	.	GO:0052595|aliphatic-amine oxidase activity;GO:0052594|aminoacetone:oxygen oxidoreductase(deaminating) activity;GO:0005507|copper ion binding;GO:0052596|phenethylamine:oxygen oxidoreductase (deaminating) activity;GO:0008131|primary amine oxidase activity;GO:0048038|quinone binding;GO:0052593|tryptamine:oxygen oxidoreductase (deaminating) activity;	K00276	AOC3, AOC2, tynA; primary-amine oxidase [EC:1.4.3.21]
Potri.003G005800	-0.307711	0	down	no	-0.129327	0.496828	down	no	-0.942152	0.000101768	down	no	-0.454884	0.0347785	down	no	-2.09242	4.31085e-16	down	yes	gi|566259906|ref|XP_006389507.1|	2838	0	hypothetical protein POPTR_0022s00470g [Populus trichocarpa]	gi|566259907|ref|XM_006389446.1|	2344	0	Populus trichocarpa hypothetical protein (POPTR_0022s00470g) mRNA, complete cds	Q2VEX9	188	3e-49	Prolycopene isomerase, chloroplastic	all3040	339	5e-107	COG1233	pfam01593	Amino_oxidase	Flavin containing amine oxidoreductase. This family consists of various amine oxidases, including maze polyamine oxidase (PAO) and various flavin containing monoamine oxidases (MAO). The aligned region includes the flavin binding site of these enzymes. The family also contains phytoene dehydrogenases and related enzymes. In vertebrates MAO plays an important role regulating the intracellular leve…	GO:0016117|carotenoid biosynthetic process;	GO:0031969|chloroplast membrane;	GO:0016853|isomerase activity;GO:0016491|oxidoreductase activity;	.	.
Potri.017G140900	3.50033	0	up	yes	5.35783	7.00474e-304	up	yes	3.41732	NA	up	no	2.22674	4.74555e-29	up	yes	4.23668	6.57838e-132	up	yes	gi|566210772|ref|XP_006372463.1|	780	6e-103	hypothetical protein POPTR_0017s01880g [Populus trichocarpa]	gi|743888114|ref|XM_011040042.1|	526	0	PREDICTED: Populus euphratica microsomal glutathione S-transferase 3-like (LOC105135251), mRNA	O14880	101	6e-25	Microsomal glutathione S-transferase 3	.	.	.	.	pfam01124	MAPEG	MAPEG family. This family is has been called MAPEG (Membrane Associated Proteins in Eicosanoid and Glutathione metabolizm). It includes proteins such as Prostaglandin E synthase. This enzyme catalyses the synthesis of PGE2 from PGH2 (produced by cyclooxygenase from arachidonic acid). Because of structural similarities in the active sites of FLAP, LTC4 synthase and PGE synthase, substrates for eac…	GO:1901687|glutathione derivative biosynthetic process;GO:0006629|lipid metabolic process;GO:0010243|response to organonitrogen compound;GO:0007165|signal transduction;GO:0006805|xenobiotic metabolic process;	GO:0005783|endoplasmic reticulum;GO:0005789|endoplasmic reticulum membrane;GO:0070062|extracellular exosome;GO:0016021|integral component of membrane;GO:0043231|intracellular membrane-bounded organelle;GO:0016020|membrane;GO:0005635|nuclear envelope;GO:0031090|organelle membrane;	GO:0004602|glutathione peroxidase activity;GO:0004364|glutathione transferase activity;GO:0004601|peroxidase activity;	K00799	GST, gst; glutathione S-transferase [EC:2.5.1.18]
Potri.005G026200	0.908652	0	up	no	1.47136	9.12235e-51	up	yes	1.27027	4.66419e-10	up	yes	1.79636	4.03929e-78	up	yes	0.682088	7.7807e-09	up	no	gi|566169029|ref|XP_006382490.1|	4508	0	respiratory burst oxidase protein B [Populus trichocarpa]	gi|566169028|ref|XM_006382428.1|	3187	0	Populus trichocarpa respiratory burst oxidase protein B (POPTR_0005s02630g) mRNA, complete cds	Q948T9	1373	0	Respiratory burst oxidase homolog protein B	.	.	.	.	pfam08030	NAD_binding_6	Ferric reductase NAD binding domain.	.	GO:0016021|integral component of membrane;GO:0005886|plasma membrane;	GO:0005509|calcium ion binding;GO:0016174|NAD(P)H oxidase activity;GO:0004601|peroxidase activity;	K13447	RBOH; respiratory burst oxidase [EC:1.6.3.- 1.11.1.-]
Potri.003G133300	0.296263	0	up	no	0.343278	0.0012159	up	no	1.06118	0.000245528	up	yes	0.714654	4.04081e-13	up	no	0.958969	1.94969e-20	up	no	gi|566162447|ref|XP_006385777.1|	5025	0	NADPH oxidase family protein [Populus trichocarpa]	gi|743825687|ref|XM_011024302.1|	3192	0	PREDICTED: Populus euphratica respiratory burst oxidase homolog protein A (LOC105124327), transcript variant X1, mRNA	Q948U0	1556	0	Respiratory burst oxidase homolog protein A	.	.	.	.	pfam08030	NAD_binding_6	Ferric reductase NAD binding domain.	.	GO:0016021|integral component of membrane;GO:0005886|plasma membrane;	GO:0005509|calcium ion binding;GO:0050664|oxidoreductase activity, acting on NAD(P)H, oxygen as acceptor;GO:0004601|peroxidase activity;	K13447	RBOH; respiratory burst oxidase [EC:1.6.3.- 1.11.1.-]
Potri.003G159800	0.203387	0	up	no	0.139411	0.123262	up	no	2.20862	5.86664e-05	up	yes	0.311346	0.000399673	up	no	-0.0718956	0.474024	down	no	gi|566162899|ref|XP_002303736.2|	4322	0	hypothetical protein POPTR_0003s15810g [Populus trichocarpa]	gi|566162898|ref|XM_002303700.2|	2794	0	Populus trichocarpa hypothetical protein (POPTR_0003s15810g) mRNA, complete cds	Q9FIJ0	1241	0	Respiratory burst oxidase homolog protein D	.	.	.	.	pfam08414	NADPH_Ox	Respiratory burst NADPH oxidase. This domain is found in plant proteins such as respiratory burst NADPH oxidase proteins which produce reactive oxygen species as a defence mechanism. It tends to occur to the N-terminus of an EF-hand (pfam00036), which suggests a direct regulatory effect of Ca2+ on the activity of the NADPH oxidase in plants.	GO:0033500|carbohydrate homeostasis;GO:0050832|defense response to fungus;GO:0043069|negative regulation of programmed cell death;GO:0007231|osmosensory signaling pathway;GO:0072593|reactive oxygen species metabolic process;GO:0009408|response to heat;GO:0009611|response to wounding;	GO:0005794|Golgi apparatus;GO:0016021|integral component of membrane;GO:0005886|plasma membrane;	GO:0005509|calcium ion binding;GO:0016174|NAD(P)H oxidase activity;GO:0004601|peroxidase activity;	K13447	RBOH; respiratory burst oxidase [EC:1.6.3.- 1.11.1.-]
Potri.013G102100	-0.7061	0	down	no	-0.722929	1.57703e-61	down	no	-1.00752	3.4837e-09	down	yes	-1.33201	7.4951e-193	down	yes	-2.37367	3.41346e-293	down	yes	gi|566200455|ref|XP_006376149.1|	1017	2e-135	hypothetical protein POPTR_0013s10250g [Populus trichocarpa]	gi|566200454|ref|XM_006376087.1|	1030	0	Populus trichocarpa hypothetical protein (POPTR_0013s10250g) mRNA, complete cds	Q949U7	279	2e-90	Peroxiredoxin-2E, chloroplastic	CC3394	176	2e-52	COG0678	pfam08534	Redoxin	Redoxin. This family of redoxins includes peroxiredoxin, thioredoxin and glutaredoxin proteins.	GO:0045454|cell redox homeostasis;GO:0042742|defense response to bacterium;	GO:0009507|chloroplast;GO:0009941|chloroplast envelope;GO:0009570|chloroplast stroma;GO:0009505|plant-type cell wall;GO:0009536|plastid;GO:0009579|thylakoid;	GO:0004601|peroxidase activity;GO:0051920|peroxiredoxin activity;	.	.
Potri.001G431100	3.02564	0	up	no	2.85476	0.233709	up	no	2.34787	0.488807	up	no	4.44849	0.00715947	up	yes	4.92977	0.00102612	up	yes	gi|283136108|gb|ADB11373.1|	588	1e-73	tau class glutathione transferase GSTU49 [Populus trichocarpa]	gi|566154411|ref|XM_002300445.2|	447	0	Populus trichocarpa hypothetical protein (POPTR_0001s42740g) mRNA, complete cds	Q9ZRW8	163	1e-48	Glutathione S-transferase U19	.	.	.	.	pfam13417	GST_N_3	Glutathione S-transferase, N-terminal domain.	GO:0042631|cellular response to water deprivation;GO:0006749|glutathione metabolic process;GO:0046686|response to cadmium ion;GO:0006979|response to oxidative stress;GO:0009407|toxin catabolic process;	GO:0009507|chloroplast;GO:0009570|chloroplast stroma;GO:0005737|cytoplasm;GO:0005829|cytosol;GO:0005886|plasma membrane;GO:0005774|vacuolar membrane;	GO:0043295|glutathione binding;GO:0004364|glutathione transferase activity;GO:0004601|peroxidase activity;	K00799	GST, gst; glutathione S-transferase [EC:2.5.1.18]
Potri.010G107900	-0.700221	0	down	no	0.0298116	0.96641	up	no	0.847228	0.143907	up	no	1.40371	0.0193583	up	yes	1.38654	0.0133979	up	yes	gi|224108295|ref|XP_002314792.1|	938	7e-126	calcium binding family protein [Populus trichocarpa]	gi|566190336|ref|XM_002314756.2|	471	0	Populus trichocarpa calcium binding family protein (POPTR_0010s11820g) mRNA, complete cds	Q9CAB7	230	5e-74	Probable peroxygenase 4	.	.	.	.	pfam05042	Caleosin	Caleosin related protein. This family contains plant proteins related to caleosin. Caleosins contain calcium-binding domains and have an oleosin-like association with lipid bodies. Caleosins are present at relatively low levels and are mainly bound to microsomal membrane fractions at the early stages of seed development. As the seeds mature, overall levels of caleosins increased dramatically and …	GO:0009819|drought recovery;GO:0009737|response to abscisic acid;	GO:0005811|lipid particle;	GO:0046872|metal ion binding;GO:1990137|plant seed peroxidase activity;	K17991	PXG; peroxygenase [EC:1.11.2.3]
Potri.002G095600	-0.749454	0	down	no	-0.394959	2.34751e-20	down	no	-0.430626	0.000575552	down	no	-0.823598	1.82498e-81	down	no	-1.30256	1.02709e-98	down	yes	gi|118487795|gb|ABK95721.1|	1156	4e-153	unknown [Populus trichocarpa]	gi|224066942|ref|XM_002302255.1|	763	0	Populus trichocarpa annexin 1 family protein (POPTR_0002s09610g) mRNA, complete cds	Q9SYT0	348	1e-114	Annexin D1	.	.	.	.	pfam00191	Annexin	Annexin. This family of annexins also includes giardin that has been shown to function as an annexin.	GO:0070588|calcium ion transmembrane transport;GO:0071435|potassium ion export;GO:0009737|response to abscisic acid;GO:0046686|response to cadmium ion;GO:0009409|response to cold;GO:0009408|response to heat;GO:0006970|response to osmotic stress;GO:0009651|response to salt stress;GO:0009414|response to water deprivation;	GO:0048046|apoplast;GO:0005618|cell wall;GO:0009507|chloroplast;GO:0009570|chloroplast stroma;GO:0005829|cytosol;GO:0016020|membrane;GO:0005739|mitochondrion;GO:0005886|plasma membrane;GO:0009506|plasmodesma;GO:0009579|thylakoid;GO:0005774|vacuolar membrane;GO:0005773|vacuole;	GO:0005524|ATP binding;GO:0005509|calcium ion binding;GO:0005544|calcium-dependent phospholipid binding;GO:0005507|copper ion binding;GO:0004601|peroxidase activity;GO:0042803|protein homodimerization activity;GO:0008270|zinc ion binding;	.	.
Potri.001G431400	-1.30628	0	down	yes	-0.958441	1.08697e-88	down	no	-1.09451	2.90133e-13	down	yes	-1.45457	2.58541e-179	down	yes	-1.92104	1.19654e-172	down	yes	gi|566154416|ref|XP_002298935.2|	1365	0	hypothetical protein POPTR_0001s42770g [Populus trichocarpa]	gi|566154415|ref|XM_002298899.2|	902	0	Populus trichocarpa hypothetical protein (POPTR_0001s42770g) mRNA, complete cds	Q03666	330	8e-112	Probable glutathione S-transferase	.	.	.	.	pfam13417	GST_N_3	Glutathione S-transferase, N-terminal domain.	GO:0009734|auxin-activated signaling pathway;	.	GO:0004364|glutathione transferase activity;	.	.
Potri.001G431600	-1.03883	0	down	yes	-1.1592	0.000496904	down	yes	-1.25554	0.0011812	down	yes	-1.27602	0.000188902	down	yes	-1.32116	8.4787e-05	down	yes	gi|224056613|ref|XP_002298937.1|	1132	1e-154	hypothetical protein POPTR_0001s42780g [Populus trichocarpa]	gi|566154417|ref|XM_002298901.2|	767	0	Populus trichocarpa hypothetical protein (POPTR_0001s42780g) mRNA, complete cds	Q03666	320	3e-108	Probable glutathione S-transferase	.	.	.	.	pfam13417	GST_N_3	Glutathione S-transferase, N-terminal domain.	GO:0009734|auxin-activated signaling pathway;	.	GO:0004364|glutathione transferase activity;	.	.
Potri.001G431700	-1.06666	0	down	yes	-1.07917	4.62208e-21	down	yes	-0.995509	1.48327e-11	down	no	-1.24493	1.34663e-30	down	yes	-1.81194	1.04041e-47	down	yes	gi|566154416|ref|XP_002298935.2|	1193	5e-163	hypothetical protein POPTR_0001s42770g [Populus trichocarpa]	gi|566154415|ref|XM_002298899.2|	729	0	Populus trichocarpa hypothetical protein (POPTR_0001s42770g) mRNA, complete cds	Q03666	324	6e-110	Probable glutathione S-transferase	.	.	.	.	pfam13417	GST_N_3	Glutathione S-transferase, N-terminal domain.	GO:0009734|auxin-activated signaling pathway;	.	GO:0004364|glutathione transferase activity;	.	.
Potri.001G436700	-1.0418	0	down	yes	-0.640829	5.72351e-18	down	no	-0.863979	1.16711e-05	down	no	-1.19755	5.06053e-54	down	yes	-1.33124	9.41722e-51	down	yes	gi|566154416|ref|XP_002298935.2|	1232	4e-167	hypothetical protein POPTR_0001s42770g [Populus trichocarpa]	gi|566154415|ref|XM_002298899.2|	1044	0	Populus trichocarpa hypothetical protein (POPTR_0001s42770g) mRNA, complete cds	Q03666	326	3e-109	Probable glutathione S-transferase	.	.	.	.	pfam13417	GST_N_3	Glutathione S-transferase, N-terminal domain.	GO:0009734|auxin-activated signaling pathway;	.	GO:0004364|glutathione transferase activity;	.	.
Potri.001G436800	-1.47155	0	down	yes	-0.858536	0.00632312	down	no	-0.71651	0.0278745	down	no	-1.0834	0.000557845	down	yes	-0.60857	0.0380764	down	no	gi|224056613|ref|XP_002298937.1|	1158	1e-158	hypothetical protein POPTR_0001s42780g [Populus trichocarpa]	gi|566154417|ref|XM_002298901.2|	779	0	Populus trichocarpa hypothetical protein (POPTR_0001s42780g) mRNA, complete cds	Q03666	328	6e-112	Probable glutathione S-transferase	.	.	.	.	pfam13417	GST_N_3	Glutathione S-transferase, N-terminal domain.	GO:0009734|auxin-activated signaling pathway;	.	GO:0004364|glutathione transferase activity;	.	.
Potri.001G437200	-1.10806	0	down	yes	-1.37074	7.08941e-49	down	yes	-1.19896	1.54118e-18	down	yes	-1.67015	1.14323e-66	down	yes	-1.48413	4.44145e-48	down	yes	gi|224061449|ref|XP_002300485.1|	1167	1e-158	hypothetical protein POPTR_0001s42800g [Populus trichocarpa]	gi|566154420|ref|XM_002300449.2|	1014	0	Populus trichocarpa hypothetical protein (POPTR_0001s42800g) mRNA, complete cds	Q03666	338	2e-114	Probable glutathione S-transferase	.	.	.	.	pfam13417	GST_N_3	Glutathione S-transferase, N-terminal domain.	GO:0009734|auxin-activated signaling pathway;	.	GO:0004364|glutathione transferase activity;	.	.
Potri.004G196700	-1.58957	0	down	yes	-1.21168	0.0141193	down	yes	-2.04446	0.000471184	down	yes	-1.39292	0.00866571	down	yes	-3.05605	4.36317e-06	down	yes	gi|283136122|gb|ADB11380.1|	1201	2e-165	putative tau class glutathione transferase GSTU57 [Populus trichocarpa]	gi|283136121|gb|GU065687.1|	693	0	Populus trichocarpa putative tau class glutathione transferase GSTU57 mRNA, complete cds	Q9FUT0	229	6e-73	Glutathione S-transferase U9	.	.	.	.	pfam13417	GST_N_3	Glutathione S-transferase, N-terminal domain.	GO:0006749|glutathione metabolic process;GO:0009636|response to toxic substance;GO:0009407|toxin catabolic process;	GO:0005737|cytoplasm;GO:0005829|cytosol;	GO:0004364|glutathione transferase activity;	K00799	GST, gst; glutathione S-transferase [EC:2.5.1.18]
Potri.006G133500	-1.01291	0	down	yes	-1.02975	1.83007e-75	down	yes	-1.06607	4.57704e-17	down	yes	-1.13939	1.92482e-101	down	yes	-1.54453	2.66338e-112	down	yes	gi|566176187|ref|XP_006381523.1|	1242	3e-168	In2-1 family protein [Populus trichocarpa]	gi|743921946|ref|XM_011006744.1|	964	0	PREDICTED: Populus euphratica glutathione S-transferase L3-like (LOC105111402), transcript variant X1, mRNA	Q9LZ06	325	1e-107	Glutathione S-transferase L3	.	.	.	.	pfam13417	GST_N_3	Glutathione S-transferase, N-terminal domain.	GO:0006749|glutathione metabolic process;GO:0010731|protein glutathionylation;GO:0046686|response to cadmium ion;GO:0009636|response to toxic substance;	GO:0005829|cytosol;	GO:0004364|glutathione transferase activity;	K00799	GST, gst; glutathione S-transferase [EC:2.5.1.18]
Potri.008G174900	1.24312	0	up	yes	1.15314	2.85375e-92	up	yes	1.41138	7.76737e-08	up	yes	1.10919	4.24557e-80	up	yes	1.1846	1.12308e-51	up	yes	gi|224102279|ref|XP_002312620.1|	1032	1e-138	hypothetical protein POPTR_0008s17500g [Populus trichocarpa]	gi|566184512|ref|XM_002312584.2|	939	0	Populus trichocarpa hypothetical protein (POPTR_0008s17500g) mRNA, complete cds	Q9FQA3	193	3e-58	Glutathione transferase GST 23	.	.	.	.	pfam13417	GST_N_3	Glutathione S-transferase, N-terminal domain.	GO:0006952|defense response;	.	GO:0004364|glutathione transferase activity;	K00799	GST, gst; glutathione S-transferase [EC:2.5.1.18]
Potri.008G175100	1.19802	0	up	yes	2.16971	1.6917e-219	up	yes	2.58436	3.15892e-19	up	yes	2.27087	1.53098e-249	up	yes	1.80455	2.23498e-72	up	yes	gi|743854099|ref|XP_011029699.1|	994	1e-132	PREDICTED: probable glutathione S-transferase [Populus euphratica]	gi|743854098|ref|XM_011031397.1|	854	0	PREDICTED: Populus euphratica probable glutathione S-transferase (LOC105129374), mRNA	Q9FQA3	184	9e-55	Glutathione transferase GST 23	.	.	.	.	pfam13417	GST_N_3	Glutathione S-transferase, N-terminal domain.	GO:0006952|defense response;	.	GO:0004364|glutathione transferase activity;	K00799	GST, gst; glutathione S-transferase [EC:2.5.1.18]
Potri.010G032800	1.54285	0	up	yes	1.76417	1.0981e-07	up	yes	1.76647	0.000532447	up	yes	1.49993	9.89473e-06	up	yes	1.47902	5.04381e-05	up	yes	gi|566188963|ref|XP_006378143.1|	1207	2e-164	hypothetical protein POPTR_0010s03960g [Populus trichocarpa]	gi|566188962|ref|XM_006378081.1|	969	0	Populus trichocarpa hypothetical protein (POPTR_0010s03960g) mRNA, complete cds	Q9FUS8	303	1e-100	Glutathione S-transferase U17	.	.	.	.	pfam13417	GST_N_3	Glutathione S-transferase, N-terminal domain.	GO:0009704|de-etiolation;GO:0006749|glutathione metabolic process;GO:0048527|lateral root development;GO:0080148|negative regulation of response to water deprivation;GO:0040008|regulation of growth;GO:0060416|response to growth hormone;GO:0080167|response to karrikin;GO:0009651|response to salt stress;GO:0009636|response to toxic substance;GO:0009407|toxin catabolic process;	GO:0009507|chloroplast;GO:0005737|cytoplasm;GO:0005829|cytosol;	GO:0004364|glutathione transferase activity;	K00799	GST, gst; glutathione S-transferase [EC:2.5.1.18]
Potri.010G035500	1.88656	0	up	yes	1.64448	2.06324e-37	up	yes	0.727657	0.0210038	up	no	1.01561	2.19563e-13	up	yes	1.41974	1.17484e-19	up	yes	gi|566189031|ref|XP_006378176.1|	1178	4e-160	GLUTATHIONE S-TRANSFERASE 30 family protein [Populus trichocarpa]	gi|566189030|ref|XM_006378114.1|	927	0	Populus trichocarpa GLUTATHIONE S-TRANSFERASE 30 family protein (POPTR_0010s04490g) mRNA, complete cds	Q9FUS8	302	3e-100	Glutathione S-transferase U17	.	.	.	.	pfam13417	GST_N_3	Glutathione S-transferase, N-terminal domain.	GO:0009704|de-etiolation;GO:0006749|glutathione metabolic process;GO:0048527|lateral root development;GO:0080148|negative regulation of response to water deprivation;GO:0040008|regulation of growth;GO:0060416|response to growth hormone;GO:0080167|response to karrikin;GO:0009651|response to salt stress;GO:0009636|response to toxic substance;GO:0009407|toxin catabolic process;	GO:0009507|chloroplast;GO:0005737|cytoplasm;GO:0005829|cytosol;	GO:0004364|glutathione transferase activity;	K00799	GST, gst; glutathione S-transferase [EC:2.5.1.18]
Potri.010G070900	1.23031	0	up	yes	0.800373	5.77798e-54	up	no	0.612318	1.3055e-11	up	no	-0.540923	3.52813e-23	down	no	-0.719304	5.19842e-25	down	no	gi|566189736|ref|XP_006378334.1|	1213	1e-164	hypothetical protein POPTR_0010s08170g [Populus trichocarpa]	gi|566189735|ref|XM_006378272.1|	1056	0	Populus trichocarpa hypothetical protein (POPTR_0010s08170g) mRNA, complete cds	P32110	226	4e-70	Probable glutathione S-transferase	.	.	.	.	pfam13417	GST_N_3	Glutathione S-transferase, N-terminal domain.	GO:0006749|glutathione metabolic process;GO:0009737|response to abscisic acid;GO:0009733|response to auxin;GO:0009735|response to cytokinin;GO:0009739|response to gibberellin;GO:0009408|response to heat;GO:0010038|response to metal ion;GO:0009407|toxin catabolic process;	GO:0005737|cytoplasm;	GO:0004364|glutathione transferase activity;	K00799	GST, gst; glutathione S-transferase [EC:2.5.1.18]
Potri.011G114000	-1.0547	0	down	yes	-1.24463	0.000114436	down	yes	-0.721892	0.0536179	down	no	0.982313	2.75071e-06	up	no	-0.402251	0.147167	down	no	gi|566256673|ref|XP_006388265.1|	1310	1e-179	hypothetical protein POPTR_0256s00200g [Populus trichocarpa]	gi|566256672|ref|XM_006388203.1|	911	0	Populus trichocarpa hypothetical protein (POPTR_0256s00200g) mRNA, complete cds	P49332	288	4e-95	Probable glutathione S-transferase parC	.	.	.	.	pfam13417	GST_N_3	Glutathione S-transferase, N-terminal domain.	GO:0009734|auxin-activated signaling pathway;	.	GO:0004364|glutathione transferase activity;	.	.
Potri.012G050100	1.54547	0	up	yes	-0.0883068	0.833105	down	no	1.14133	0.0100835	up	yes	0.797308	0.0231716	up	no	2.78455	3.09358e-25	up	yes	gi|283136078|gb|ADB11358.1|	1153	2e-157	tau class glutathione transferase GSTU26 [Populus trichocarpa]	gi|566196821|ref|XM_002318494.2|	816	0	Populus trichocarpa hypothetical protein (POPTR_0012s04770g) mRNA, complete cds	P32110	232	6e-74	Probable glutathione S-transferase	.	.	.	.	pfam13417	GST_N_3	Glutathione S-transferase, N-terminal domain.	GO:0006749|glutathione metabolic process;GO:0009737|response to abscisic acid;GO:0009733|response to auxin;GO:0009735|response to cytokinin;GO:0009739|response to gibberellin;GO:0009408|response to heat;GO:0010038|response to metal ion;GO:0009407|toxin catabolic process;	GO:0005737|cytoplasm;	GO:0004364|glutathione transferase activity;	K00799	GST, gst; glutathione S-transferase [EC:2.5.1.18]
Potri.012G052200	1.76402	0	up	yes	0.316695	0.669796	up	no	1.25416	0.0327193	up	no	0.603865	0.362596	up	no	3.15525	1.58418e-12	up	yes	gi|566196822|ref|XP_002318530.2|	1175	8e-160	hypothetical protein POPTR_0012s04770g [Populus trichocarpa]	gi|743890609|ref|XM_011040794.1|	900	0	PREDICTED: Populus euphratica probable glutathione S-transferase (LOC105135766), mRNA	P32110	223	2e-69	Probable glutathione S-transferase	.	.	.	.	pfam13417	GST_N_3	Glutathione S-transferase, N-terminal domain.	GO:0006749|glutathione metabolic process;GO:0009737|response to abscisic acid;GO:0009733|response to auxin;GO:0009735|response to cytokinin;GO:0009739|response to gibberellin;GO:0009408|response to heat;GO:0010038|response to metal ion;GO:0009407|toxin catabolic process;	GO:0005737|cytoplasm;	GO:0004364|glutathione transferase activity;	K00799	GST, gst; glutathione S-transferase [EC:2.5.1.18]
Potri.016G104500	1.67065	0	up	yes	2.13452	2.59579e-189	up	yes	2.73971	6.8134e-21	up	yes	2.25967	3.3051e-224	up	yes	1.77375	1.52119e-46	up	yes	gi|283135872|gb|ADB11327.1|	1124	2e-151	tau class glutathione transferase GSTU45 [Populus trichocarpa]	gi|743912362|ref|XM_011001756.1|	933	0	PREDICTED: Populus euphratica probable glutathione S-transferase (LOC105107723), mRNA	Q03662	276	2e-89	Probable glutathione S-transferase	.	.	.	.	pfam13417	GST_N_3	Glutathione S-transferase, N-terminal domain.	GO:0009734|auxin-activated signaling pathway;	.	GO:0004364|glutathione transferase activity;	.	.
Potri.001G437400	-0.715925	0	down	no	-1.31074	7.53841e-193	down	yes	-1.37594	1.02459e-62	down	yes	-1.45393	1.73889e-246	down	yes	-2.75738	0	down	yes	gi|224061453|ref|XP_002300487.1|	1162	2e-157	hypothetical protein POPTR_0001s42820g [Populus trichocarpa]	gi|566154423|ref|XM_002300451.2|	993	0	Populus trichocarpa hypothetical protein (POPTR_0001s42820g) mRNA, complete cds	Q03666	341	4e-115	Probable glutathione S-transferase	.	.	.	.	pfam13417	GST_N_3	Glutathione S-transferase, N-terminal domain.	GO:0009734|auxin-activated signaling pathway;	.	GO:0004364|glutathione transferase activity;	.	.
Potri.011G140400	1.41615	0	up	no	2.44707	0.00153919	up	yes	1.77072	0.158239	up	no	2.16098	0.00685418	up	yes	3.54486	7.71472e-08	up	yes	gi|118486098|gb|ABK94892.1|	602	1e-119	unknown [Populus trichocarpa]	gi|118486097|gb|EF146849.1|	1054	0	Populus trichocarpa clone WS01214_P11 unknown mRNA	Q03666	168	1e-82	Probable glutathione S-transferase	.	.	.	.	pfam13417	GST_N_3	Glutathione S-transferase, N-terminal domain.	GO:0009734|auxin-activated signaling pathway;	.	GO:0004364|glutathione transferase activity;	.	.
Potri.013G137200	-0.413213	0	down	no	-1.50407	0.000375451	down	yes	-1.02562	0.00813856	down	yes	0.596742	0.0664721	up	no	0.0557738	0.870488	up	no	gi|566256673|ref|XP_006388265.1|	1254	5e-172	hypothetical protein POPTR_0256s00200g [Populus trichocarpa]	gi|566256672|ref|XM_006388203.1|	845	0	Populus trichocarpa hypothetical protein (POPTR_0256s00200g) mRNA, complete cds	P49332	286	4e-95	Probable glutathione S-transferase parC	.	.	.	.	pfam13417	GST_N_3	Glutathione S-transferase, N-terminal domain.	GO:0009734|auxin-activated signaling pathway;	.	GO:0004364|glutathione transferase activity;	.	.
Potri.016G023200	-0.955156	0	down	no	-1.03916	3.35998e-71	down	yes	-1.71695	5.35769e-28	down	yes	-2.03198	2.70832e-198	down	yes	-0.97969	8.4092e-41	down	no	gi|566208274|ref|XP_006373657.1|	1083	7e-145	hypothetical protein POPTR_0016s02350g [Populus trichocarpa]	gi|566208277|ref|XM_002322535.2|	990	0	Populus trichocarpa hypothetical protein (POPTR_0016s02370g) mRNA, complete cds	P32110	219	3e-67	Probable glutathione S-transferase	.	.	.	.	pfam13417	GST_N_3	Glutathione S-transferase, N-terminal domain.	GO:0006749|glutathione metabolic process;GO:0009737|response to abscisic acid;GO:0009733|response to auxin;GO:0009735|response to cytokinin;GO:0009739|response to gibberellin;GO:0009408|response to heat;GO:0010038|response to metal ion;GO:0009407|toxin catabolic process;	GO:0005737|cytoplasm;	GO:0004364|glutathione transferase activity;	K00799	GST, gst; glutathione S-transferase [EC:2.5.1.18]
Potri.016G118500	0.63815	0	up	no	1.00861	2.95356e-22	up	yes	1.68197	1.79427e-10	up	yes	1.0758	1.32628e-27	up	yes	0.965793	1.02085e-14	up	no	gi|283136076|gb|ADB11357.1|	1064	1e-144	tau class glutathione transferase GSTU25 [Populus trichocarpa]	gi|566209944|ref|XM_002323555.2|	726	0	Populus trichocarpa glutathione S-transferase GST 15 family protein (POPTR_0016s12600g) mRNA, complete cds	Q9FQA3	207	1e-64	Glutathione transferase GST 23	.	.	.	.	pfam13417	GST_N_3	Glutathione S-transferase, N-terminal domain.	GO:0006952|defense response;	.	GO:0004364|glutathione transferase activity;	K00799	GST, gst; glutathione S-transferase [EC:2.5.1.18]
Potri.T149500	-0.920669	0	down	no	-1.09238	1.72088e-142	down	yes	-1.68725	8.05512e-35	down	yes	-1.91831	0	down	yes	-0.884308	1.00639e-52	down	no	gi|224137492|ref|XP_002322571.1|	1168	1e-157	hypothetical protein POPTR_0016s02370g [Populus trichocarpa]	gi|566208277|ref|XM_002322535.2|	1134	0	Populus trichocarpa hypothetical protein (POPTR_0016s02370g) mRNA, complete cds	P32110	225	1e-69	Probable glutathione S-transferase	.	.	.	.	pfam13417	GST_N_3	Glutathione S-transferase, N-terminal domain.	GO:0006749|glutathione metabolic process;GO:0009737|response to abscisic acid;GO:0009733|response to auxin;GO:0009735|response to cytokinin;GO:0009739|response to gibberellin;GO:0009408|response to heat;GO:0010038|response to metal ion;GO:0009407|toxin catabolic process;	GO:0005737|cytoplasm;	GO:0004364|glutathione transferase activity;	K00799	GST, gst; glutathione S-transferase [EC:2.5.1.18]
Potri.006G024200	0.596273	0	up	no	0.263758	0.0372157	up	no	-1.34996	2.28706e-12	down	yes	-1.06395	3.32006e-12	down	yes	-0.168308	0.254275	down	no	gi|224086665|ref|XP_002307924.1|	1143	3e-155	hypothetical protein POPTR_0006s02510g [Populus trichocarpa]	gi|566174111|ref|XM_002307888.2|	850	0	Populus trichocarpa hypothetical protein (POPTR_0006s02510g) mRNA, complete cds	P32110	216	5e-67	Probable glutathione S-transferase	.	.	.	.	pfam13417	GST_N_3	Glutathione S-transferase, N-terminal domain.	GO:0006749|glutathione metabolic process;GO:0009737|response to abscisic acid;GO:0009733|response to auxin;GO:0009735|response to cytokinin;GO:0009739|response to gibberellin;GO:0009408|response to heat;GO:0010038|response to metal ion;GO:0009407|toxin catabolic process;	GO:0005737|cytoplasm;	GO:0004364|glutathione transferase activity;	K00799	GST, gst; glutathione S-transferase [EC:2.5.1.18]
Potri.008G175000	0.566534	0	up	no	0.54444	0.000597642	up	no	1.05049	0.00194821	up	yes	0.63747	5.97225e-05	up	no	0.587714	0.000673152	up	no	gi|566252678|ref|XP_006387067.1|	1041	5e-140	hypothetical protein POPTR_1996s00210g [Populus trichocarpa]	gi|566252677|ref|XM_006387005.1|	928	0	Populus trichocarpa hypothetical protein (POPTR_1996s00210g) mRNA, complete cds	Q9FQA3	187	6e-56	Glutathione transferase GST 23	.	.	.	.	pfam13417	GST_N_3	Glutathione S-transferase, N-terminal domain.	GO:0006952|defense response;	.	GO:0004364|glutathione transferase activity;	K00799	GST, gst; glutathione S-transferase [EC:2.5.1.18]
Potri.011G112900	-0.93404	0	down	no	-0.564088	1.82376e-05	down	no	-1.70282	5.05294e-05	down	yes	-2.66977	3.91184e-52	down	yes	-5.92077	1.41652e-54	down	yes	gi|224114850|ref|XP_002316873.1|	1161	1e-158	hypothetical protein POPTR_0011s11420g [Populus trichocarpa]	gi|566194934|ref|XM_002316837.2|	802	0	Populus trichocarpa hypothetical protein (POPTR_0011s11420g) mRNA, complete cds	P49332	285	1e-94	Probable glutathione S-transferase parC	.	.	.	.	pfam13417	GST_N_3	Glutathione S-transferase, N-terminal domain.	GO:0009734|auxin-activated signaling pathway;	.	GO:0004364|glutathione transferase activity;	.	.
Potri.011G113100	-0.784339	0	down	no	-0.471843	0.000331304	down	no	-1.76866	2.07177e-14	down	yes	-2.74122	1.81203e-47	down	yes	-4.93552	1.73243e-55	down	yes	gi|566194938|ref|XP_006377754.1|	1159	2e-158	hypothetical protein POPTR_0011s11440g [Populus trichocarpa]	gi|566194937|ref|XM_006377692.1|	840	0	Populus trichocarpa hypothetical protein (POPTR_0011s11440g) mRNA, complete cds	P49332	281	4e-93	Probable glutathione S-transferase parC	.	.	.	.	pfam13417	GST_N_3	Glutathione S-transferase, N-terminal domain.	GO:0009734|auxin-activated signaling pathway;	.	GO:0004364|glutathione transferase activity;	.	.
Potri.011G113300	-0.783783	0	down	no	-0.558602	0.00777181	down	no	-1.41935	2.05613e-08	down	yes	-2.55523	7.46847e-20	down	yes	-5.26982	3.8897e-23	down	yes	gi|566256675|ref|XP_006388266.1|	1148	2e-157	hypothetical protein POPTR_0256s00210g [Populus trichocarpa]	gi|566256674|ref|XM_006388204.1|	731	0	Populus trichocarpa hypothetical protein (POPTR_0256s00210g) mRNA, complete cds	P49332	285	3e-95	Probable glutathione S-transferase parC	.	.	.	.	pfam13417	GST_N_3	Glutathione S-transferase, N-terminal domain.	GO:0009734|auxin-activated signaling pathway;	.	GO:0004364|glutathione transferase activity;	.	.
Potri.001G431300	-0.561316	0	down	no	-0.262457	0.000785941	down	no	-0.378794	0.0277444	down	no	-1.02541	1.19362e-34	down	yes	-0.478206	4.85575e-08	down	no	gi|566154414|ref|XP_002300483.2|	1163	5e-158	hypothetical protein POPTR_0001s42760g [Populus trichocarpa]	gi|566154413|ref|XM_002300447.2|	1034	0	Populus trichocarpa hypothetical protein (POPTR_0001s42760g) mRNA, complete cds	Q03666	350	2e-119	Probable glutathione S-transferase	.	.	.	.	pfam13417	GST_N_3	Glutathione S-transferase, N-terminal domain.	GO:0009734|auxin-activated signaling pathway;	.	GO:0004364|glutathione transferase activity;	.	.
Potri.001G436500	1.61292	0	up	no	-0.461527	0.448237	down	no	-0.612399	0.374461	down	no	-1.76761	0.0180942	down	yes	-0.546916	0.381564	down	no	gi|224061443|ref|XP_002300482.1|	1152	9e-157	hypothetical protein POPTR_0001s42750g [Populus trichocarpa]	gi|566154412|ref|XM_002300446.2|	968	0	Populus trichocarpa hypothetical protein (POPTR_0001s42750g) mRNA, complete cds	Q03666	303	6e-101	Probable glutathione S-transferase	.	.	.	.	pfam13417	GST_N_3	Glutathione S-transferase, N-terminal domain.	GO:0009734|auxin-activated signaling pathway;	.	GO:0004364|glutathione transferase activity;	.	.
Potri.011G113000	-0.645254	0	down	no	-0.191829	0.506834	down	no	-0.131923	0.805376	down	no	1.21672	1.24334e-08	up	yes	0.111097	0.685682	up	no	gi|566194936|ref|XP_002317471.2|	1158	3e-158	hypothetical protein POPTR_0011s11430g [Populus trichocarpa]	gi|566194935|ref|XM_002317435.2|	852	0	Populus trichocarpa hypothetical protein (POPTR_0011s11430g) mRNA, complete cds	P49332	280	9e-93	Probable glutathione S-transferase parC	.	.	.	.	pfam13417	GST_N_3	Glutathione S-transferase, N-terminal domain.	GO:0009734|auxin-activated signaling pathway;	.	GO:0004364|glutathione transferase activity;	.	.
Potri.010G211600	-0.295593	0	down	no	-0.438131	1.036e-21	down	no	0.0187117	0.947619	up	no	-0.117641	0.00674226	down	no	-1.24281	2.99535e-87	down	yes	gi|224112877|ref|XP_002316317.1|	700	8e-95	dehydroascorbate reductase family protein [Populus trichocarpa]	gi|224112876|ref|XM_002316281.1|	592	0	Populus trichocarpa dehydroascorbate reductase family protein (POPTR_0010s21840g) mRNA, complete cds	Q9FRL8	230	1e-78	Glutathione S-transferase DHAR2	.	.	.	.	pfam13417	GST_N_3	Glutathione S-transferase, N-terminal domain.	GO:0006749|glutathione metabolic process;GO:0010731|protein glutathionylation;	GO:0005829|cytosol;GO:0005886|plasma membrane;	GO:0043295|glutathione binding;GO:0045174|glutathione dehydrogenase (ascorbate) activity;GO:0004364|glutathione transferase activity;	.	.
Potri.011G140800	-0.477675	0	down	no	-0.719486	5.28104e-44	down	no	-0.829408	9.11396e-11	down	no	-0.903703	8.38053e-77	down	no	-1.08665	7.7339e-51	down	yes	gi|224117556|ref|XP_002317608.1|	1166	2e-157	glutathione transferase family protein [Populus trichocarpa]	gi|566195459|ref|XM_002317572.2|	1253	0	Populus trichocarpa glutathione transferase family protein (POPTR_0011s14410g) mRNA, complete cds	Q03666	347	1e-116	Probable glutathione S-transferase	.	.	.	.	pfam13417	GST_N_3	Glutathione S-transferase, N-terminal domain.	GO:0009734|auxin-activated signaling pathway;	.	GO:0004364|glutathione transferase activity;	.	.
Potri.017G125100	-0.116496	0	down	no	-0.181002	0.0475275	down	no	-0.283335	0.0434345	down	no	0.20783	0.0157823	up	no	-1.07474	3.33283e-22	down	yes	gi|566171355|ref|XP_006383330.1|	1434	0	hypothetical protein POPTR_0005s14550g [Populus trichocarpa]	gi|566171354|ref|XM_006383268.1|	1175	0	Populus trichocarpa hypothetical protein (POPTR_0005s14550g) mRNA, complete cds	Q8LE52	389	6e-130	Glutathione S-transferase DHAR3, chloroplastic	.	.	.	.	pfam13417	GST_N_3	Glutathione S-transferase, N-terminal domain.	GO:0006749|glutathione metabolic process;GO:0010731|protein glutathionylation;GO:0009735|response to cytokinin;	GO:0009507|chloroplast;GO:0009941|chloroplast envelope;GO:0009570|chloroplast stroma;	GO:0045174|glutathione dehydrogenase (ascorbate) activity;GO:0004364|glutathione transferase activity;	.	.
Potri.T035300	-1.09197	0	down	yes	-0.763548	1.47871e-62	down	no	-0.78496	9.29656e-08	down	no	-1.25279	1.13313e-152	down	yes	-1.38049	1.05064e-99	down	yes	gi|566255740|ref|XP_006387912.1|	771	3e-114	hypothetical protein POPTR_0483s00220g [Populus trichocarpa]	gi|566159171|ref|XM_006386692.1|	750	0	Populus trichocarpa glutathione S-transferase family protein (POPTR_0002s20890g) mRNA, complete cds	P46423	181	4e-65	Glutathione S-transferase	all1745	45.8	6e-12	COG0625	pfam00043	GST_C	Glutathione S-transferase, C-terminal domain. GST conjugates reduced glutathione to a variety of targets including S-crystallin from squid, the eukaryotic elongation factor 1-gamma, the HSP26 family of stress-related proteins and auxin-regulated proteins in plants. Stringent starvation proteins in Escherichia coli are also included in the alignment but are not known to have GST activity. The glut…	GO:0009734|auxin-activated signaling pathway;	.	GO:0004364|glutathione transferase activity;	.	.
Potri.T035100	-0.498011	0	down	no	-0.682848	8.64705e-16	down	no	-0.575661	1.56588e-06	down	no	-1.02709	7.0365e-33	down	yes	-0.872953	1.51306e-19	down	no	gi|566159172|ref|XP_006386754.1|	1116	8e-151	glutathione S-transferase family protein [Populus trichocarpa]	gi|118485633|gb|EF146610.1|	1045	0	Populus trichocarpa clone WS01210_I16 unknown mRNA	P42760	267	7e-87	Glutathione S-transferase F6	all1745	90.9	1e-20	COG0625	pfam00043	GST_C	Glutathione S-transferase, C-terminal domain. GST conjugates reduced glutathione to a variety of targets including S-crystallin from squid, the eukaryotic elongation factor 1-gamma, the HSP26 family of stress-related proteins and auxin-regulated proteins in plants. Stringent starvation proteins in Escherichia coli are also included in the alignment but are not known to have GST activity. The glut…	GO:0042742|defense response to bacterium;GO:0006749|glutathione metabolic process;GO:0046686|response to cadmium ion;GO:0006979|response to oxidative stress;GO:0009651|response to salt stress;GO:0009636|response to toxic substance;GO:0009414|response to water deprivation;GO:0009407|toxin catabolic process;	GO:0005618|cell wall;GO:0005737|cytoplasm;GO:0005829|cytosol;GO:0005739|mitochondrion;GO:0009506|plasmodesma;GO:0005773|vacuole;	GO:2001147|camalexin binding;GO:0050897|cobalt ion binding;GO:0005507|copper ion binding;GO:0043295|glutathione binding;GO:0004364|glutathione transferase activity;GO:2001227|quercitrin binding;	K00799	GST, gst; glutathione S-transferase [EC:2.5.1.18]
Potri.017G138800	0.939282	0	up	no	1.04063	1.8891e-67	up	yes	0.805837	4.33558e-05	up	no	0.788942	1.78002e-39	up	no	0.691953	5.35033e-20	up	no	gi|566210818|ref|XP_006372485.1|	1127	4e-152	putative glutathione S-transferase family protein [Populus trichocarpa]	gi|566210817|ref|XM_006372423.1|	1093	0	Populus trichocarpa putative glutathione S-transferase family protein (POPTR_0017s02090g) mRNA, complete cds	Q9FE46	265	3e-85	Glutathione S-transferase F12	CC2085	82.8	1e-17	COG0625	pfam02798	GST_N	Glutathione S-transferase, N-terminal domain. Function: conjugation of reduced glutathione to a variety of targets. Also included in the alignment, but are not GSTs: * S-crystallins from squid. Similarity to GST previously noted. * Eukaryotic elongation factors 1-gamma. Not known to have GST activity; similarity not previously recognized. * HSP26 family of stress-related proteins. including auxin…	GO:0046283|anthocyanin-containing compound metabolic process;GO:0006749|glutathione metabolic process;GO:1900384|regulation of flavonol biosynthetic process;GO:0009636|response to toxic substance;GO:0009407|toxin catabolic process;	GO:0005737|cytoplasm;GO:0005829|cytosol;GO:0005634|nucleus;GO:0009705|plant-type vacuole membrane;	GO:0043169|cation binding;GO:0004364|glutathione transferase activity;	K00799	GST, gst; glutathione S-transferase [EC:2.5.1.18]
Potri.T035000	1.05598	0	up	yes	1.34041	8.48915e-125	up	yes	0.421677	0.0309375	up	no	0.719469	3.46098e-35	up	no	1.307	4.42233e-76	up	yes	gi|566159174|ref|XP_006386755.1|	1166	4e-158	glutathione S-transferase family protein [Populus trichocarpa]	gi|566159173|ref|XM_006386693.1|	1106	0	Populus trichocarpa glutathione S-transferase family protein (POPTR_0002s20900g) mRNA, complete cds	Q9LZI9	303	2e-100	Glutathione S-transferase F13	mll0034	95.1	6e-22	COG0625	pfam02798	GST_N	Glutathione S-transferase, N-terminal domain. Function: conjugation of reduced glutathione to a variety of targets. Also included in the alignment, but are not GSTs: * S-crystallins from squid. Similarity to GST previously noted. * Eukaryotic elongation factors 1-gamma. Not known to have GST activity; similarity not previously recognized. * HSP26 family of stress-related proteins. including auxin…	GO:0006749|glutathione metabolic process;GO:0009636|response to toxic substance;GO:0009407|toxin catabolic process;	GO:0005737|cytoplasm;GO:0005829|cytosol;	GO:0004364|glutathione transferase activity;	K00799	GST, gst; glutathione S-transferase [EC:2.5.1.18]
Potri.015G042000	2.03317	0	up	yes	1.38105	1.86095e-07	up	yes	2.86797	6.00295e-07	up	yes	1.9605	6.79203e-17	up	yes	2.54454	1.08393e-29	up	yes	gi|566205760|ref|XP_002321502.2|	1178	2e-158	hypothetical protein POPTR_0015s04200g [Populus trichocarpa]	gi|566205759|ref|XM_002321466.2|	1170	0	Populus trichocarpa hypothetical protein (POPTR_0015s04200g) mRNA, complete cds	P32110	204	4e-61	Probable glutathione S-transferase	SMb20420	62.8	2e-10	COG0625	pfam13417	GST_N_3	Glutathione S-transferase, N-terminal domain.	GO:0006749|glutathione metabolic process;GO:0009737|response to abscisic acid;GO:0009733|response to auxin;GO:0009735|response to cytokinin;GO:0009739|response to gibberellin;GO:0009408|response to heat;GO:0010038|response to metal ion;GO:0009407|toxin catabolic process;	GO:0005737|cytoplasm;	GO:0004364|glutathione transferase activity;	K00799	GST, gst; glutathione S-transferase [EC:2.5.1.18]
Potri.002G015100	-0.494084	0	down	no	-0.367567	5.77223e-25	down	no	-0.638788	0.000302876	down	no	-1.3431	0	down	yes	-1.51974	6.40685e-119	down	yes	gi|224065727|ref|XP_002301941.1|	1144	2e-153	hypothetical protein POPTR_0002s01650g [Populus trichocarpa]	gi|566155718|ref|XM_002301905.2|	1105	0	Populus trichocarpa hypothetical protein (POPTR_0002s01650g) mRNA, complete cds	Q96324	196	8e-58	Glutathione S-transferase F11	STM0862	88.6	3e-19	COG0625	pfam13417	GST_N_3	Glutathione S-transferase, N-terminal domain.	GO:0006749|glutathione metabolic process;GO:0006979|response to oxidative stress;GO:0009636|response to toxic substance;GO:0009407|toxin catabolic process;	GO:0005737|cytoplasm;GO:0005829|cytosol;	GO:0004364|glutathione transferase activity;	K00799	GST, gst; glutathione S-transferase [EC:2.5.1.18]
Potri.014G132200	0.207776	0	up	no	0.999086	0.000146267	up	no	1.19736	0.0166455	up	no	1.8057	5.13139e-16	up	yes	1.65274	1.54055e-12	up	yes	gi|566203982|ref|XP_002321020.2|	1160	1e-158	glutathione S-transferase family protein [Populus trichocarpa]	gi|743870413|ref|XM_011035270.1|	775	0	PREDICTED: Populus euphratica glutathione S-transferase F13-like (LOC105132019), mRNA	Q9LZI9	295	2e-98	Glutathione S-transferase F13	STM0862	90.9	8e-21	COG0625	pfam02798	GST_N	Glutathione S-transferase, N-terminal domain. Function: conjugation of reduced glutathione to a variety of targets. Also included in the alignment, but are not GSTs: * S-crystallins from squid. Similarity to GST previously noted. * Eukaryotic elongation factors 1-gamma. Not known to have GST activity; similarity not previously recognized. * HSP26 family of stress-related proteins. including auxin…	GO:0006749|glutathione metabolic process;GO:0009636|response to toxic substance;GO:0009407|toxin catabolic process;	GO:0005737|cytoplasm;GO:0005829|cytosol;	GO:0004364|glutathione transferase activity;	K00799	GST, gst; glutathione S-transferase [EC:2.5.1.18]
Potri.001G154200	1.64509	0	up	yes	0.682649	1.31349e-22	up	no	-0.0868811	0.658774	down	no	3.16517	0	up	yes	0.230954	0.00527314	up	no	gi|566149144|ref|XP_006368979.1|	1329	6e-180	Ethylene responsive element binding factor 5 family protein [Populus trichocarpa]	gi|156447066|gb|AC208999.1|	1291	0	Populus trichocarpa clone POP021-B12, complete sequence	Q8VZ91	159	2e-43	Ethylene-responsive transcription factor 6	.	.	.	.	pfam00847	AP2	AP2 domain. This 60 amino acid residue domain can bind to DNA and is found in transcription factor proteins.	GO:0051301|cell division;GO:0006952|defense response;GO:0009873|ethylene-activated signaling pathway;GO:0010200|response to chitin;GO:0009644|response to high light intensity;GO:0000302|response to reactive oxygen species;GO:0006351|transcription, DNA-templated;GO:0001944|vasculature development;	GO:0005634|nucleus;	GO:0003677|DNA binding;GO:0003700|transcription factor activity, sequence-specific DNA binding;	K09286	EREBP; EREBP-like factor
Potri.002G203500	1.04796	0	up	yes	0.565703	4.95922e-12	up	no	2.31787	2.72307e-05	up	yes	1.68868	1.64466e-121	up	yes	1.00344	7.71191e-30	up	yes	gi|566159101|ref|XP_002301483.2|	721	2e-91	hypothetical protein POPTR_0002s20480g, partial [Populus trichocarpa]	gi|743930374|ref|XM_011011133.1|	458	0	PREDICTED: Populus euphratica indole-3-acetic acid-induced protein ARG2 (LOC105114556), mRNA	Q93WF6	74.3	1e-14	Protein SENESCENCE-ASSOCIATED GENE 21, mitochondrial	.	.	.	.	pfam03242	LEA_3	Late embryogenesis abundant protein. Members of this family are similar to late embryogenesis abundant proteins. Members of the family have been isolated in a number of different screens. However, the molecular function of these proteins remains obscure.	GO:0042631|cellular response to water deprivation;GO:0006952|defense response;GO:0010150|leaf senescence;GO:1900424|regulation of defense response to bacterium;GO:1900150|regulation of defense response to fungus;GO:1900055|regulation of leaf senescence;GO:2000028|regulation of photoperiodism, flowering;GO:0009737|response to abscisic acid;GO:0009646|response to absence of light;GO:0009409|respons…	GO:0005739|mitochondrion;	.	.	.
Potri.012G081100	1.77223	0	up	yes	3.52877	9.93621e-64	up	yes	2.01358	0.00121922	up	yes	3.04819	8.53183e-46	up	yes	0.583544	0.0701092	up	no	gi|566197406|ref|XP_002318648.2|	1854	0	hypothetical protein POPTR_0012s08250g [Populus trichocarpa]	gi|566197405|ref|XM_002318612.2|	1784	0	Populus trichocarpa hypothetical protein (POPTR_0012s08250g) mRNA, complete cds	Q9FJJ3	243	6e-73	Probable inactive poly [ADP-ribose] polymerase SRO5	.	.	.	.	pfam12174	RST	RCD1-SRO-TAF4 (RST) plant domain. This domain is found in plant RCD1, SRO and TAF4 proteins, hence its name of RST. It is required for interaction with multiple plant transcription factors. Radical-Induced Cell Death1 (RCD1) is an important regulator of stress and hormonal and developmental responses in Arabidopsis thaliana, as is its closest homologue, SRO1 - Similar To RCD-One1. TBP-Associated …	GO:0007275|multicellular organismal development;GO:0072593|reactive oxygen species metabolic process;GO:0009651|response to salt stress;	GO:0005739|mitochondrion;GO:0016363|nuclear matrix;	GO:0003950|NAD+ ADP-ribosyltransferase activity;	.	.
Potri.015G076500	1.05704	0	up	yes	2.09353	5.73039e-60	up	yes	2.45179	3.24671e-35	up	yes	2.6083	3.23986e-121	up	yes	0.0893361	0.603084	up	no	gi|743849762|ref|XP_011028562.1|	1915	0	PREDICTED: probable inactive poly [ADP-ribose] polymerase SRO5 [Populus euphratica]	gi|743849761|ref|XM_011030260.1|	1463	0	PREDICTED: Populus euphratica probable inactive poly [ADP-ribose] polymerase SRO5 (LOC105128542), mRNA	Q9FJJ3	252	8e-75	Probable inactive poly [ADP-ribose] polymerase SRO5	.	.	.	.	pfam12174	RST	RCD1-SRO-TAF4 (RST) plant domain. This domain is found in plant RCD1, SRO and TAF4 proteins, hence its name of RST. It is required for interaction with multiple plant transcription factors. Radical-Induced Cell Death1 (RCD1) is an important regulator of stress and hormonal and developmental responses in Arabidopsis thaliana, as is its closest homologue, SRO1 - Similar To RCD-One1. TBP-Associated …	GO:0007275|multicellular organismal development;GO:0072593|reactive oxygen species metabolic process;GO:0009651|response to salt stress;	GO:0005739|mitochondrion;GO:0016363|nuclear matrix;	GO:0003950|NAD+ ADP-ribosyltransferase activity;	.	.
Potri.001G279200	1.2773	0	up	no	2.675	0.000506752	up	yes	2.57191	0.00259614	up	yes	2.55316	0.000912166	up	yes	3.07508	4.11911e-05	up	yes	gi|743835068|ref|XP_011024924.1|	1026	6e-137	PREDICTED: RING-H2 finger protein ATL63-like [Populus euphratica]	gi|743835067|ref|XM_011026622.1|	913	0	PREDICTED: Populus euphratica RING-H2 finger protein ATL63-like (LOC105125943), mRNA	Q9LUZ9	100	6e-23	RING-H2 finger protein ATL63	.	.	.	.	pfam13639	zf-RING_2	Ring finger domain.	GO:0071470|cellular response to osmotic stress;GO:0043161|proteasome-mediated ubiquitin-dependent protein catabolic process;GO:0030100|regulation of endocytosis;GO:1903426|regulation of reactive oxygen species biosynthetic process;GO:1901000|regulation of response to salt stress;	GO:0005769|early endosome;GO:0005768|endosome;GO:0005798|Golgi-associated vesicle;GO:0016021|integral component of membrane;GO:0005886|plasma membrane;	GO:0061630|ubiquitin protein ligase activity;GO:0031625|ubiquitin protein ligase binding;GO:0008270|zinc ion binding;	.	.
Potri.012G130600	0.624352	0	up	no	1.44044	1.92449e-05	up	yes	1.54314	5.04247e-06	up	yes	1.23382	0.000258611	up	yes	1.03357	0.00465759	up	yes	gi|743896800|ref|XP_011041673.1|	637	5e-80	PREDICTED: uncharacterized protein LOC105137580 [Populus euphratica]	gi|566198445|ref|XM_002318831.2|	781	0	Populus trichocarpa hypothetical protein (POPTR_0012s14230g) mRNA, complete cds	Q9FLI7	130	5e-36	CDGSH iron-sulfur domain-containing protein NEET	.	.	.	.	pfam09360	zf-CDGSH	Iron-binding zinc finger CDGSH type. The CDGSH-type zinc finger domain binds iron rather than zinc as a redox-active pH-labile 2Fe-2S cluster. The conserved sequence C-X-C-X2-(S/T)-X3-P-X-C-D-G-(S/A/T)-H is a defining feature of this family. The domain is oriented towards the cytoplasm and is tethered to the mitochondrial membrane by a more N-terminal domain found in higher vertebrates, MitoNEET_…	GO:0055072|iron ion homeostasis;GO:0010150|leaf senescence;GO:0072593|reactive oxygen species metabolic process;	GO:0009507|chloroplast;GO:0009570|chloroplast stroma;GO:0005739|mitochondrion;	GO:0051537|2 iron, 2 sulfur cluster binding;GO:0046872|metal ion binding;	.	.
Potri.003G159800	0.203387	0	up	no	0.139411	0.123262	up	no	2.20862	5.86664e-05	up	yes	0.311346	0.000399673	up	no	-0.0718956	0.474024	down	no	gi|566162899|ref|XP_002303736.2|	4322	0	hypothetical protein POPTR_0003s15810g [Populus trichocarpa]	gi|566162898|ref|XM_002303700.2|	2794	0	Populus trichocarpa hypothetical protein (POPTR_0003s15810g) mRNA, complete cds	Q9FIJ0	1241	0	Respiratory burst oxidase homolog protein D	.	.	.	.	pfam08414	NADPH_Ox	Respiratory burst NADPH oxidase. This domain is found in plant proteins such as respiratory burst NADPH oxidase proteins which produce reactive oxygen species as a defence mechanism. It tends to occur to the N-terminus of an EF-hand (pfam00036), which suggests a direct regulatory effect of Ca2+ on the activity of the NADPH oxidase in plants.	GO:0033500|carbohydrate homeostasis;GO:0050832|defense response to fungus;GO:0043069|negative regulation of programmed cell death;GO:0007231|osmosensory signaling pathway;GO:0072593|reactive oxygen species metabolic process;GO:0009408|response to heat;GO:0009611|response to wounding;	GO:0005794|Golgi apparatus;GO:0016021|integral component of membrane;GO:0005886|plasma membrane;	GO:0005509|calcium ion binding;GO:0016174|NAD(P)H oxidase activity;GO:0004601|peroxidase activity;	K13447	RBOH; respiratory burst oxidase [EC:1.6.3.- 1.11.1.-]
Potri.004G029100	0.276784	0	up	no	-0.153386	0.283878	down	no	1.68091	0.000255371	up	yes	0.673014	3.99804e-08	up	no	0.00724349	0.964237	up	no	gi|566164619|ref|XP_006383985.1|	2349	0	hypothetical protein POPTR_0004s02870g [Populus trichocarpa]	gi|566164618|ref|XM_006383923.1|	1348	0	Populus trichocarpa hypothetical protein (POPTR_0004s02870g) mRNA, complete cds	Q94JL3	202	5e-56	Transcription factor bHLH112	.	.	.	.	pfam00010	HLH	Helix-loop-helix DNA-binding domain.	GO:0071215|cellular response to abscisic acid stimulus;GO:0071472|cellular response to salt stress;GO:0042631|cellular response to water deprivation;GO:0045893|positive regulation of transcription, DNA-templated;GO:2000214|regulation of proline metabolic process;GO:2000377|regulation of reactive oxygen species metabolic process;GO:0006366|transcription from RNA polymerase II promoter;	GO:0005634|nucleus;	GO:0001046|core promoter sequence-specific DNA binding;GO:0043565|sequence-specific DNA binding;GO:0003700|transcription factor activity, sequence-specific DNA binding;GO:0001228|transcriptional activator activity, RNA polymerase II transcription regulatory region sequence-specific binding;	.	.
Potri.005G107900	0.656012	0	up	no	-0.450868	0.448164	down	no	1.7256	0.000217081	up	yes	1.62184	9.86337e-05	up	yes	3.54619	1.00861e-28	up	yes	gi|566170694|ref|XP_006383040.1|	658	6e-85	hypothetical protein POPTR_0005s10970g [Populus trichocarpa]	gi|566170693|ref|XM_006382978.1|	673	0	Populus trichocarpa hypothetical protein (POPTR_0005s10970g) mRNA, complete cds	.	.	.	.	.	.	.	.	pfam08414	NADPH_Ox	Respiratory burst NADPH oxidase. This domain is found in plant proteins such as respiratory burst NADPH oxidase proteins which produce reactive oxygen species as a defence mechanism. It tends to occur to the N-terminus of an EF-hand (pfam00036), which suggests a direct regulatory effect of Ca2+ on the activity of the NADPH oxidase in plants.	.	.	.	.	.
Potri.T097100	0.413412	0	up	no	0.384557	0.468415	up	no	2.45985	0.00410526	up	yes	0.138552	0.826614	up	no	0.878349	0.0695337	up	no	gi|566199903|ref|XP_002319756.2|	1866	0	hypothetical protein POPTR_0013s07020g [Populus trichocarpa]	gi|566199902|ref|XM_002319720.2|	1269	0	Populus trichocarpa hypothetical protein (POPTR_0013s07020g) mRNA, complete cds	Q9LYG9	216	1e-60	Mechanosensitive ion channel protein 10	.	.	.	.	pfam00999	Na_H_Exchanger	Sodium/hydrogen exchanger family. Na/H antiporters are key transporters in maintaining the pH of actively metabolizing cells. The molecular mechanisms of antiport are unclear. These antiporters contain 10-12 transmembrane regions (M) at the amino-terminus and a large cytoplasmic region at the carboxyl terminus. The transmembrane regions M3-M12 share identity with other members of the family. The …	GO:0006820|anion transport;GO:0050982|detection of mechanical stimulus;GO:0010150|leaf senescence;GO:0097468|programmed cell death in response to reactive oxygen species;	GO:0016021|integral component of membrane;GO:0005886|plasma membrane;	GO:0008381|mechanically-gated ion channel activity;	.	.
Potri.005G112200	0.025861	0	up	no	0.13758	0.828585	up	no	0.996652	0.110308	up	no	1.50041	0.00227298	up	yes	1.35606	0.00854815	up	yes	gi|566170791|ref|XP_006383088.1|	1463	0	hypothetical protein POPTR_0005s11430g [Populus trichocarpa]	gi|743899768|ref|XM_011044875.1|	1034	0	PREDICTED: Populus euphratica L-ascorbate peroxidase 3, peroxisomal (LOC105138704), mRNA	Q42564	437	6e-152	L-ascorbate peroxidase 3, peroxisomal	YKR066c	171	3e-48	COG0376	pfam00141	peroxidase	Peroxidase.	GO:0034599|cellular response to oxidative stress;GO:0042744|hydrogen peroxide catabolic process;GO:0009735|response to cytokinin;GO:0006979|response to oxidative stress;GO:0000302|response to reactive oxygen species;	GO:0009507|chloroplast;GO:0009941|chloroplast envelope;GO:0046861|glyoxysomal membrane;GO:0009514|glyoxysome;GO:0016021|integral component of membrane;GO:0005739|mitochondrion;GO:0005778|peroxisomal membrane;GO:0005777|peroxisome;GO:0009506|plasmodesma;GO:0009536|plastid;GO:0005774|vacuolar membrane;GO:0005773|vacuole;	GO:0004130|cytochrome-c peroxidase activity;GO:0020037|heme binding;GO:0016688|L-ascorbate peroxidase activity;GO:0046872|metal ion binding;	K00434	E1.11.1.11; L-ascorbate peroxidase [EC:1.11.1.11]
Potri.008G106400	0.339903	0	up	no	0.367778	7.32651e-22	up	no	0.229704	0.168773	up	no	-1.04214	4.35436e-148	down	yes	0.159801	0.0154475	up	no	gi|566183308|ref|XP_002311389.2|	3119	0	putative alpha-dioxygenase family protein [Populus trichocarpa]	gi|118486889|gb|EF147254.1|	1984	0	Populus trichocarpa clone WS01229_P15 unknown mRNA	Q9SGH6	910	0	Alpha-dioxygenase 1	.	.	.	.	pfam03098	An_peroxidase	Animal haem peroxidase.	GO:1902609|(R)-2-hydroxy-alpha-linolenic acid biosynthetic process;GO:0008219|cell death;GO:0071732|cellular response to nitric oxide;GO:0034614|cellular response to reactive oxygen species;GO:0071446|cellular response to salicylic acid stimulus;GO:0042742|defense response to bacterium;GO:0050832|defense response to fungus;GO:0001561|fatty acid alpha-oxidation;GO:0006633|fatty acid biosynthetic p…	GO:0012511|monolayer-surrounded lipid storage body;	GO:0020037|heme binding;GO:0046872|metal ion binding;GO:0016702|oxidoreductase activity, acting on single donors with incorporation of molecular oxygen, incorporation of two atoms of oxygen;GO:0004601|peroxidase activity;	K10529	DOX1; alpha-dioxygenase [EC:1.-.-.-]
Potri.008G166600	0.759874	0	up	no	0.216711	0.624251	up	no	0.941743	0.0441947	up	no	1.19829	0.00124534	up	yes	0.744287	0.0718952	up	no	gi|743858572|ref|XP_011030500.1|	1914	0	PREDICTED: cryptochrome-1 isoform X1 [Populus euphratica]	gi|566184363|ref|XM_002312545.2|	505	0	Populus trichocarpa hypothetical protein (POPTR_0008s16650g) mRNA, partial cds	Q96524	605	0	Cryptochrome-2	AGc2249	217	3e-61	COG0415	pfam03441	FAD_binding_7	FAD binding domain of DNA photolyase.	GO:0016569|covalent chromatin modification;GO:0006325|chromatin organization;GO:0006338|chromatin remodeling;GO:0010617|circadian regulation of calcium ion oscillation;GO:0007623|circadian rhythm;GO:0051607|defense response to virus;GO:0072387|flavin adenine dinucleotide metabolic process;GO:0048574|long-day photoperiodism, flowering;GO:0009638|phototropism;GO:0009911|positive regulation of flowe…	GO:0005737|cytoplasm;GO:0016604|nuclear body;GO:0005634|nucleus;GO:0016605|PML body;GO:0005773|vacuole;	GO:0005524|ATP binding;GO:0009882|blue light photoreceptor activity;GO:0071949|FAD binding;GO:0046872|metal ion binding;	K12119	CRY2; cryptochrome 2
Potri.013G056700	0.123223	0	up	no	0.510693	0.0551648	up	no	-0.0393052	0.902527	down	no	0.81695	0.000778776	up	no	1.38624	1.30221e-09	up	yes	gi|566199578|ref|XP_002319156.2|	1161	1e-153	hypothetical protein POPTR_0013s05330g [Populus trichocarpa]	gi|743873398|ref|XM_011036090.1|	1432	0	PREDICTED: Populus euphratica ethylene-responsive transcription factor RAP2-11-like (LOC105132526), mRNA	Q6J9S1	106	4e-24	Ethylene-responsive transcription factor RAP2-11	.	.	.	.	pfam00847	AP2	AP2 domain. This 60 amino acid residue domain can bind to DNA and is found in transcription factor proteins.	GO:0035865|cellular response to potassium ion;GO:0009873|ethylene-activated signaling pathway;GO:0048528|post-embryonic root development;GO:0009723|response to ethylene;GO:0000302|response to reactive oxygen species;GO:0006351|transcription, DNA-templated;	GO:0005634|nucleus;	GO:0043565|sequence-specific DNA binding;GO:0003700|transcription factor activity, sequence-specific DNA binding;	K09286	EREBP; EREBP-like factor
Potri.001G213400	-1.19505	0	down	yes	-0.489223	0.0821435	down	no	0.137231	0.735548	up	no	0.411978	0.0896025	up	no	0.413031	0.0913423	up	no	gi|566150292|ref|XP_006369368.1|	2221	0	hypothetical protein POPTR_0001s220902g [Populus trichocarpa]	gi|566150291|ref|XM_006369306.1|	1904	0	Populus trichocarpa hypothetical protein (POPTR_0001s220902g) mRNA, complete cds	Q7TMR0	272	1e-80	Lysosomal Pro-X carboxypeptidase	.	.	.	.	pfam05577	Peptidase_S28	Serine carboxypeptidase S28. These serine proteases include several eukaryotic enzymes such as lysosomal Pro-X carboxypeptidase, dipeptidyl-peptidase II, and thymus-specific serine peptidase.	GO:0060055|angiogenesis involved in wound healing;GO:0097009|energy homeostasis;GO:0042593|glucose homeostasis;GO:0003085|negative regulation of systemic arterial blood pressure;GO:0002353|plasma kallikrein-kinin cascade;GO:0006508|proteolysis;GO:0043535|regulation of blood vessel endothelial cell migration;GO:2000377|regulation of reactive oxygen species metabolic process;GO:0002155|regulation o…	GO:0045178|basal part of cell;GO:0070062|extracellular exosome;GO:0005764|lysosome;	GO:0008239|dipeptidyl-peptidase activity;GO:0004185|serine-type carboxypeptidase activity;	K01285	PRCP; lysosomal Pro-X carboxypeptidase [EC:3.4.16.2]
Potri.001G350600	-1.52845	0	down	yes	-1.19641	0.0164606	down	yes	-0.448172	0.467819	down	no	0.662452	0.0636102	up	no	0.254368	0.530801	up	no	gi|566152787|ref|XP_006369901.1|	372	2e-39	hypothetical protein POPTR_0001s34750g [Populus trichocarpa]	gi|566152786|ref|XM_006369839.1|	510	0	Populus trichocarpa hypothetical protein (POPTR_0001s34750g) mRNA, complete cds	Q9LFR3	103	3e-24	Gibberellin-regulated protein 14	.	.	.	.	pfam02704	GASA	Gibberellin regulated protein. This is the GASA gibberellin regulated cysteine rich protein family. The expression of these proteins is up-regulated by the plant hormone gibberellin, most of these proteins have some role in plant development. There are 12 cysteine residues conserved within the alignment giving the potential for these proteins to posses 6 disulphide bonds.	GO:0009740|gibberellic acid mediated signaling pathway;GO:2000377|regulation of reactive oxygen species metabolic process;GO:0009737|response to abscisic acid;GO:0009739|response to gibberellin;GO:0009651|response to salt stress;	GO:0005576|extracellular region;GO:0005886|plasma membrane;	.	.	.
Potri.014G127700	-1.24391	0	down	yes	-0.440904	5.82262e-15	down	no	0.640378	0.303516	up	no	-0.536405	7.26151e-22	down	no	-1.95661	4.35865e-145	down	yes	gi|566203909|ref|XP_002321000.2|	607	4e-76	hypothetical protein POPTR_0014s12250g, partial [Populus trichocarpa]	gi|118488311|gb|EF147978.1|	715	0	Populus trichocarpa clone WS0126_G12 unknown mRNA	Q93WF6	79	4e-17	Protein SENESCENCE-ASSOCIATED GENE 21, mitochondrial	.	.	.	.	pfam03242	LEA_3	Late embryogenesis abundant protein. Members of this family are similar to late embryogenesis abundant proteins. Members of the family have been isolated in a number of different screens. However, the molecular function of these proteins remains obscure.	GO:0042631|cellular response to water deprivation;GO:0006952|defense response;GO:0010150|leaf senescence;GO:1900424|regulation of defense response to bacterium;GO:1900150|regulation of defense response to fungus;GO:1900055|regulation of leaf senescence;GO:2000028|regulation of photoperiodism, flowering;GO:0009737|response to abscisic acid;GO:0009646|response to absence of light;GO:0009409|respons…	GO:0005739|mitochondrion;	.	.	.
Potri.017G130700	-1.59117	0	down	yes	-0.832371	5.29238e-17	down	no	-0.598237	2.41351e-05	down	no	1.18245	1.4884e-54	up	yes	-1.73242	1.44e-46	down	yes	gi|566210973|ref|XP_006372560.1|	735	4e-95	hypothetical protein POPTR_0017s02810g [Populus trichocarpa]	gi|566210972|ref|XM_006372498.1|	765	0	Populus trichocarpa hypothetical protein (POPTR_0017s02810g) mRNA, complete cds	Q9FHQ3	178	5e-54	15.7 kDa heat shock protein, peroxisomal	TM0374	62.8	3e-11	COG0071	pfam00011	HSP20	Hsp20/alpha crystallin family.	GO:0006457|protein folding;GO:0009408|response to heat;GO:0000302|response to reactive oxygen species;	GO:0005782|peroxisomal matrix;	.	K13993	HSP20; HSP20 family protein
Potri.003G115700	-1.14455	0	down	no	-1.79837	0.00180898	down	yes	-0.507669	0.248793	down	no	-0.424172	0.337176	down	no	0.015153	0.971123	up	no	gi|224071597|ref|XP_002303534.1|	2399	0	hypothetical protein POPTR_0003s11530g [Populus trichocarpa]	gi|566162167|ref|XM_002303498.2|	1659	0	Populus trichocarpa hypothetical protein (POPTR_0003s11530g) mRNA, complete cds	Q9LXU9	243	7e-71	IRK-interacting protein	.	.	.	.	pfam02654	CobS	Cobalamin-5-phosphate synthase. This is family of Colbalmin-5-phosphate synthases, CobS, from bacteria. The CobS enzyme catalyses the synthesis of AdoCbl-5'-p from AdoCbi-GDP and alpha-ribazole-5'-P. This enzyme is involved in the cobalamin (vitamin B12) biosynthesis pathway in particular the nucleotide loop assembly stage in conjunction with CobC, CobU and CobT.	GO:0010150|leaf senescence;GO:2000377|regulation of reactive oxygen species metabolic process;	GO:0005794|Golgi apparatus;GO:0000138|Golgi trans cisterna;GO:0016021|integral component of membrane;	GO:0019707|protein-cysteine S-acyltransferase activity;GO:0019706|protein-cysteine S-palmitoyltransferase activity;GO:0008270|zinc ion binding;	.	.
Potri.001G213200	-0.207911	0	down	no	0.204344	0.759895	up	no	0.56102	0.369419	up	no	1.62258	0.00173672	up	yes	0.96092	0.0970617	up	no	gi|566150290|ref|XP_006369367.1|	2314	0	hypothetical protein POPTR_0001s220902g [Populus trichocarpa]	gi|566150289|ref|XM_006369305.1|	1638	0	Populus trichocarpa hypothetical protein (POPTR_0001s220902g) mRNA, complete cds	Q7TMR0	278	4e-84	Lysosomal Pro-X carboxypeptidase	.	.	.	.	pfam05577	Peptidase_S28	Serine carboxypeptidase S28. These serine proteases include several eukaryotic enzymes such as lysosomal Pro-X carboxypeptidase, dipeptidyl-peptidase II, and thymus-specific serine peptidase.	GO:0060055|angiogenesis involved in wound healing;GO:0097009|energy homeostasis;GO:0042593|glucose homeostasis;GO:0003085|negative regulation of systemic arterial blood pressure;GO:0002353|plasma kallikrein-kinin cascade;GO:0006508|proteolysis;GO:0043535|regulation of blood vessel endothelial cell migration;GO:2000377|regulation of reactive oxygen species metabolic process;GO:0002155|regulation o…	GO:0045178|basal part of cell;GO:0070062|extracellular exosome;GO:0005764|lysosome;	GO:0008239|dipeptidyl-peptidase activity;GO:0004185|serine-type carboxypeptidase activity;	K01285	PRCP; lysosomal Pro-X carboxypeptidase [EC:3.4.16.2]
Potri.002G081900	-0.0460683	0	down	no	-0.100119	0.0556443	down	no	-0.358511	0.0345189	down	no	-1.05788	9.34374e-78	down	yes	-0.769205	9.76582e-24	down	no	gi|566156890|ref|XP_002300978.2|	1881	0	hypothetical protein POPTR_0002s08240g [Populus trichocarpa]	gi|566156889|ref|XM_002300942.2|	1579	0	Populus trichocarpa hypothetical protein (POPTR_0002s08240g) mRNA, complete cds	Q42593	510	7e-176	L-ascorbate peroxidase T, chloroplastic	YKR066c	161	3e-43	COG0376	pfam00141	peroxidase	Peroxidase.	GO:0034599|cellular response to oxidative stress;GO:0010019|chloroplast-nucleus signaling pathway;GO:0009631|cold acclimation;GO:0042744|hydrogen peroxide catabolic process;GO:0071588|hydrogen peroxide mediated signaling pathway;GO:0000302|response to reactive oxygen species;	GO:0009507|chloroplast;GO:0009534|chloroplast thylakoid;GO:0009535|chloroplast thylakoid membrane;GO:0016021|integral component of membrane;GO:0009579|thylakoid;	GO:0004130|cytochrome-c peroxidase activity;GO:0020037|heme binding;GO:0016688|L-ascorbate peroxidase activity;GO:0046872|metal ion binding;	K00434	E1.11.1.11; L-ascorbate peroxidase [EC:1.11.1.11]
Potri.009G134100	-0.508364	0	down	no	-0.250485	1.51296e-05	down	no	-0.341686	0.00901792	down	no	-0.498214	6.99514e-18	down	no	-1.27006	9.21833e-63	down	yes	gi|224103203|ref|XP_002312965.1|	1423	0	L-ascorbate peroxidase family protein [Populus trichocarpa]	gi|566187842|ref|XM_002312929.2|	1011	0	Populus trichocarpa L-ascorbate peroxidase family protein (POPTR_0009s13650g) mRNA, complete cds	Q42564	453	2e-153	L-ascorbate peroxidase 3, peroxisomal	YKR066c	164	5e-44	COG0376	pfam00141	peroxidase	Peroxidase.	GO:0034599|cellular response to oxidative stress;GO:0042744|hydrogen peroxide catabolic process;GO:0009735|response to cytokinin;GO:0006979|response to oxidative stress;GO:0000302|response to reactive oxygen species;	GO:0009507|chloroplast;GO:0009941|chloroplast envelope;GO:0046861|glyoxysomal membrane;GO:0009514|glyoxysome;GO:0016021|integral component of membrane;GO:0005739|mitochondrion;GO:0005778|peroxisomal membrane;GO:0005777|peroxisome;GO:0009506|plasmodesma;GO:0009536|plastid;GO:0005774|vacuolar membrane;GO:0005773|vacuole;	GO:0004130|cytochrome-c peroxidase activity;GO:0020037|heme binding;GO:0016688|L-ascorbate peroxidase activity;GO:0046872|metal ion binding;	K00434	E1.11.1.11; L-ascorbate peroxidase [EC:1.11.1.11]
Potri.010G010700	-0.813007	0	down	no	-0.752152	4.12496e-17	down	no	-0.572657	5.55984e-05	down	no	-0.50824	0.0164121	down	no	-1.55789	8.39645e-48	down	yes	gi|743924650|ref|XP_011006451.1|	1613	0	PREDICTED: bifunctional epoxide hydrolase 2-like [Populus euphratica]	gi|743924649|ref|XM_011008149.1|	1069	0	PREDICTED: Populus euphratica bifunctional epoxide hydrolase 2-like (LOC105112442), mRNA	P34913	176	4e-48	Bifunctional epoxide hydrolase 2	AGc3327A	193	2e-56	COG0596	pfam12697	Abhydrolase_6	Alpha/beta hydrolase family. This family contains alpha/beta hydrolase enzymes of diverse specificity.	GO:0006874|cellular calcium ion homeostasis;GO:0042632|cholesterol homeostasis;GO:0016311|dephosphorylation;GO:0017144|drug metabolic process;GO:0019373|epoxygenase P450 pathway;GO:0006954|inflammatory response;GO:0046839|phospholipid dephosphorylation;GO:0010628|positive regulation of gene expression;GO:0045909|positive regulation of vasodilation;GO:0072593|reactive oxygen species metabolic proc…	GO:0005737|cytoplasm;GO:0005829|cytosol;GO:0070062|extracellular exosome;GO:0005777|peroxisome;	GO:0033885|10-hydroxy-9-(phosphonooxy)octadecanoate phosphatase activity;GO:0004301|epoxide hydrolase activity;GO:0042577|lipid phosphatase activity;GO:0000287|magnesium ion binding;GO:0016791|phosphatase activity;GO:0042803|protein homodimerization activity;GO:0005102|receptor binding;GO:0015643|toxic substance binding;	K08726	EPHX2; soluble epoxide hydrolase / lipid-phosphate phosphatase [EC:3.3.2.10 3.1.3.76]
Potri.013G134900	-0.773599	0	down	no	0.0674349	0.343398	up	no	-0.655287	1.00678e-06	down	no	-0.873272	3.36625e-31	down	no	-2.02365	3.45558e-90	down	yes	gi|566201227|ref|XP_002319905.2|	1667	0	hypothetical protein POPTR_0013s13870g [Populus trichocarpa]	gi|566201226|ref|XM_002319869.2|	1002	0	Populus trichocarpa hypothetical protein (POPTR_0013s13870g) mRNA, complete cds	P34913	166	1e-42	Bifunctional epoxide hydrolase 2	AGc3327A	142	4e-36	COG0596	pfam12697	Abhydrolase_6	Alpha/beta hydrolase family. This family contains alpha/beta hydrolase enzymes of diverse specificity.	GO:0006874|cellular calcium ion homeostasis;GO:0042632|cholesterol homeostasis;GO:0016311|dephosphorylation;GO:0017144|drug metabolic process;GO:0019373|epoxygenase P450 pathway;GO:0006954|inflammatory response;GO:0046839|phospholipid dephosphorylation;GO:0010628|positive regulation of gene expression;GO:0045909|positive regulation of vasodilation;GO:0072593|reactive oxygen species metabolic proc…	GO:0005737|cytoplasm;GO:0005829|cytosol;GO:0070062|extracellular exosome;GO:0005777|peroxisome;	GO:0033885|10-hydroxy-9-(phosphonooxy)octadecanoate phosphatase activity;GO:0004301|epoxide hydrolase activity;GO:0042577|lipid phosphatase activity;GO:0000287|magnesium ion binding;GO:0016791|phosphatase activity;GO:0042803|protein homodimerization activity;GO:0005102|receptor binding;GO:0015643|toxic substance binding;	K08726	EPHX2; soluble epoxide hydrolase / lipid-phosphate phosphatase [EC:3.3.2.10 3.1.3.76]
