# Supplementary material for: Analysis of the Transcriptome Response to Low Nitrogen in Populus ussuriensis
Source: Biology (Basel). 2025 Oct 20;14(10):1448. doi: 10.3390/biology14101448 (PMC12562099; doi:10.3390/biology14101448)
Supplement: Supplementary file 1 [file biology-14-01448-s001.zip › Supplementary Tables/Table S5.xlsx]

## Sheet: Sheet1
Table S5 DEGs related to root development in Populus ussuriensis under low nitrogen condition
Gene	12h Log2FoldChange	pval	Up/Down	Significant	24h Log2FoldChange	pval	Up/Down	Significant	48h Log2FoldChange	pval	Up/Down	Significant	96h Log2FoldChange	pval	Up/Down	Significant	336h Log2FoldChange	pval	Up/Down	Significant	NR:Seq-id	NR:Score	NR:Evalue	NR:Description	NT:Seq-id	NT:Score	NT:Evalue	NT:Description	Uniprot:UniProtKB-AC	Uniprot:Score	Uniprot:Evalue	Uniprot:Description	COG:gene	COG:Score	COG:Eval	COG:num	Pfam:pfam_ID	Pfam:pfam_Name	Pfam:pfam_Description	GO:biological_process	GO:cellular_component	GO:molecular_function	KEGG:KO	KEGG:Description
Potri.001G086000	-1.36762	0	down	yes	-0.490731	0.0233527	down	no	-0.593372	0.0156523	down	no	-0.00792409	0.968097	down	no	-0.795616	0.000532322	down	no	gi|566148367|ref|XP_006368796.1|	4290	0	hypothetical protein POPTR_0001s11170g [Populus trichocarpa]	gi|566148366|ref|XM_006368734.1|	2830	0	Populus trichocarpa hypothetical protein (POPTR_0001s11170g) mRNA, complete cds	Q9XIN0	248	2e-69	Transcription factor LHW	.	.	.	.	pfam14215	bHLH-MYC_N	bHLH-MYC and R2R3-MYB transcription factors N-terminal. This is the N-terminal region of a family of MYB and MYC transcription factors. The DNA-binding HLH domain is further downstream, pfam00010. Members of the MYB and MYC family regulate the biosynthesis of phenylpropanoids in several plant species (DOI:10.1007/s11295-009-0232-y).	GO:0010078|maintenance of root meristem identity;GO:0045893|positive regulation of transcription, DNA-templated;GO:0006355|regulation of transcription, DNA-templated;GO:0048364|root development;GO:0010479|stele development;GO:0006351|transcription, DNA-templated;	GO:0005634|nucleus;	GO:0003677|DNA binding;GO:0003700|transcription factor activity, sequence-specific DNA binding;	.	GO:0010078|maintenance of root meristem identity;GO:0045893|positive regulation of transcription, DNA-templated;GO:0006355|regulation of transcription, DNA-templated;GO:0048364|root development;GO:0010479|stele development;GO:0006351|transcription, DNA-templated;
Potri.001G094800	1.72057	0	up	yes	0.970447	0.00027463	up	no	0.995136	0.00187373	up	no	2.35125	2.41033e-29	up	yes	1.02423	0.000126044	up	yes	gi|224058399|ref|XP_002299493.1|	1579	0	hypothetical protein POPTR_0001s10300g [Populus trichocarpa]	gi|566148220|ref|XM_002299457.2|	1980	0	Populus trichocarpa hypothetical protein (POPTR_0001s10300g) mRNA, complete cds	Q9SUQ2	178	2e-48	Ethylene-responsive transcription factor CRF2	.	.	.	.	pfam00847	AP2	AP2 domain. This 60 amino acid residue domain can bind to DNA and is found in transcription factor proteins.	GO:0048825|cotyledon development;GO:0009736|cytokinin-activated signaling pathway;GO:0009873|ethylene-activated signaling pathway;GO:0048364|root development;GO:0042991|transcription factor import into nucleus;GO:0006351|transcription, DNA-templated;	GO:0005737|cytoplasm;GO:0005634|nucleus;	GO:0003677|DNA binding;GO:0003700|transcription factor activity, sequence-specific DNA binding;	.
Potri.001G216800	-1.02654	0	down	yes	-0.434577	0.00016927	down	no	-0.744739	0.118341	down	no	-0.507083	3.18751e-05	down	no	-0.155012	0.187992	down	no	gi|743821482|ref|XP_011021434.1|	874	2e-105	PREDICTED: transcription factor LHW-like isoform X2 [Populus euphratica]	gi|566150357|ref|XM_002298231.2|	761	0	Populus trichocarpa transcription factor-related family protein (POPTR_0001s22450g) mRNA, complete cds	Q9XIN0	171	5e-46	Transcription factor LHW	.	.	.	.	pfam14215	bHLH-MYC_N	bHLH-MYC and R2R3-MYB transcription factors N-terminal. This is the N-terminal region of a family of MYB and MYC transcription factors. The DNA-binding HLH domain is further downstream, pfam00010. Members of the MYB and MYC family regulate the biosynthesis of phenylpropanoids in several plant species (DOI:10.1007/s11295-009-0232-y).	GO:0010078|maintenance of root meristem identity;GO:0045893|positive regulation of transcription, DNA-templated;GO:0006355|regulation of transcription, DNA-templated;GO:0048364|root development;GO:0010479|stele development;GO:0006351|transcription, DNA-templated;	GO:0005634|nucleus;	GO:0003677|DNA binding;GO:0003700|transcription factor activity, sequence-specific DNA binding;	.
Potri.001G235800	3.47529	0	up	yes	1.1365	6.37533e-06	up	yes	2.8397	2.55335e-06	up	yes	4.75795	2.12514e-193	up	yes	-0.510372	0.124761	down	no	gi|566150726|ref|XP_002299891.2|	917	1e-121	zinc finger family protein [Populus trichocarpa]	gi|566150725|ref|XM_002299855.2|	903	0	Populus trichocarpa zinc finger family protein (POPTR_0001s24250g) mRNA, complete cds	Q9SLD4	134	4e-36	Zinc finger protein ZAT11	.	.	.	.	pfam13912	zf-C2H2_6	C2H2-type zinc finger.	GO:0071289|cellular response to nickel ion;GO:2000280|regulation of root development;GO:0006355|regulation of transcription, DNA-templated;GO:0010200|response to chitin;GO:0006351|transcription, DNA-templated;	GO:0005634|nucleus;	GO:0046872|metal ion binding;GO:0043565|sequence-specific DNA binding;GO:0003700|transcription factor activity, sequence-specific DNA binding;GO:0044212|transcription regulatory region DNA binding;	.
Potri.001G270900	3.56182	0	up	yes	3.71971	4.21799e-251	up	yes	3.73559	1.53628e-109	up	yes	3.90117	5.09214e-294	up	yes	3.08684	5.32576e-91	up	yes	gi|224059662|ref|XP_002299958.1|	2726	0	hypothetical protein POPTR_0001s27780g [Populus trichocarpa]	gi|566151353|ref|XM_002299922.2|	1751	0	Populus trichocarpa hypothetical protein (POPTR_0001s27780g) mRNA, complete cds	Q9FI39	419	1e-138	Cytochrome P450 705A5	BH0579	114	2e-26	COG2124	pfam00067	p450	Cytochrome P450. Cytochrome P450s are haem-thiolate proteins involved in the oxidative degradation of various compounds. They are particularly well known for their role in the degradation of environmental toxins and mutagens. They can be divided into 4 classes, according to the method by which electrons from NAD(P)H are delivered to the catalytic site. Sequence conservation is relatively low with…	GO:0051554|flavonol metabolic process;GO:0009958|positive gravitropism;GO:0048364|root development;GO:0044550|secondary metabolite biosynthetic process;GO:0080003|thalianol metabolic process;	GO:0005783|endoplasmic reticulum;GO:0016021|integral component of membrane;GO:0016020|membrane;	GO:0020037|heme binding;GO:0005506|iron ion binding;GO:0016709|oxidoreductase activity, acting on paired donors, with incorporation or reduction of molecular oxygen, NAD(P)H as one donor, and incorporation of one atom of oxygen;GO:0080004|thalian-diol desaturase activity;	.
Potri.002G025400	-1.07199	0	down	yes	-0.936307	0.0013861	down	no	-0.898314	0.0503465	down	no	-0.446139	0.0953493	down	no	-0.478797	0.080188	down	no	gi|566155915|ref|XP_002301993.2|	2179	0	Cytochrome P450 83A1 family protein [Populus trichocarpa]	gi|566155914|ref|XM_002301957.2|	783	0	Populus trichocarpa Cytochrome P450 83A1 family protein (POPTR_0002s02770g) mRNA, complete cds	O65782	442	1e-149	Cytochrome P450 83B1	BH0579	105	8e-24	COG2124	pfam00067	p450	Cytochrome P450. Cytochrome P450s are haem-thiolate proteins involved in the oxidative degradation of various compounds. They are particularly well known for their role in the degradation of environmental toxins and mutagens. They can be divided into 4 classes, according to the method by which electrons from NAD(P)H are delivered to the catalytic site. Sequence conservation is relatively low with…	GO:0048830|adventitious root development;GO:0052544|defense response by callose deposition in cell wall;GO:0042742|defense response to bacterium;GO:0009759|indole glucosinolate biosynthetic process;GO:0009684|indoleacetic acid biosynthetic process;GO:0009682|induced systemic resistance;GO:0040008|regulation of growth;GO:0010114|response to red light;GO:0009641|shade avoidance;GO:0000162|tryptopha…	GO:0005783|endoplasmic reticulum;GO:0016021|integral component of membrane;GO:0016020|membrane;GO:0005739|mitochondrion;GO:0005886|plasma membrane;	GO:0020037|heme binding;GO:0005506|iron ion binding;GO:0016709|oxidoreductase activity, acting on paired donors, with incorporation or reduction of molecular oxygen, NAD(P)H as one donor, and incorporation of one atom of oxygen;	K11818
Potri.002G025500	-1.62764	0	down	yes	-0.625404	0.314263	down	no	-0.557857	0.409494	down	no	-0.191605	0.722312	down	no	-0.109793	0.837732	down	no	gi|566155907|ref|XP_002300725.2|	2716	0	hypothetical protein POPTR_0002s02730g [Populus trichocarpa]	gi|566155906|ref|XM_002300689.2|	1553	0	Populus trichocarpa hypothetical protein (POPTR_0002s02730g) mRNA, complete cds	O65782	501	7e-171	Cytochrome P450 83B1	BH0579	127	9e-31	COG2124	pfam00067	p450	Cytochrome P450. Cytochrome P450s are haem-thiolate proteins involved in the oxidative degradation of various compounds. They are particularly well known for their role in the degradation of environmental toxins and mutagens. They can be divided into 4 classes, according to the method by which electrons from NAD(P)H are delivered to the catalytic site. Sequence conservation is relatively low with…	GO:0048830|adventitious root development;GO:0052544|defense response by callose deposition in cell wall;GO:0042742|defense response to bacterium;GO:0009759|indole glucosinolate biosynthetic process;GO:0009684|indoleacetic acid biosynthetic process;GO:0009682|induced systemic resistance;GO:0040008|regulation of growth;GO:0010114|response to red light;GO:0009641|shade avoidance;GO:0000162|tryptopha…	GO:0005783|endoplasmic reticulum;GO:0016021|integral component of membrane;GO:0016020|membrane;GO:0005739|mitochondrion;GO:0005886|plasma membrane;	GO:0020037|heme binding;GO:0005506|iron ion binding;GO:0016709|oxidoreductase activity, acting on paired donors, with incorporation or reduction of molecular oxygen, NAD(P)H as one donor, and incorporation of one atom of oxygen;	K11818
Potri.002G026100	-1.78152	0	down	yes	-1.67623	0.0291388	down	no	-0.854451	0.331529	down	no	-0.86263	0.188424	down	no	-0.446339	0.489259	down	no	gi|566155915|ref|XP_002301993.2|	2526	0	Cytochrome P450 83A1 family protein [Populus trichocarpa]	gi|566155914|ref|XM_002301957.2|	1503	0	Populus trichocarpa Cytochrome P450 83A1 family protein (POPTR_0002s02770g) mRNA, complete cds	O65782	517	4e-176	Cytochrome P450 83B1	BH0579	112	1e-25	COG2124	pfam00067	p450	Cytochrome P450. Cytochrome P450s are haem-thiolate proteins involved in the oxidative degradation of various compounds. They are particularly well known for their role in the degradation of environmental toxins and mutagens. They can be divided into 4 classes, according to the method by which electrons from NAD(P)H are delivered to the catalytic site. Sequence conservation is relatively low with…	GO:0048830|adventitious root development;GO:0052544|defense response by callose deposition in cell wall;GO:0042742|defense response to bacterium;GO:0009759|indole glucosinolate biosynthetic process;GO:0009684|indoleacetic acid biosynthetic process;GO:0009682|induced systemic resistance;GO:0040008|regulation of growth;GO:0010114|response to red light;GO:0009641|shade avoidance;GO:0000162|tryptopha…	GO:0005783|endoplasmic reticulum;GO:0016021|integral component of membrane;GO:0016020|membrane;GO:0005739|mitochondrion;GO:0005886|plasma membrane;	GO:0020037|heme binding;GO:0005506|iron ion binding;GO:0016709|oxidoreductase activity, acting on paired donors, with incorporation or reduction of molecular oxygen, NAD(P)H as one donor, and incorporation of one atom of oxygen;	K11818
Potri.002G026300	-1.39755	0	down	yes	-0.633583	0.211721	down	no	-0.519729	0.443959	down	no	-0.547009	0.257322	down	no	-0.308068	0.526682	down	no	gi|566155919|ref|XP_006386188.1|	2611	0	hypothetical protein POPTR_0002s02790g [Populus trichocarpa]	gi|566155918|ref|XM_006386126.1|	1601	0	Populus trichocarpa hypothetical protein (POPTR_0002s02790g) mRNA, complete cds	O65782	474	3e-160	Cytochrome P450 83B1	alr4833	103	8e-23	COG2124	pfam00067	p450	Cytochrome P450. Cytochrome P450s are haem-thiolate proteins involved in the oxidative degradation of various compounds. They are particularly well known for their role in the degradation of environmental toxins and mutagens. They can be divided into 4 classes, according to the method by which electrons from NAD(P)H are delivered to the catalytic site. Sequence conservation is relatively low with…	GO:0048830|adventitious root development;GO:0052544|defense response by callose deposition in cell wall;GO:0042742|defense response to bacterium;GO:0009759|indole glucosinolate biosynthetic process;GO:0009684|indoleacetic acid biosynthetic process;GO:0009682|induced systemic resistance;GO:0040008|regulation of growth;GO:0010114|response to red light;GO:0009641|shade avoidance;GO:0000162|tryptopha…	GO:0005783|endoplasmic reticulum;GO:0016021|integral component of membrane;GO:0016020|membrane;GO:0005739|mitochondrion;GO:0005886|plasma membrane;	GO:0020037|heme binding;GO:0005506|iron ion binding;GO:0016709|oxidoreductase activity, acting on paired donors, with incorporation or reduction of molecular oxygen, NAD(P)H as one donor, and incorporation of one atom of oxygen;	K11818
Potri.002G149000	-1.40794	0	down	yes	-1.04875	0.0010692	down	yes	-0.81004	0.0138788	down	no	-0.01785	0.945091	down	no	0.0323823	0.901206	up	no	gi|566158111|ref|XP_002301295.2|	966	1e-126	hypothetical protein POPTR_0002s15000g [Populus trichocarpa]	gi|743804962|ref|XM_011019197.1|	1018	0	PREDICTED: Populus euphratica LOB domain-containing protein 18-like (LOC105120816), mRNA	O22131	233	7e-72	LOB domain-containing protein 18	.	.	.	.	pfam03195	DUF260	Protein of unknown function DUF260.	GO:0010311|lateral root formation;GO:0010089|xylem development;	GO:0005634|nucleus;	.	.
Potri.002G168700	2.31355	0	up	yes	1.24362	0.00367476	up	yes	5.39096	1.54735e-05	up	yes	4.76673	1.90647e-79	up	yes	1.51125	0.000103077	up	yes	gi|224067962|ref|XP_002302620.1|	1806	0	hypothetical protein POPTR_0002s17010g [Populus trichocarpa]	gi|566158451|ref|XM_002302584.2|	1903	0	Populus trichocarpa hypothetical protein (POPTR_0002s17010g) mRNA, complete cds	Q9SKD9	170	4e-46	Probable WRKY transcription factor 46	.	.	.	.	pfam03106	WRKY	WRKY DNA -binding domain.	GO:0048527|lateral root development;GO:0006355|regulation of transcription, DNA-templated;GO:0010200|response to chitin;GO:0006351|transcription, DNA-templated;	GO:0005730|nucleolus;	GO:0000987|core promoter proximal region sequence-specific DNA binding;GO:0043565|sequence-specific DNA binding;GO:0003700|transcription factor activity, sequence-specific DNA binding;GO:0044212|transcription regulatory region DNA binding;	.
Potri.002G203500	1.04796	0	up	yes	0.565703	4.95922e-12	up	no	2.31787	2.72307e-05	up	yes	1.68868	1.64466e-121	up	yes	1.00344	7.71191e-30	up	yes	gi|566159101|ref|XP_002301483.2|	721	2e-91	hypothetical protein POPTR_0002s20480g, partial [Populus trichocarpa]	gi|743930374|ref|XM_011011133.1|	458	0	PREDICTED: Populus euphratica indole-3-acetic acid-induced protein ARG2 (LOC105114556), mRNA	Q93WF6	74.3	1e-14	Protein SENESCENCE-ASSOCIATED GENE 21, mitochondrial	.	.	.	.	pfam03242	LEA_3	Late embryogenesis abundant protein. Members of this family are similar to late embryogenesis abundant proteins. Members of the family have been isolated in a number of different screens. However, the molecular function of these proteins remains obscure.	GO:0042631|cellular response to water deprivation;GO:0006952|defense response;GO:0010150|leaf senescence;GO:1900424|regulation of defense response to bacterium;GO:1900150|regulation of defense response to fungus;GO:1900055|regulation of leaf senescence;GO:2000028|regulation of photoperiodism, flowering;GO:0009737|response to abscisic acid;GO:0009646|response to absence of light;GO:0009409|respons…	GO:0005739|mitochondrion;	.	.
Potri.003G147400	-1.05096	0	down	yes	0.032175	0.923099	up	no	-1.41122	0.00299018	down	yes	-0.632943	0.0751006	down	no	0.581623	0.0531297	up	no	gi|566162678|ref|XP_002304581.2|	2239	0	hydrolase family protein [Populus trichocarpa]	gi|566162677|ref|XM_002304545.2|	951	0	Populus trichocarpa hydrolase family protein (POPTR_0003s14720g) mRNA, complete cds	Q8LFX7	483	5e-164	Probable lysophospholipase BODYGUARD 1	BH2279	58.2	2e-08	COG0596	pfam12697	Abhydrolase_6	Alpha/beta hydrolase family. This family contains alpha/beta hydrolase enzymes of diverse specificity.	GO:0042335|cuticle development;GO:0010143|cutin biosynthetic process;GO:0050832|defense response to fungus;GO:0048527|lateral root development;GO:1901959|positive regulation of cutin biosynthetic process;GO:1902584|positive regulation of response to water deprivation;GO:0010115|regulation of abscisic acid biosynthetic process;GO:0009737|response to abscisic acid;GO:0006970|response to osmotic str…	GO:0016021|integral component of membrane;GO:0009505|plant-type cell wall;	GO:0016787|hydrolase activity;	.
Potri.004G040600	-1.74159	0	down	yes	-1.32156	1.4861e-55	down	yes	-0.351233	0.351702	down	no	-1.2228	4.17609e-47	down	yes	-3.14365	2.00325e-126	down	yes	gi|224077142|ref|XP_002305151.1|	987	5e-142	hypothetical protein POPTR_0004s04070g [Populus trichocarpa]	gi|114158738|gb|AC182699.2|	957	0	Populus trichocarpa clone Pop1-72K24, complete sequence	P24805	94.7	4e-21	Stem-specific protein TSJT1	.	.	.	.	pfam12481	DUF3700	Aluminium induced protein. This domain family is found in eukaryotes, and is approximately 120 amino acids in length. There are two conserved sequence motifs: YGL and LRDR. This family is related to GATase enzyme domains.	GO:0032922|circadian regulation of gene expression;GO:1901672|positive regulation of systemic acquired resistance;GO:1902066|regulation of cell wall pectin metabolic process;GO:0010104|regulation of ethylene-activated signaling pathway;GO:2000022|regulation of jasmonic acid mediated signaling pathway;GO:0048586|regulation of long-day photoperiodism, flowering;GO:2001009|regulation of plant-type c…	GO:0016592|mediator complex;GO:0005634|nucleus;	.	.
Potri.005G124500	-1.71161	0	down	yes	-1.08157	0.0238349	down	no	-1.63609	0.00398666	down	yes	-1.17923	0.0127104	down	yes	-0.127264	0.755361	down	no	gi|743912210|ref|XP_010999976.1|	1982	0	PREDICTED: F-box protein At5g49610-like [Populus euphratica]	gi|743912209|ref|XM_011001674.1|	1408	0	PREDICTED: Populus euphratica F-box protein At5g49610-like (LOC105107663), mRNA	Q94A64	77.4	1e-13	F-box protein At5g03970	.	.	.	.	pfam00646	F-box	F-box domain. This domain is approximately 50 amino acids long, and is usually found in the N-terminal half of a variety of proteins. Two motifs that are commonly found associated with the F-box domain are the leucine rich repeats (LRRs; pfam00560 and pfam07723) and the WD repeat (pfam00400). The F-box domain has a role in mediating protein-protein interactions in a variety of contexts, such as p…	GO:0009738|abscisic acid-activated signaling pathway;GO:0019722|calcium-mediated signaling;GO:0048364|root development;GO:0009845|seed germination;	GO:0016021|integral component of membrane;GO:0005622|intracellular;GO:0005886|plasma membrane;	GO:0005524|ATP binding;GO:0004672|protein kinase activity;GO:0004674|protein serine/threonine kinase activity;	.
Potri.006G037000	1.37612	0	up	yes	0.707865	5.14663e-12	up	no	0.414063	0.0521345	up	no	0.509057	1.21575e-06	up	no	1.28697	6.68198e-38	up	yes	gi|224086797|ref|XP_002307966.1|	3090	0	putative auxin efflux carrier protein 10 [Populus trichocarpa]	gi|743894988|ref|XM_011042455.1|	1983	0	PREDICTED: Populus euphratica probable auxin efflux carrier component 1b (LOC105136936), mRNA	Q5SMQ9	789	0	Auxin efflux carrier component 1a	.	.	.	.	pfam03547	Mem_trans	Membrane transport protein. This family includes auxin efflux carrier proteins and other transporter proteins from all domains of life.	GO:0048830|adventitious root development;GO:0010252|auxin homeostasis;GO:0009926|auxin polar transport;GO:0009734|auxin-activated signaling pathway;GO:0006810|transport;	GO:0009921|auxin efflux carrier complex;GO:0005783|endoplasmic reticulum;GO:0016021|integral component of membrane;GO:0016020|membrane;	GO:0010329|auxin efflux transmembrane transporter activity;GO:0005215|transporter activity;	K13947
Potri.006G110000	-1.06544	0	down	yes	-0.889922	2.5689e-31	down	no	2.99272	0.00775803	up	yes	-0.510056	1.00971e-13	down	no	-0.870361	7.44775e-22	down	no	gi|224087891|ref|XP_002308259.1|	4426	0	kinase family protein [Populus trichocarpa]	gi|114158735|gb|AC182671.2|	3809	0	Populus trichocarpa clone Pop1-24F1, complete sequence	Q9SCZ4	1258	0	Receptor-like protein kinase FERONIA	BH2504_1	100	1e-21	COG0515	pfam12819	Malectin_like	Carbohydrate-binding protein of the ER. Malectin is a membrane-anchored protein of the endoplasmic reticulum that recognizes and binds Glc2-N-glycan. The domain is found on a number of plant receptor kinases.	GO:0009738|abscisic acid-activated signaling pathway;GO:0009742|brassinosteroid mediated signaling pathway;GO:0050832|defense response to fungus;GO:0009873|ethylene-activated signaling pathway;GO:0009788|negative regulation of abscisic acid-activated signaling pathway;GO:0030308|negative regulation of cell growth;GO:0010483|pollen tube reception;GO:0009791|post-embryonic development;GO:0046777|pr…	GO:0043680|filiform apparatus;GO:0016021|integral component of membrane;GO:0005622|intracellular;GO:0016020|membrane;GO:0005886|plasma membrane;GO:0009506|plasmodesma;	GO:0005524|ATP binding;GO:0004672|protein kinase activity;GO:0004674|protein serine/threonine kinase activity;	.
Potri.006G262100	-1.10682	0	down	yes	-0.707541	1.1756e-31	down	no	-1.04485	3.62095e-07	down	yes	-0.474184	5.68507e-15	down	no	-0.82571	2.23572e-30	down	no	gi|743892219|ref|XP_011039588.1|	3226	0	PREDICTED: two-component response regulator ARR12-like [Populus euphratica]	gi|743892226|ref|XM_011041288.1|	2607	0	PREDICTED: Populus euphratica two-component response regulator ARR12-like (LOC105136096), transcript variant X3, mRNA	P62598	381	3e-118	Two-component response regulator ARR12	.	.	.	.	pfam00072	Response_reg	Response regulator receiver domain. This domain receives the signal from the sensor partner in bacterial two-component systems. It is usually found N-terminal to a DNA binding effector domain.	GO:0071368|cellular response to cytokinin stimulus;GO:0009736|cytokinin-activated signaling pathway;GO:0080022|primary root development;GO:0031537|regulation of anthocyanin metabolic process;GO:0010380|regulation of chlorophyll biosynthetic process;GO:0080036|regulation of cytokinin-activated signaling pathway;GO:0010082|regulation of root meristem growth;GO:0080113|regulation of seed growth;GO:0…	GO:0005634|nucleus;	GO:0003677|DNA binding;GO:0000156|phosphorelay response regulator activity;GO:0003700|transcription factor activity, sequence-specific DNA binding;	K14491
Potri.007G042200	-4.74374	0	down	yes	-1.03935	0.150607	down	no	-2.7697	0.00406829	down	yes	-3.92671	0.00161706	down	yes	-0.62928	0.342861	down	no	gi|224096778|ref|XP_002310732.1|	2165	0	patatin family protein [Populus trichocarpa]	gi|224096777|ref|XM_002310696.1|	1224	0	Populus trichocarpa patatin family protein (POPTR_0007s11200g) mRNA, complete cds	O23179	505	5e-176	Patatin-like protein 1	all2302	114	1e-27	COG3621	pfam01734	Patatin	Patatin-like phospholipase. This family consists of various patatin glycoproteins from plants. The patatin protein accounts for up to 40% of the total soluble protein in potato tubers. Patatin is a storage protein but it also has the enzymatic activity of lipid acyl hydrolase, catalyzing the cleavage of fatty acids from membrane lipids. Members of this family have been found also in vertebrates.	GO:0006952|defense response;GO:0010311|lateral root formation;GO:0016042|lipid catabolic process;	GO:0005737|cytoplasm;GO:0016020|membrane;	GO:0047372|acylglycerol lipase activity;GO:0004620|phospholipase activity;	.
Potri.008G072000	-3.75364	0	down	yes	-1.94729	9.98442e-10	down	yes	-2.76782	3.24693e-14	down	yes	-2.66941	3.4395e-15	down	yes	-1.02573	9.71796e-05	down	yes	gi|224101181|ref|XP_002312174.1|	707	1e-90	hypothetical protein POPTR_0008s07200g [Populus trichocarpa]	gi|566182781|ref|XM_002312138.2|	836	0	Populus trichocarpa hypothetical protein (POPTR_0008s07200g) mRNA, complete cds	P93013	52	2e-06	Non-classical arabinogalactan protein 30	.	.	.	.	pfam01190	Pollen_Ole_e_I	Pollen proteins Ole e I like.	GO:2000280|regulation of root development;GO:2000033|regulation of seed dormancy process;	GO:0005618|cell wall;GO:0005576|extracellular region;	.	.
Potri.009G065000	3.45642	0	up	yes	3.27193	1.70774e-150	up	yes	3.89911	1.03576e-20	up	yes	3.23367	2.72496e-150	up	yes	2.95046	1.81393e-27	up	yes	gi|224104019|ref|XP_002313284.1|	2693	0	hypothetical protein POPTR_0009s06940g [Populus trichocarpa]	gi|566186711|ref|XM_002313248.2|	1961	0	Populus trichocarpa hypothetical protein (POPTR_0009s06940g) mRNA, complete cds	Q9FI39	426	4e-140	Cytochrome P450 705A5	AGc2890	115	1e-26	COG2124	pfam00067	p450	Cytochrome P450. Cytochrome P450s are haem-thiolate proteins involved in the oxidative degradation of various compounds. They are particularly well known for their role in the degradation of environmental toxins and mutagens. They can be divided into 4 classes, according to the method by which electrons from NAD(P)H are delivered to the catalytic site. Sequence conservation is relatively low with…	GO:0051554|flavonol metabolic process;GO:0009958|positive gravitropism;GO:0048364|root development;GO:0044550|secondary metabolite biosynthetic process;GO:0080003|thalianol metabolic process;	GO:0005783|endoplasmic reticulum;GO:0016021|integral component of membrane;GO:0016020|membrane;	GO:0020037|heme binding;GO:0005506|iron ion binding;GO:0016709|oxidoreductase activity, acting on paired donors, with incorporation or reduction of molecular oxygen, NAD(P)H as one donor, and incorporation of one atom of oxygen;GO:0080004|thalian-diol desaturase activity;	.
Potri.009G066200	3.25903	0	up	yes	2.67135	0.000570935	up	yes	2.15792	0.0592451	up	no	2.3639	0.0030134	up	yes	1.59149	0.0822687	up	no	gi|566186732|ref|XP_002313279.2|	2670	0	hypothetical protein POPTR_0009s07060g [Populus trichocarpa]	gi|566186731|ref|XM_002313243.2|	1952	0	Populus trichocarpa hypothetical protein (POPTR_0009s07060g) mRNA, complete cds	Q9FI39	420	7e-138	Cytochrome P450 705A5	BH0579	108	2e-24	COG2124	pfam00067	p450	Cytochrome P450. Cytochrome P450s are haem-thiolate proteins involved in the oxidative degradation of various compounds. They are particularly well known for their role in the degradation of environmental toxins and mutagens. They can be divided into 4 classes, according to the method by which electrons from NAD(P)H are delivered to the catalytic site. Sequence conservation is relatively low with…	GO:0051554|flavonol metabolic process;GO:0009958|positive gravitropism;GO:0048364|root development;GO:0044550|secondary metabolite biosynthetic process;GO:0080003|thalianol metabolic process;	GO:0005783|endoplasmic reticulum;GO:0016021|integral component of membrane;GO:0016020|membrane;	GO:0020037|heme binding;GO:0005506|iron ion binding;GO:0016709|oxidoreductase activity, acting on paired donors, with incorporation or reduction of molecular oxygen, NAD(P)H as one donor, and incorporation of one atom of oxygen;GO:0080004|thalian-diol desaturase activity;	.
Potri.009G109900	-1.64917	0	down	yes	-1.16596	3.7793e-41	down	yes	-1.76871	1.55999e-19	down	yes	-1.08533	7.64532e-41	down	yes	0.0297889	0.743677	up	no	gi|224103487|ref|XP_002313075.1|	3450	0	LONG-CHAIN ACYL-COA SYNTHETASE 2 family protein [Populus trichocarpa]	gi|566187447|ref|XM_002313039.2|	2473	0	Populus trichocarpa LONG-CHAIN ACYL-COA SYNTHETASE 2 family protein (POPTR_0009s11300g) mRNA, complete cds	Q9XIA9	955	0	Long chain acyl-CoA synthetase 2	SPBP4H10.11c	315	5e-94	COG1022	pfam00501	AMP-binding	AMP-binding enzyme.	GO:0010143|cutin biosynthetic process;GO:0050832|defense response to fungus;GO:0006631|fatty acid metabolic process;GO:0010311|lateral root formation;	GO:0005783|endoplasmic reticulum;GO:0009506|plasmodesma;	GO:0005524|ATP binding;GO:0004467|long-chain fatty acid-CoA ligase activity;GO:0031957|very long-chain fatty acid-CoA ligase activity;	K01897
Potri.010G032800	1.54285	0	up	yes	1.76417	1.0981e-07	up	yes	1.76647	0.000532447	up	yes	1.49993	9.89473e-06	up	yes	1.47902	5.04381e-05	up	yes	gi|566188963|ref|XP_006378143.1|	1207	2e-164	hypothetical protein POPTR_0010s03960g [Populus trichocarpa]	gi|566188962|ref|XM_006378081.1|	969	0	Populus trichocarpa hypothetical protein (POPTR_0010s03960g) mRNA, complete cds	Q9FUS8	303	1e-100	Glutathione S-transferase U17	.	.	.	.	pfam13417	GST_N_3	Glutathione S-transferase, N-terminal domain.	GO:0009704|de-etiolation;GO:0006749|glutathione metabolic process;GO:0048527|lateral root development;GO:0080148|negative regulation of response to water deprivation;GO:0040008|regulation of growth;GO:0060416|response to growth hormone;GO:0080167|response to karrikin;GO:0009651|response to salt stress;GO:0009636|response to toxic substance;GO:0009407|toxin catabolic process;	GO:0009507|chloroplast;GO:0005737|cytoplasm;GO:0005829|cytosol;	GO:0004364|glutathione transferase activity;	K00799
Potri.010G035500	1.88656	0	up	yes	1.64448	2.06324e-37	up	yes	0.727657	0.0210038	up	no	1.01561	2.19563e-13	up	yes	1.41974	1.17484e-19	up	yes	gi|566189031|ref|XP_006378176.1|	1178	4e-160	GLUTATHIONE S-TRANSFERASE 30 family protein [Populus trichocarpa]	gi|566189030|ref|XM_006378114.1|	927	0	Populus trichocarpa GLUTATHIONE S-TRANSFERASE 30 family protein (POPTR_0010s04490g) mRNA, complete cds	Q9FUS8	302	3e-100	Glutathione S-transferase U17	.	.	.	.	pfam13417	GST_N_3	Glutathione S-transferase, N-terminal domain.	GO:0009704|de-etiolation;GO:0006749|glutathione metabolic process;GO:0048527|lateral root development;GO:0080148|negative regulation of response to water deprivation;GO:0040008|regulation of growth;GO:0060416|response to growth hormone;GO:0080167|response to karrikin;GO:0009651|response to salt stress;GO:0009636|response to toxic substance;GO:0009407|toxin catabolic process;	GO:0009507|chloroplast;GO:0005737|cytoplasm;GO:0005829|cytosol;	GO:0004364|glutathione transferase activity;	K00799
Potri.010G096400	2.14065	0	up	yes	0.956514	2.18595e-05	up	no	2.57895	5.32731e-10	up	yes	1.69981	1.17415e-18	up	yes	2.28328	1.62063e-35	up	yes	gi|224108141|ref|XP_002314734.1|	1893	0	hypothetical protein POPTR_0010s10650g [Populus trichocarpa]	gi|743822273|ref|XM_011023351.1|	1426	0	PREDICTED: Populus euphratica transcription factor EMB1444-like (LOC105123658), transcript variant X1, mRNA	P0C7P8	85.9	4e-16	Transcription factor EMB1444	.	.	.	.	pfam14215	bHLH-MYC_N	bHLH-MYC and R2R3-MYB transcription factors N-terminal. This is the N-terminal region of a family of MYB and MYC transcription factors. The DNA-binding HLH domain is further downstream, pfam00010. Members of the MYB and MYC family regulate the biosynthesis of phenylpropanoids in several plant species (DOI:10.1007/s11295-009-0232-y).	GO:0035556|intracellular signal transduction;GO:0006468|protein phosphorylation;GO:0006355|regulation of transcription, DNA-templated;GO:0048364|root development;GO:0006351|transcription, DNA-templated;	GO:0005829|cytosol;GO:0005634|nucleus;	GO:0003677|DNA binding;GO:0004674|protein serine/threonine kinase activity;	.
Potri.010G185400	-2.1864	0	down	yes	-1.24371	0.0684288	down	no	-2.28532	0.00274687	down	yes	-3.11376	0.000327233	down	yes	-1.00284	0.0977028	down	no	gi|224109274|ref|XP_002315144.1|	866	9e-115	hypothetical protein POPTR_0010s19280g [Populus trichocarpa]	gi|566191632|ref|XM_002315108.2|	833	0	Populus trichocarpa hypothetical protein (POPTR_0010s19280g) mRNA, complete cds	P93013	62	4e-10	Non-classical arabinogalactan protein 30	.	.	.	.	pfam01190	Pollen_Ole_e_I	Pollen proteins Ole e I like.	GO:2000280|regulation of root development;GO:2000033|regulation of seed dormancy process;	GO:0005618|cell wall;GO:0005576|extracellular region;	.	.
Potri.012G101000	4.423	0	up	yes	1.32397	0.162009	up	no	2.39076	0.0106347	up	yes	1.28842	0.165627	up	no	3.33447	1.47529e-06	up	yes	gi|224122078|ref|XP_002318747.1|	920	9e-123	hypothetical protein POPTR_0012s10290g [Populus trichocarpa]	gi|743901577|ref|XM_011045809.1|	755	0	PREDICTED: Populus euphratica probable WRKY transcription factor 75 (LOC105139396), mRNA	Q9FYA2	159	1e-46	Probable WRKY transcription factor 75	.	.	.	.	pfam03106	WRKY	WRKY DNA -binding domain.	GO:0010055|atrichoblast differentiation;GO:0048527|lateral root development;GO:0000122|negative regulation of transcription from RNA polymerase II promoter;GO:0043620|regulation of DNA-templated transcription in response to stress;GO:0032107|regulation of response to nutrient levels;GO:0006351|transcription, DNA-templated;	GO:0005634|nucleus;	GO:0001046|core promoter sequence-specific DNA binding;GO:0003700|transcription factor activity, sequence-specific DNA binding;GO:0044212|transcription regulatory region DNA binding;	.
Potri.013G012300	2.13488	0	up	yes	1.46649	0.0127507	up	yes	1.43443	0.0210759	up	no	1.62867	0.00343025	up	yes	3.03201	2.63672e-11	up	yes	gi|224125096|ref|XP_002319499.1|	5875	0	hypothetical protein POPTR_0013s01380g [Populus trichocarpa]	gi|566198794|ref|XM_002319463.2|	3476	0	Populus trichocarpa hypothetical protein (POPTR_0013s01380g) mRNA, complete cds	Q9LRZ5	1418	0	Phospholipase D zeta 1	SPAC2F7.16c	246	1e-65	COG1502	pfam13091	PLDc_2	PLD-like domain.	GO:0016042|lipid catabolic process;GO:0048364|root development;	GO:0016023|cytoplasmic membrane-bounded vesicle;	GO:0070290|N-acylphosphatidylethanolamine-specific phospholipase D activity;GO:0004630|phospholipase D activity;	K01115
Potri.014G070900	1.07866	0	up	yes	1.15775	7.0052e-10	up	yes	1.14675	1.06621e-06	up	yes	1.54393	1.51599e-18	up	yes	1.52148	7.37812e-16	up	yes	gi|224130014|ref|XP_002320731.1|	4667	0	armadillo/beta-catenin repeat family protein [Populus trichocarpa]	gi|566202953|ref|XM_002320695.2|	2972	0	Populus trichocarpa armadillo/beta-catenin repeat family protein (POPTR_0014s06660g) mRNA, complete cds	Q9LPC6	1359	0	Kinesin-like protein KIN-UB	SPAC1834.07	210	8e-57	COG5059	pfam00225	Kinesin	Kinesin motor domain.	GO:0030705|cytoskeleton-dependent intracellular transport;GO:0007018|microtubule-based movement;GO:0008104|protein localization;GO:0032886|regulation of microtubule-based process;GO:0048364|root development;	GO:0005737|cytoplasm;GO:0005871|kinesin complex;GO:0005874|microtubule;	GO:0005524|ATP binding;GO:0008574|ATP-dependent microtubule motor activity, plus-end-directed;	.
Potri.014G111700	1.98374	0	up	yes	1.42351	0.0458911	up	no	1.98218	0.00182929	up	yes	1.89089	0.00327231	up	yes	2.70011	3.21599e-06	up	yes	gi|743790934|ref|XP_011040097.1|	755	2e-97	PREDICTED: auxin-responsive protein IAA4-like [Populus euphratica]	gi|224128136|ref|XM_002320217.1|	777	0	Populus trichocarpa aux/IAA family protein (POPTR_0014s10730g) mRNA, complete cds	Q9M1R4	151	5e-43	Auxin-responsive protein IAA30	.	.	.	.	pfam02309	AUX_IAA	AUX/IAA family. Transcription of the AUX/IAA family of genes is rapidly induced by the plant hormone auxin. Some members of this family are longer and contain an N terminal DNA binding domain. The function of this region is uncertain.	GO:0009734|auxin-activated signaling pathway;GO:0009630|gravitropism;GO:0009733|response to auxin;GO:0048364|root development;GO:0010262|somatic embryogenesis;GO:0006351|transcription, DNA-templated;	GO:0005634|nucleus;	GO:0003700|transcription factor activity, sequence-specific DNA binding;	K14484
Potri.014G116000	-1.85832	0	down	yes	-0.688109	2.55148e-44	down	no	-0.707083	4.14892e-12	down	no	-0.618528	1.91169e-35	down	no	-0.390649	2.78689e-06	down	no	gi|743791172|ref|XP_011040663.1|	3400	0	PREDICTED: boron transporter 1 [Populus euphratica]	gi|743791171|ref|XM_011042361.1|	2640	0	PREDICTED: Populus euphratica boron transporter 1 (LOC105136861), mRNA	Q9M1P7	1113	0	Probable boron transporter 2	.	.	.	.	pfam00955	HCO3_cotransp	HCO3- transporter family. This family contains Band 3 anion exchange proteins that exchange CL-/HCO3-. This family also includes cotransporters of Na+/HCO3-.	GO:0051453|regulation of intracellular pH;GO:0048364|root development;	GO:0005887|integral component of plasma membrane;GO:0005886|plasma membrane;	GO:0015301|anion:anion antiporter activity;GO:0005452|inorganic anion exchanger activity;	.
Potri.014G118300	-2.14724	0	down	yes	-1.38224	0.0713778	down	no	-0.555985	0.412362	down	no	0.285395	0.618645	up	no	0.53	0.327643	up	no	gi|224130964|ref|XP_002320968.1|	633	3e-82	hypothetical protein POPTR_0014s11360g [Populus trichocarpa]	gi|566203753|ref|XM_002320932.2|	437	0	Populus trichocarpa hypothetical protein (POPTR_0014s11360g) mRNA, complete cds	O22901	62	1e-11	Transcription factor UPBEAT1	.	.	.	.	pfam12056	DUF3537	Protein of unknown function (DUF3537). This family of transmembrane proteins are functionally uncharacterized. This protein is found in eukaryotes. Proteins in this family are typically between 427 to 453 amino acids in length.	GO:0030154|cell differentiation;GO:2000280|regulation of root development;GO:0006355|regulation of transcription, DNA-templated;GO:0006351|transcription, DNA-templated;	GO:0005634|nucleus;	GO:0003677|DNA binding;GO:0003700|transcription factor activity, sequence-specific DNA binding;	.
Potri.014G127700	-1.24391	0	down	yes	-0.440904	5.82262e-15	down	no	0.640378	0.303516	up	no	-0.536405	7.26151e-22	down	no	-1.95661	4.35865e-145	down	yes	gi|566203909|ref|XP_002321000.2|	607	4e-76	hypothetical protein POPTR_0014s12250g, partial [Populus trichocarpa]	gi|118488311|gb|EF147978.1|	715	0	Populus trichocarpa clone WS0126_G12 unknown mRNA	Q93WF6	79	4e-17	Protein SENESCENCE-ASSOCIATED GENE 21, mitochondrial	.	.	.	.	pfam03242	LEA_3	Late embryogenesis abundant protein. Members of this family are similar to late embryogenesis abundant proteins. Members of the family have been isolated in a number of different screens. However, the molecular function of these proteins remains obscure.	GO:0042631|cellular response to water deprivation;GO:0006952|defense response;GO:0010150|leaf senescence;GO:1900424|regulation of defense response to bacterium;GO:1900150|regulation of defense response to fungus;GO:1900055|regulation of leaf senescence;GO:2000028|regulation of photoperiodism, flowering;GO:0009737|response to abscisic acid;GO:0009646|response to absence of light;GO:0009409|respons…	GO:0005739|mitochondrion;	.	.
Potri.015G099200	3.42178	0	up	yes	1.87283	6.095e-13	up	yes	1.95123	1.44161e-06	up	yes	1.53428	4.96276e-09	up	yes	3.82719	4.17207e-81	up	yes	gi|224136217|ref|XP_002322274.1|	873	3e-113	hypothetical protein POPTR_0015s11130g [Populus trichocarpa]	gi|743831117|ref|XM_011025664.1|	1196	0	PREDICTED: Populus euphratica probable WRKY transcription factor 43 (LOC105125287), mRNA	Q9FYA2	154	5e-43	Probable WRKY transcription factor 75	.	.	.	.	pfam03106	WRKY	WRKY DNA -binding domain.	GO:0010055|atrichoblast differentiation;GO:0048527|lateral root development;GO:0000122|negative regulation of transcription from RNA polymerase II promoter;GO:0043620|regulation of DNA-templated transcription in response to stress;GO:0032107|regulation of response to nutrient levels;GO:0006351|transcription, DNA-templated;	GO:0005634|nucleus;	GO:0001046|core promoter sequence-specific DNA binding;GO:0003700|transcription factor activity, sequence-specific DNA binding;GO:0044212|transcription regulatory region DNA binding;	.
Potri.016G024400	1.1394	0	up	yes	0.605919	0.00375577	up	no	0.70198	0.00239837	up	no	-0.285943	0.207786	down	no	1.61122	6.03155e-20	up	yes	gi|566208298|ref|XP_002322579.2|	2427	0	hypothetical protein POPTR_0016s02500g [Populus trichocarpa]	gi|743896072|ref|XM_011043011.1|	1806	0	PREDICTED: Populus euphratica protein ZINC INDUCED FACILITATOR 1-like (LOC105137308), transcript variant X1, mRNA	Q94BZ1	588	0	Protein ZINC INDUCED FACILITATOR-LIKE 1	.	.	.	.	pfam07690	MFS_1	Major Facilitator Superfamily.	GO:0010540|basipetal auxin transport;GO:0009630|gravitropism;GO:0090333|regulation of stomatal closure;GO:0080167|response to karrikin;GO:0009414|response to water deprivation;GO:0048364|root development;	GO:0016021|integral component of membrane;GO:0009705|plant-type vacuole membrane;GO:0005886|plasma membrane;	GO:0022821|potassium ion antiporter activity;	.
Potri.016G070800	1.307	0	up	yes	0.403461	0.472995	up	no	0.747715	0.163598	up	no	0.975228	0.0516162	up	no	1.05527	0.0321068	up	no	gi|566209153|ref|XP_002322789.2|	1876	0	hypothetical protein POPTR_0016s07150g [Populus trichocarpa]	gi|743898614|ref|XM_011044300.1|	1180	0	PREDICTED: Populus euphratica protein CHROMOSOME TRANSMISSION FIDELITY 7 (LOC105138249), mRNA	A7UL74	329	3e-107	Protein CHROMOSOME TRANSMISSION FIDELITY 7	.	.	.	.	pfam13880	Acetyltransf_13	ESCO1/2 acetyl-transferase.	GO:0048653|anther development;GO:0051301|cell division;GO:0080186|developmental vegetative growth;GO:0000724|double-strand break repair via homologous recombination;GO:0009793|embryo development ending in seed dormancy;GO:0009553|embryo sac development;GO:0034089|establishment of meiotic sister chromatid cohesion;GO:0060772|leaf phyllotactic patterning;GO:0045132|meiotic chromosome segregation;GO…	GO:0005737|cytoplasm;GO:0005634|nucleus;	GO:0016407|acetyltransferase activity;GO:0046872|metal ion binding;	K11268
Potri.017G096200	-2.72853	0	down	yes	-0.853092	0.19549	down	no	-2.15922	0.0139527	down	no	-2.81147	0.00229727	down	yes	-6.01427	1.14519e-05	down	yes	gi|566213088|ref|XP_006373372.1|	1717	0	hypothetical protein POPTR_0017s13170g, partial [Populus trichocarpa]	gi|168480180|gb|AC217645.1|	1273	0	Populus trichocarpa clone POP103-C01, complete sequence	Q9SCZ4	216	3e-107	Receptor-like protein kinase FERONIA	.	.	.	.	pfam07714	Pkinase_Tyr	Protein tyrosine kinase.	GO:0009738|abscisic acid-activated signaling pathway;GO:0009742|brassinosteroid mediated signaling pathway;GO:0050832|defense response to fungus;GO:0009873|ethylene-activated signaling pathway;GO:0009788|negative regulation of abscisic acid-activated signaling pathway;GO:0030308|negative regulation of cell growth;GO:0010483|pollen tube reception;GO:0009791|post-embryonic development;GO:0046777|pr…	GO:0043680|filiform apparatus;GO:0016021|integral component of membrane;GO:0005622|intracellular;GO:0016020|membrane;GO:0005886|plasma membrane;GO:0009506|plasmodesma;	GO:0005524|ATP binding;GO:0004672|protein kinase activity;GO:0004674|protein serine/threonine kinase activity;	.
Potri.017G097500	-2.42575	0	down	yes	-1.34656	0.00616821	down	yes	-1.74488	0.000943499	down	yes	-2.70774	5.39637e-06	down	yes	-1.4576	0.00271526	down	yes	gi|566213078|ref|XP_002323908.2|	4617	0	Pto-like kinase OGw family protein [Populus trichocarpa]	gi|158341702|gb|AC212848.1|	2929	0	Populus trichocarpa clone POP043-G18, complete sequence	Q9SCZ4	738	0	Receptor-like protein kinase FERONIA	BS_yloP_1	100	7e-22	COG0515	pfam12819	Malectin_like	Carbohydrate-binding protein of the ER. Malectin is a membrane-anchored protein of the endoplasmic reticulum that recognizes and binds Glc2-N-glycan. The domain is found on a number of plant receptor kinases.	GO:0009738|abscisic acid-activated signaling pathway;GO:0009742|brassinosteroid mediated signaling pathway;GO:0050832|defense response to fungus;GO:0009873|ethylene-activated signaling pathway;GO:0009788|negative regulation of abscisic acid-activated signaling pathway;GO:0030308|negative regulation of cell growth;GO:0010483|pollen tube reception;GO:0009791|post-embryonic development;GO:0046777|pr…	GO:0043680|filiform apparatus;GO:0016021|integral component of membrane;GO:0005622|intracellular;GO:0016020|membrane;GO:0005886|plasma membrane;GO:0009506|plasmodesma;	GO:0005524|ATP binding;GO:0004672|protein kinase activity;GO:0004674|protein serine/threonine kinase activity;	.
Potri.017G097800	-2.27347	0	down	yes	-1.79339	5.70288e-06	down	yes	-2.03876	2.55225e-05	down	yes	-2.58073	1.04708e-08	down	yes	-2.13326	1.93287e-07	down	yes	gi|566258135|ref|XP_006388667.1|	4275	0	hypothetical protein POPTR_0125s00210g [Populus trichocarpa]	gi|566258134|ref|XM_006388605.1|	2637	0	Populus trichocarpa hypothetical protein (POPTR_0125s00210g) mRNA, complete cds	Q9SCZ4	713	0	Receptor-like protein kinase FERONIA	BS_yloP_1	96.3	2e-20	COG0515	pfam12819	Malectin_like	Carbohydrate-binding protein of the ER. Malectin is a membrane-anchored protein of the endoplasmic reticulum that recognizes and binds Glc2-N-glycan. The domain is found on a number of plant receptor kinases.	GO:0009738|abscisic acid-activated signaling pathway;GO:0009742|brassinosteroid mediated signaling pathway;GO:0050832|defense response to fungus;GO:0009873|ethylene-activated signaling pathway;GO:0009788|negative regulation of abscisic acid-activated signaling pathway;GO:0030308|negative regulation of cell growth;GO:0010483|pollen tube reception;GO:0009791|post-embryonic development;GO:0046777|pr…	GO:0043680|filiform apparatus;GO:0016021|integral component of membrane;GO:0005622|intracellular;GO:0016020|membrane;GO:0005886|plasma membrane;GO:0009506|plasmodesma;	GO:0005524|ATP binding;GO:0004672|protein kinase activity;GO:0004674|protein serine/threonine kinase activity;	.
Potri.002G041200	0.716947	0	up	no	1.37963	1.40435e-08	up	yes	0.948584	0.0436087	up	no	0.249495	0.390328	up	no	1.54826	2.47471e-10	up	yes	gi|224066271|ref|XP_002302057.1|	991	2e-131	LOB domain protein 16 [Populus trichocarpa]	gi|743850599|ref|XM_011030474.1|	814	0	PREDICTED: Populus euphratica LOB domain-containing protein 16-like (LOC105128692), mRNA	Q9SLB7	191	3e-56	LOB domain-containing protein 16	.	.	.	.	pfam03195	DUF260	Protein of unknown function DUF260.	GO:0010311|lateral root formation;	GO:0005634|nucleus;	.	.
Potri.002G207800	0.971782	0	up	no	1.04848	0.000362822	up	yes	0.614489	0.0407344	up	no	1.76252	2.7662e-12	up	yes	2.57821	2.10459e-28	up	yes	gi|566260232|ref|XP_006389669.1|	3093	0	TRANSPORT INHIBITOR RESPONSE 1 family protein [Populus trichocarpa]	gi|566260231|ref|XM_006389607.1|	2537	0	Populus trichocarpa TRANSPORT INHIBITOR RESPONSE 1 family protein (POPTR_0020s00280g) mRNA, complete cds	Q570C0	938	0	Protein TRANSPORT INHIBITOR RESPONSE 1	.	.	.	.	pfam12937	F-box-like	F-box-like. This is an F-box-like family.	GO:0009734|auxin-activated signaling pathway;GO:0007049|cell cycle;GO:0016036|cellular response to phosphate starvation;GO:0006952|defense response;GO:0009873|ethylene-activated signaling pathway;GO:0010311|lateral root formation;GO:0010152|pollen maturation;GO:0009733|response to auxin;GO:0048443|stamen development;	GO:0005634|nucleus;GO:0019005|SCF ubiquitin ligase complex;	GO:0010011|auxin binding;GO:0038198|auxin receptor activity;GO:0000822|inositol hexakisphosphate binding;GO:0004842|ubiquitin-protein transferase activity;	K14485
Potri.005G167400	0.268109	0	up	no	1.24903	1.6679e-31	up	yes	0.384072	0.154623	up	no	0.581502	1.98606e-07	up	no	0.834863	3.45523e-13	up	no	gi|566171762|ref|XP_006383487.1|	12005	0	hypothetical protein POPTR_0005s16540g [Populus trichocarpa]	gi|566171761|ref|XM_006383425.1|	7098	0	Populus trichocarpa hypothetical protein (POPTR_0005s16540g) mRNA, complete cds	Q38970	3800	0	Acetyl-CoA carboxylase 1	YNR016c_1	625	0	COG0439	pfam08326	ACC_central	Acetyl-CoA carboxylase, central region. The region featured in this family is found in various eukaryotic acetyl-CoA carboxylases, N-terminal to the catalytic domain (pfam01039). This enzyme (EC:6.4.1.2) is involved in the synthesis of long-chain fatty acids, as it catalyses the rate-limiting step in this process.	GO:0009793|embryo development ending in seed dormancy;GO:0030497|fatty acid elongation;GO:2001295|malonyl-CoA biosynthetic process;GO:0009933|meristem structural organization;GO:0010072|primary shoot apical meristem specification;GO:0009735|response to cytokinin;GO:0048364|root development;GO:0048367|shoot system development;	GO:0005829|cytosol;GO:0005886|plasma membrane;	GO:0003989|acetyl-CoA carboxylase activity;GO:0005524|ATP binding;GO:0004075|biotin carboxylase activity;GO:0046872|metal ion binding;	K11262
Potri.005G169100	0.370761	0	up	no	1.29798	4.22486e-38	up	yes	0.267923	0.27144	up	no	0.566276	5.96267e-07	up	no	0.889956	1.36405e-13	up	no	gi|566171762|ref|XP_006383487.1|	7634	0	hypothetical protein POPTR_0005s16540g [Populus trichocarpa]	gi|566171761|ref|XM_006383425.1|	4371	0	Populus trichocarpa hypothetical protein (POPTR_0005s16540g) mRNA, complete cds	Q38970	2297	0	Acetyl-CoA carboxylase 1	YNR016c_1	603	0	COG0439	pfam08326	ACC_central	Acetyl-CoA carboxylase, central region. The region featured in this family is found in various eukaryotic acetyl-CoA carboxylases, N-terminal to the catalytic domain (pfam01039). This enzyme (EC:6.4.1.2) is involved in the synthesis of long-chain fatty acids, as it catalyses the rate-limiting step in this process.	GO:0009793|embryo development ending in seed dormancy;GO:0030497|fatty acid elongation;GO:2001295|malonyl-CoA biosynthetic process;GO:0009933|meristem structural organization;GO:0010072|primary shoot apical meristem specification;GO:0009735|response to cytokinin;GO:0048364|root development;GO:0048367|shoot system development;	GO:0005829|cytosol;GO:0005886|plasma membrane;	GO:0003989|acetyl-CoA carboxylase activity;GO:0005524|ATP binding;GO:0004075|biotin carboxylase activity;GO:0046872|metal ion binding;	K11262
Potri.005G221900	0.624194	0	up	no	1.27696	8.93897e-08	up	yes	-0.0789209	0.816219	down	no	0.458761	0.0879773	up	no	0.728874	0.00949662	up	no	gi|224082772|ref|XP_002306833.1|	1053	8e-142	LOB domain protein 16 [Populus trichocarpa]	gi|743839703|ref|XM_011027710.1|	800	0	PREDICTED: Populus euphratica LOB domain-containing protein 16 (LOC105126747), mRNA	Q9SLB7	209	4e-64	LOB domain-containing protein 16	.	.	.	.	pfam03195	DUF260	Protein of unknown function DUF260.	GO:0010311|lateral root formation;	GO:0005634|nucleus;	.	.
Potri.007G128400	-0.157439	0	down	no	1.48635	0.0131407	up	yes	1.30367	0.0285629	up	no	1.97307	0.00024736	up	yes	2.70299	3.7258e-08	up	yes	gi|566179144|ref|XP_002309807.2|	4788	0	epidermal differentiation family protein [Populus trichocarpa]	gi|566179143|ref|XM_002309771.2|	2786	0	Populus trichocarpa epidermal differentiation family protein (POPTR_0007s01980g) mRNA, complete cds	Q9LX29	1264	0	Serine/threonine-protein kinase-like protein ACR4	YAR019c	101	6e-21	COG0515	pfam00069	Pkinase	Protein kinase domain.	GO:0009793|embryo development ending in seed dormancy;GO:0010311|lateral root formation;GO:0009786|regulation of asymmetric cell division;GO:0048829|root cap development;GO:0048364|root development;	GO:0009986|cell surface;GO:0030139|endocytic vesicle;GO:0016021|integral component of membrane;GO:0032585|multivesicular body membrane;GO:0005886|plasma membrane;	GO:0005524|ATP binding;GO:0042803|protein homodimerization activity;GO:0004674|protein serine/threonine kinase activity;GO:0019199|transmembrane receptor protein kinase activity;	.
Potri.015G077600	-0.945386	0	down	no	-1.11187	5.69726e-139	down	yes	-1.20061	1.40249e-06	down	yes	-1.26615	1.37374e-196	down	yes	-1.58239	1.61455e-153	down	yes	gi|566206684|ref|XP_002321602.2|	3633	0	hypothetical protein POPTR_0015s08870g [Populus trichocarpa]	gi|743849734|ref|XM_011030250.1|	3256	0	PREDICTED: Populus euphratica probable boron transporter 2 (LOC105128532), mRNA	Q9M1P7	1079	0	Probable boron transporter 2	.	.	.	.	pfam00955	HCO3_cotransp	HCO3- transporter family. This family contains Band 3 anion exchange proteins that exchange CL-/HCO3-. This family also includes cotransporters of Na+/HCO3-.	GO:0051453|regulation of intracellular pH;GO:0048364|root development;	GO:0005887|integral component of plasma membrane;GO:0005886|plasma membrane;	GO:0015301|anion:anion antiporter activity;GO:0005452|inorganic anion exchanger activity;	.
Potri.002G098000	0.16753	0	up	no	0.387691	1.78464e-09	up	no	1.51094	0.00190061	up	yes	0.0266584	0.691365	up	no	-0.395091	3.16494e-06	down	no	gi|566157175|ref|XP_002302304.2|	3345	0	hypothetical protein POPTR_0002s09820g [Populus trichocarpa]	gi|743802107|ref|XM_011018293.1|	2073	0	PREDICTED: Populus euphratica probable pectin methyltransferase QUA2 (LOC105120105), transcript variant X1, mRNA	Q9C9Q8	961	0	Probable pectin methyltransferase QUA2	.	.	.	.	pfam03141	Methyltransf_29	Putative S-adenosyl-L-methionine-dependent methyltransferase. This family is a putative S-adenosyl-L-methionine (SAM)-dependent methyltransferase.	GO:0007155|cell adhesion;GO:0010289|homogalacturonan biosynthetic process;GO:0009735|response to cytokinin;GO:0048364|root development;GO:0048367|shoot system development;	GO:0005768|endosome;GO:0005794|Golgi apparatus;GO:0000139|Golgi membrane;GO:0016021|integral component of membrane;GO:0005802|trans-Golgi network;GO:0005774|vacuolar membrane;	GO:0008168|methyltransferase activity;GO:0008757|S-adenosylmethionine-dependent methyltransferase activity;	.
Potri.005G070900	-0.529005	0	down	no	-0.246147	0.121281	down	no	3.91769	0.000868807	up	yes	-0.405756	0.010605	down	no	-0.269563	0.0943407	down	no	gi|224081076|ref|XP_002306287.1|	3575	0	diacylglycerol kinase family protein [Populus trichocarpa]	gi|566169973|ref|XM_002306251.2|	2949	0	Populus trichocarpa diacylglycerol kinase family protein (POPTR_0005s07190g) mRNA, complete cds	Q9FFN7	897	0	Diacylglycerol kinase 2	BS_bmrU	61.6	3e-09	COG1597	pfam00609	DAGK_acc	Diacylglycerol kinase accessory domain. Diacylglycerol (DAG) is a second messenger that acts as a protein kinase C activator. This domain is assumed to be an accessory domain: its function is unknown.	GO:0006952|defense response;GO:0035556|intracellular signal transduction;GO:0048366|leaf development;GO:0007205|protein kinase C-activating G-protein coupled receptor signaling pathway;GO:0009409|response to cold;GO:0009611|response to wounding;GO:0048364|root development;	GO:0016021|integral component of membrane;GO:0005622|intracellular;	GO:0005524|ATP binding;GO:0004143|diacylglycerol kinase activity;GO:0046872|metal ion binding;	K00901
Potri.006G167700	0.696277	0	up	no	0.574512	9.99517e-08	up	no	1.14847	1.39003e-07	up	yes	0.882102	1.37646e-18	up	no	1.22408	6.4735e-32	up	yes	gi|566176885|ref|XP_006381802.1|	2419	0	hypothetical protein POPTR_0006s18330g [Populus trichocarpa]	gi|566176884|ref|XM_006381740.1|	2314	0	Populus trichocarpa hypothetical protein (POPTR_0006s18330g) mRNA, complete cds	Q6PQQ3	432	2e-140	AP2-like ethylene-responsive transcription factor AIL5	.	.	.	.	pfam00847	AP2	AP2 domain. This 60 amino acid residue domain can bind to DNA and is found in transcription factor proteins.	GO:0060774|auxin mediated signaling pathway involved in phyllotactic patterning;GO:0009873|ethylene-activated signaling pathway;GO:0060772|leaf phyllotactic patterning;GO:0060771|phyllotactic patterning;GO:0040019|positive regulation of embryonic development;GO:0009791|post-embryonic development;GO:0048364|root development;GO:0009845|seed germination;GO:0006351|transcription, DNA-templated;	GO:0005634|nucleus;	GO:0003677|DNA binding;GO:0003700|transcription factor activity, sequence-specific DNA binding;	K09285
Potri.007G097900	-0.381483	0	down	no	-0.147471	0.183773	down	no	1.34347	0.00688947	up	yes	-0.23359	0.0288031	down	no	-0.14433	0.222213	down	no	gi|224093684|ref|XP_002309954.1|	3634	0	diacylglycerol kinase family protein [Populus trichocarpa]	gi|566179658|ref|XM_002309918.2|	2638	0	Populus trichocarpa diacylglycerol kinase family protein (POPTR_0007s04920g) mRNA, complete cds	Q9FFN7	933	0	Diacylglycerol kinase 2	BS_bmrU	60.5	7e-09	COG1597	pfam00609	DAGK_acc	Diacylglycerol kinase accessory domain. Diacylglycerol (DAG) is a second messenger that acts as a protein kinase C activator. This domain is assumed to be an accessory domain: its function is unknown.	GO:0006952|defense response;GO:0035556|intracellular signal transduction;GO:0048366|leaf development;GO:0007205|protein kinase C-activating G-protein coupled receptor signaling pathway;GO:0009409|response to cold;GO:0009611|response to wounding;GO:0048364|root development;	GO:0016021|integral component of membrane;GO:0005622|intracellular;	GO:0005524|ATP binding;GO:0004143|diacylglycerol kinase activity;GO:0046872|metal ion binding;	K00901
Potri.008G100300	-0.405998	0	down	no	-0.128522	0.335481	down	no	1.74766	0.00086197	up	yes	0.379565	0.0014737	up	no	0.510377	0.000126257	up	no	gi|224099067|ref|XP_002311364.1|	3626	0	hypothetical protein POPTR_0008s09970g [Populus trichocarpa]	gi|743783241|ref|XM_011020891.1|	2520	0	PREDICTED: Populus euphratica probable boron transporter 2 (LOC105121994), mRNA	Q9M1P7	1083	0	Probable boron transporter 2	.	.	.	.	pfam00955	HCO3_cotransp	HCO3- transporter family. This family contains Band 3 anion exchange proteins that exchange CL-/HCO3-. This family also includes cotransporters of Na+/HCO3-.	GO:0051453|regulation of intracellular pH;GO:0048364|root development;	GO:0005887|integral component of plasma membrane;GO:0005886|plasma membrane;	GO:0015301|anion:anion antiporter activity;GO:0005452|inorganic anion exchanger activity;	.
Potri.010G227000	0.492644	0	up	no	0.443137	0.188106	up	no	1.36172	5.02247e-05	up	yes	0.44579	0.184553	up	no	0.790807	0.0202485	up	no	gi|566192359|ref|XP_002315323.2|	5062	0	hypothetical protein POPTR_0010s23370g [Populus trichocarpa]	gi|566192358|ref|XM_002315287.2|	3478	0	Populus trichocarpa hypothetical protein (POPTR_0010s23370g) mRNA, complete cds	Q9SV36	1220	0	Kinesin-like protein KIN-UC	SPAC1834.07	199	3e-53	COG5059	pfam00225	Kinesin	Kinesin motor domain.	GO:0030705|cytoskeleton-dependent intracellular transport;GO:0007018|microtubule-based movement;GO:0008104|protein localization;GO:0032886|regulation of microtubule-based process;GO:0048364|root development;	GO:0005737|cytoplasm;GO:0005871|kinesin complex;GO:0005874|microtubule;	GO:0005524|ATP binding;GO:0008574|ATP-dependent microtubule motor activity, plus-end-directed;	.
Potri.011G116400	0.416413	0	up	no	0.545304	0.0985005	up	no	1.77434	2.299e-05	up	yes	1.26783	8.42167e-06	up	yes	1.13225	0.000295991	up	yes	gi|566194985|ref|XP_002316886.2|	1978	0	hypothetical protein POPTR_0011s11720g [Populus trichocarpa]	gi|743853413|ref|XM_011031205.1|	1424	0	PREDICTED: Populus euphratica uncharacterized LOC105129233 (LOC105129233), transcript variant X2, mRNA	P0C7P8	90.1	2e-17	Transcription factor EMB1444	.	.	.	.	pfam14215	bHLH-MYC_N	bHLH-MYC and R2R3-MYB transcription factors N-terminal. This is the N-terminal region of a family of MYB and MYC transcription factors. The DNA-binding HLH domain is further downstream, pfam00010. Members of the MYB and MYC family regulate the biosynthesis of phenylpropanoids in several plant species (DOI:10.1007/s11295-009-0232-y).	GO:0035556|intracellular signal transduction;GO:0006468|protein phosphorylation;GO:0006355|regulation of transcription, DNA-templated;GO:0048364|root development;GO:0006351|transcription, DNA-templated;	GO:0005829|cytosol;GO:0005634|nucleus;	GO:0003677|DNA binding;GO:0004674|protein serine/threonine kinase activity;	.
Potri.018G046900	0.536758	0	up	no	-0.0436335	0.947639	down	no	2.13466	0.000148104	up	yes	0.415574	0.529887	up	no	-0.455672	0.521643	down	no	gi|224092033|ref|XP_002309447.1|	605	1e-74	zinc finger family protein [Populus trichocarpa]	gi|566214839|ref|XM_006371978.1|	353	0	Populus trichocarpa hypothetical protein (POPTR_0018s08280g) mRNA, partial cds	Q9LRB7	58.9	2e-08	E3 ubiquitin-protein ligase EL5	.	.	.	.	pfam13639	zf-RING_2	Ring finger domain.	GO:0051301|cell division;GO:0043161|proteasome-mediated ubiquitin-dependent protein catabolic process;GO:0000209|protein polyubiquitination;GO:0016567|protein ubiquitination;GO:0042787|protein ubiquitination involved in ubiquitin-dependent protein catabolic process;GO:0048364|root development;	GO:0016021|integral component of membrane;GO:0005886|plasma membrane;	GO:0016874|ligase activity;GO:0061630|ubiquitin protein ligase activity;GO:0004842|ubiquitin-protein transferase activity;GO:0008270|zinc ion binding;	K16286
Potri.001G018400	-0.59254	0	down	no	1.25157	0.125039	up	no	1.26482	0.222995	up	no	1.8424	0.012138	up	yes	2.8758	3.02453e-06	up	yes	gi|566147378|ref|XP_002299238.2|	2521	0	ovule development family protein [Populus trichocarpa]	gi|566147377|ref|XM_002299202.2|	1604	0	Populus trichocarpa ovule development family protein (POPTR_0001s05580g) mRNA, complete cds	Q5YGP7	641	0	AP2-like ethylene-responsive transcription factor PLT2	.	.	.	.	pfam00847	AP2	AP2 domain. This 60 amino acid residue domain can bind to DNA and is found in transcription factor proteins.	GO:0009734|auxin-activated signaling pathway;GO:0009873|ethylene-activated signaling pathway;GO:0010073|meristem maintenance;GO:0007389|pattern specification process;GO:0048364|root development;GO:0010449|root meristem growth;GO:0019827|stem cell population maintenance;GO:0000723|telomere maintenance;GO:0006351|transcription, DNA-templated;	GO:0005634|nucleus;	GO:0003677|DNA binding;GO:0003700|transcription factor activity, sequence-specific DNA binding;	K09285
Potri.001G058800	1.30827	0	up	no	1.11874	0.219529	up	no	1.62939	0.0722531	up	no	2.55975	0.000345068	up	yes	2.8778	3.3628e-05	up	yes	gi|743880062|ref|XP_011036106.1|	720	3e-94	PREDICTED: probable WRKY transcription factor 75 [Populus euphratica]	gi|743880061|ref|XM_011037804.1|	517	0	PREDICTED: Populus euphratica probable WRKY transcription factor 75 (LOC105133717), mRNA	Q9FYA2	171	3e-52	Probable WRKY transcription factor 75	.	.	.	.	pfam03106	WRKY	WRKY DNA -binding domain.	GO:0010055|atrichoblast differentiation;GO:0048527|lateral root development;GO:0000122|negative regulation of transcription from RNA polymerase II promoter;GO:0043620|regulation of DNA-templated transcription in response to stress;GO:0032107|regulation of response to nutrient levels;GO:0006351|transcription, DNA-templated;	GO:0005634|nucleus;	GO:0001046|core promoter sequence-specific DNA binding;GO:0003700|transcription factor activity, sequence-specific DNA binding;GO:0044212|transcription regulatory region DNA binding;	.
Potri.001G165000	0.739056	0	up	no	-0.0395432	0.990079	down	no	2.14775	0.347203	up	no	3.58693	0.0229231	up	yes	2.44046	0.190957	up	no	gi|566149410|ref|XP_006369112.1|	7328	0	hypothetical protein POPTR_0001s16560g [Populus trichocarpa]	gi|566149409|ref|XM_006369050.1|	4638	0	Populus trichocarpa hypothetical protein (POPTR_0001s16560g) mRNA, complete cds	Q9LJX0	854	0	ABC transporter B family member 19	SPCC663.03	395	1e-113	COG1132	pfam00664	ABC_membrane	ABC transporter transmembrane region. This family represents a unit of six transmembrane helices. Many members of the ABC transporter family (pfam00005) have two such regions.	GO:0010541|acropetal auxin transport;GO:0043481|anthocyanin accumulation in tissues in response to UV light;GO:0009926|auxin polar transport;GO:0060918|auxin transport;GO:0009734|auxin-activated signaling pathway;GO:0010540|basipetal auxin transport;GO:0048527|lateral root development;GO:0009640|photomorphogenesis;GO:0009958|positive gravitropism;GO:0008361|regulation of cell size;GO:0009733|resp…	GO:0016021|integral component of membrane;GO:0005886|plasma membrane;	GO:0005524|ATP binding;GO:0042626|ATPase activity, coupled to transmembrane movement of substances;GO:0010329|auxin efflux transmembrane transporter activity;	K05658
Potri.002G037100	-0.510635	0	down	no	-0.00157087	0.996805	down	no	0.816573	0.0522038	up	no	2.18229	1.41549e-18	up	yes	1.67078	2.2695e-09	up	yes	gi|743850796|ref|XP_011028825.1|	1356	0	PREDICTED: NAC domain-containing protein 21/22-like [Populus euphratica]	gi|743850795|ref|XM_011030523.1|	1000	0	PREDICTED: Populus euphratica NAC domain-containing protein 21/22-like (LOC105128731), mRNA	Q84TE6	203	9e-60	NAC domain-containing protein 21/22	.	.	.	.	pfam02365	NAM	No apical meristem (NAM) protein. This is a family of no apical meristem (NAM) proteins these are plant development proteins. Mutations in NAM result in the failure to develop a shoot apical meristem in petunia embryos. NAM is indicated as having a role in determining positions of meristems and primordial. One member of this family NAP (NAC-like, activated by AP3/PI) is encoded by the target gene…	GO:0009734|auxin-activated signaling pathway;GO:0048527|lateral root development;GO:0010072|primary shoot apical meristem specification;GO:0006351|transcription, DNA-templated;	GO:0005634|nucleus;	GO:0003677|DNA binding;GO:0003700|transcription factor activity, sequence-specific DNA binding;	.
Potri.005G075400	0.91552	0	up	no	-0.0405688	0.969148	down	no	0.462702	0.629117	up	no	1.81552	0.0160497	up	yes	-0.253253	0.818143	down	no	gi|566170053|ref|XP_002306309.2|	2883	0	hypothetical protein POPTR_0005s07690g, partial [Populus trichocarpa]	gi|743860990|ref|XM_011032711.1|	1645	0	PREDICTED: Populus euphratica BTB/POZ domain-containing protein DOT3-like (LOC105130284), transcript variant X1, mRNA	Q9LFU0	675	0	BTB/POZ domain-containing protein DOT3	.	.	.	.	pfam03000	NPH3	NPH3 family. Phototropism of Arabidopsis thaliana seedlings in response to a blue light source is initiated by nonphototropic hypocotyl 1 (NPH1), a light-activated serine-threonine protein kinase. Mutations in NPH3 disrupt early signaling occurring downstream of the NPH1 photoreceptor. The NPH3 gene encodes a NPH1-interacting protein. NPH3 is a member of a large protein family, apparently specifi…	GO:0010588|cotyledon vascular tissue pattern formation;GO:0010305|leaf vascular tissue pattern formation;GO:0010087|phloem or xylem histogenesis;GO:0080022|primary root development;GO:0016567|protein ubiquitination;GO:0048367|shoot system development;	.	.	.
Potri.006G090000	-0.626275	0	down	no	-0.28753	6.97072e-10	down	no	-0.444005	0.0876677	down	no	-1.10966	3.22418e-115	down	yes	-0.529586	1.52158e-16	down	no	gi|224090793|ref|XP_002309084.1|	3608	0	hypothetical protein POPTR_0006s09100g [Populus trichocarpa]	gi|566175313|ref|XM_002309048.2|	3139	0	Populus trichocarpa hypothetical protein (POPTR_0006s09100g) mRNA, complete cds	P0C7P8	195	2e-50	Transcription factor EMB1444	.	.	.	.	pfam14215	bHLH-MYC_N	bHLH-MYC and R2R3-MYB transcription factors N-terminal. This is the N-terminal region of a family of MYB and MYC transcription factors. The DNA-binding HLH domain is further downstream, pfam00010. Members of the MYB and MYC family regulate the biosynthesis of phenylpropanoids in several plant species (DOI:10.1007/s11295-009-0232-y).	GO:0035556|intracellular signal transduction;GO:0006468|protein phosphorylation;GO:0006355|regulation of transcription, DNA-templated;GO:0048364|root development;GO:0006351|transcription, DNA-templated;	GO:0005829|cytosol;GO:0005634|nucleus;	GO:0003677|DNA binding;GO:0004674|protein serine/threonine kinase activity;	.
Potri.008G051200	0.893188	0	up	no	0.386072	0.0128727	up	no	0.771943	0.0118017	up	no	1.81989	6.14862e-51	up	yes	0.943001	5.40402e-11	up	no	gi|224098312|ref|XP_002311150.1|	945	3e-126	zinc finger family protein [Populus trichocarpa]	gi|743780205|ref|XM_011025216.1|	787	0	PREDICTED: Populus euphratica zinc finger protein ZAT11-like (LOC105124951), mRNA	Q9SLD4	127	1e-33	Zinc finger protein ZAT11	.	.	.	.	pfam13912	zf-C2H2_6	C2H2-type zinc finger.	GO:0071289|cellular response to nickel ion;GO:2000280|regulation of root development;GO:0006355|regulation of transcription, DNA-templated;GO:0010200|response to chitin;GO:0006351|transcription, DNA-templated;	GO:0005634|nucleus;	GO:0046872|metal ion binding;GO:0043565|sequence-specific DNA binding;GO:0003700|transcription factor activity, sequence-specific DNA binding;GO:0044212|transcription regulatory region DNA binding;	.
Potri.010G063500	0.431333	0	up	no	0.644774	2.78228e-24	up	no	0.98228	0.000149421	up	no	1.6937	1.15073e-213	up	yes	1.1557	1.63585e-31	up	yes	gi|566189592|ref|XP_002314518.2|	2189	0	ammonium transporter family protein [Populus trichocarpa]	gi|566189591|ref|XM_002314482.2|	1855	0	Populus trichocarpa ammonium transporter family protein (POPTR_0010s07400g) mRNA, complete cds	P54144	670	0	Ammonium transporter 1 member 1	TM0402	185	2e-50	COG0004	pfam00909	Ammonium_transp	Ammonium Transporter Family.	GO:0015696|ammonium transport;GO:0080181|lateral root branching;GO:0010311|lateral root formation;GO:0019740|nitrogen utilization;GO:0015695|organic cation transport;GO:0051258|protein polymerization;GO:0009737|response to abscisic acid;GO:0080167|response to karrikin;	GO:0005887|integral component of plasma membrane;GO:0005634|nucleus;GO:0005886|plasma membrane;GO:0009506|plasmodesma;	GO:0008519|ammonium transmembrane transporter activity;	K03320
Potri.010G089500	-0.99435	0	down	no	-0.992503	1.67762e-08	down	no	-0.510431	0.128162	down	no	-1.20019	1.17622e-11	down	yes	-1.4013	3.18835e-14	down	yes	gi|224111206|ref|XP_002315780.1|	4578	0	lipoxygenase family protein [Populus trichocarpa]	gi|566190035|ref|XM_002315744.2|	3055	0	Populus trichocarpa lipoxygenase family protein (POPTR_0010s09970g) mRNA, complete cds	Q9LUW0	1274	0	Linoleate 9S-lipoxygenase 5, chloroplastic	.	.	.	.	pfam00305	Lipoxygenase	Lipoxygenase.	GO:0006633|fatty acid biosynthetic process;GO:0010311|lateral root formation;GO:0034440|lipid oxidation;GO:1900366|negative regulation of defense response to insect;GO:0031408|oxylipin biosynthetic process;GO:0048364|root development;	GO:0009507|chloroplast;	GO:1990136|linoleate 9S-lipoxygenase activity;GO:0046872|metal ion binding;	K15718
Potri.010G093400	-0.154318	0	down	no	0.919805	0.000171534	up	no	0.99346	0.00209602	up	no	1.25222	5.38235e-08	up	yes	0.394253	0.166386	up	no	gi|566190101|ref|XP_006378408.1|	1515	0	hypothetical protein POPTR_0010s10340g [Populus trichocarpa]	gi|566190100|ref|XM_006378346.1|	1801	0	Populus trichocarpa hypothetical protein (POPTR_0010s10340g) mRNA, complete cds	Q8LC03	308	2e-98	Homeobox-leucine zipper protein ATHB-13	.	.	.	.	pfam00046	Homeobox	Homeobox domain.	GO:0048826|cotyledon morphogenesis;GO:0009965|leaf morphogenesis;GO:0080022|primary root development;GO:0009744|response to sucrose;GO:0006351|transcription, DNA-templated;	GO:0005634|nucleus;	GO:0043565|sequence-specific DNA binding;GO:0003700|transcription factor activity, sequence-specific DNA binding;	K09338
Potri.010G112800	0.83854	0	up	no	0.397979	9.56068e-05	up	no	0.370597	0.00644973	up	no	1.08533	2.29718e-30	up	yes	1.77566	2.83984e-83	up	yes	gi|21435938|gb|AAM54033.1|AF515434_1	2613	0	PIN1-like auxin transport protein [Populus tremula x Populus tremuloides]	gi|743889137|ref|XM_011040354.1|	1792	0	PREDICTED: Populus euphratica auxin efflux carrier component 7 (LOC105135470), mRNA	Q9S7Z8	731	0	Auxin efflux carrier component 3	.	.	.	.	pfam03547	Mem_trans	Membrane transport protein. This family includes auxin efflux carrier proteins and other transporter proteins from all domains of life.	GO:0010315|auxin efflux;GO:0010252|auxin homeostasis;GO:0009926|auxin polar transport;GO:0009734|auxin-activated signaling pathway;GO:0009630|gravitropism;GO:0009958|positive gravitropism;GO:0009416|response to light stimulus;GO:0048364|root development;GO:0048767|root hair elongation;GO:0048766|root hair initiation;GO:0009606|tropism;	GO:0009986|cell surface;GO:0005783|endoplasmic reticulum;GO:0016021|integral component of membrane;GO:0016328|lateral plasma membrane;GO:0005886|plasma membrane;GO:0012506|vesicle membrane;	GO:0010329|auxin efflux transmembrane transporter activity;	K13947
Potri.010G138000	0.858155	0	up	no	1.30867	0.0947212	up	no	0.990549	0.231711	up	no	1.93091	0.00572576	up	yes	2.83908	2.2221e-06	up	yes	gi|743797969|ref|XP_011009458.1|	713	4e-94	PREDICTED: probable root meristem growth factor 8 isoform X2 [Populus euphratica]	gi|743797968|ref|XM_011011156.1|	423	0	PREDICTED: Populus euphratica probable root meristem growth factor 8 (LOC105114570), transcript variant X2, mRNA	.	.	.	.	.	.	.	.	pfam04127	DFP	DNA / pantothenate metabolizm flavoprotein. The DNA/pantothenate metabolizm flavoprotein (EC:4.1.1.36) affects synthesis of DNA, and pantothenate metabolizm.	.	.	.	.
Potri.010G176600	-0.0818968	0	down	no	0.474649	0.141842	up	no	1.00648	0.0197749	up	no	1.59905	5.89784e-10	up	yes	1.89653	1.22933e-13	up	yes	gi|566191479|ref|XP_002316163.2|	1655	0	no apical meristem family protein [Populus trichocarpa]	gi|566191478|ref|XM_002316127.2|	957	0	Populus trichocarpa no apical meristem family protein (POPTR_0010s18420g) mRNA, complete cds	Q9MA17	344	6e-115	Protein SOMBRERO	.	.	.	.	pfam02365	NAM	No apical meristem (NAM) protein. This is a family of no apical meristem (NAM) proteins these are plant development proteins. Mutations in NAM result in the failure to develop a shoot apical meristem in petunia embryos. NAM is indicated as having a role in determining positions of meristems and primordial. One member of this family NAP (NAC-like, activated by AP3/PI) is encoded by the target gene…	GO:0009834|plant-type secondary cell wall biogenesis;GO:0010455|positive regulation of cell fate commitment;GO:0003002|regionalization;GO:0006355|regulation of transcription, DNA-templated;GO:0048829|root cap development;GO:0006351|transcription, DNA-templated;	GO:0005634|nucleus;	GO:0003677|DNA binding;GO:0003700|transcription factor activity, sequence-specific DNA binding;	.
Potri.010G209400	0.502675	0	up	no	0.391126	0.000272356	up	no	0.837918	0.010787	up	no	1.152	3.22753e-33	up	yes	0.62558	6.4888e-07	up	no	gi|355477194|gb|AES12473.1|	961	9e-129	C2H2-type zinc finger protein 1 [Populus trichocarpa]	gi|743844135|ref|XM_011028829.1|	777	0	PREDICTED: Populus euphratica zinc finger protein ZAT11-like (LOC105127501), mRNA	Q9SLD4	129	1e-34	Zinc finger protein ZAT11	.	.	.	.	pfam13912	zf-C2H2_6	C2H2-type zinc finger.	GO:0071289|cellular response to nickel ion;GO:2000280|regulation of root development;GO:0006355|regulation of transcription, DNA-templated;GO:0010200|response to chitin;GO:0006351|transcription, DNA-templated;	GO:0005634|nucleus;	GO:0046872|metal ion binding;GO:0043565|sequence-specific DNA binding;GO:0003700|transcription factor activity, sequence-specific DNA binding;GO:0044212|transcription regulatory region DNA binding;	.
Potri.011G049900	-0.759196	0	down	no	-0.72143	6.71459e-15	down	no	0.175804	0.645378	up	no	-1.14782	1.47446e-32	down	yes	-2.06936	4.06996e-57	down	yes	gi|566193768|ref|XP_006377330.1|	1353	0	hypothetical protein POPTR_0011s04960g [Populus trichocarpa]	gi|566193767|ref|XM_006377268.1|	1215	0	Populus trichocarpa hypothetical protein (POPTR_0011s04960g) mRNA, complete cds	P24805	117	6e-30	Stem-specific protein TSJT1	.	.	.	.	pfam12481	DUF3700	Aluminium induced protein. This domain family is found in eukaryotes, and is approximately 120 amino acids in length. There are two conserved sequence motifs: YGL and LRDR. This family is related to GATase enzyme domains.	GO:0032922|circadian regulation of gene expression;GO:1901672|positive regulation of systemic acquired resistance;GO:1902066|regulation of cell wall pectin metabolic process;GO:0010104|regulation of ethylene-activated signaling pathway;GO:2000022|regulation of jasmonic acid mediated signaling pathway;GO:0048586|regulation of long-day photoperiodism, flowering;GO:2001009|regulation of plant-type c…	GO:0016592|mediator complex;GO:0005634|nucleus;	.	.
Potri.011G093500	-0.37605	0	down	no	0.00640665	0.976814	up	no	0.838373	0.0074163	up	no	1.29915	2.97817e-13	up	yes	0.604016	0.00404676	up	no	gi|566194610|ref|XP_002316776.2|	1633	0	hypothetical protein POPTR_0011s09590g [Populus trichocarpa]	gi|566194609|ref|XM_002316740.2|	1628	0	Populus trichocarpa hypothetical protein (POPTR_0011s09590g) mRNA, complete cds	Q9FM65	432	4e-145	Fasciclin-like arabinogalactan protein 1	.	.	.	.	pfam02469	Fasciclin	Fasciclin domain. This extracellular domain is found repeated four times in grasshopper fasciclin I as well as in proteins from mammals, sea urchins, plants, yeast and bacteria.	GO:0048364|root development;GO:0048367|shoot system development;	GO:0031225|anchored component of membrane;GO:0046658|anchored component of plasma membrane;GO:0005618|cell wall;GO:0005886|plasma membrane;	.	.
Potri.012G083300	-0.527534	0	down	no	0.30744	0.35071	up	no	0.402684	0.314683	up	no	1.19144	2.30153e-05	up	yes	0.958053	0.00119636	up	no	gi|566197463|ref|XP_002318062.2|	2172	0	hypothetical protein POPTR_0012s08520g [Populus trichocarpa]	gi|566197462|ref|XM_002318026.2|	2312	0	Populus trichocarpa hypothetical protein (POPTR_0012s08520g) mRNA, complete cds	Q94A02	489	3e-164	Tryptophan aminotransferase-related protein 2	.	.	.	.	pfam04864	Alliinase_C	Allinase. Allicin is a thiosulphinate that gives rise to dithiines, allyl sulphides and ajoenes, the three groups of active compounds in Allium species. Allicin is synthesized from sulfoxide cysteine derivatives by alliinase (EC:4.4.1.4), whose C-S lyase activity cleaves C(beta)-S(gamma) bonds. It is thought that this enzyme forms part of a primitive plant defence system.	GO:0009851|auxin biosynthetic process;GO:0043562|cellular response to nitrogen levels;GO:0042742|defense response to bacterium;GO:0009908|flower development;GO:0048467|gynoecium development;GO:0048527|lateral root development;GO:0010078|maintenance of root meristem identity;GO:0010087|phloem or xylem histogenesis;GO:0009958|positive gravitropism;GO:0009723|response to ethylene;GO:0048367|shoot sy…	GO:0005789|endoplasmic reticulum membrane;GO:0016021|integral component of membrane;	GO:0016846|carbon-sulfur lyase activity;GO:0050362|L-tryptophan:2-oxoglutarate aminotransferase activity;GO:0080097|L-tryptophan:pyruvate aminotransferase activity;	K16903
Potri.013G000500	0.0476563	0	up	no	0.348926	9.41638e-15	up	no	-0.724777	1.74855e-10	down	no	-1.38238	4.49354e-182	down	yes	0.339663	2.08877e-07	up	no	gi|224124892|ref|XP_002319448.1|	1112	3e-150	rhicadhesin receptor family protein [Populus trichocarpa]	gi|566198612|ref|XM_002319412.2|	1063	0	Populus trichocarpa rhicadhesin receptor family protein (POPTR_0013s00240g) mRNA, complete cds	Q6I544	315	2e-105	Germin-like protein 5-1	sll1358	57.8	2e-08	COG2140	pfam00190	Cupin_1	Cupin. This family represents the conserved barrel domain of the 'cupin' superfamily ('cupa' is the Latin term for a small barrel). This family contains 11S and 7S plant seed storage proteins, and germins. Plant seed storage proteins provide the major nitrogen source for the developing plant.	GO:0033609|oxalate metabolic process;GO:0010497|plasmodesmata-mediated intercellular transport;GO:2000280|regulation of root development;	GO:0048046|apoplast;GO:0005618|cell wall;GO:0009506|plasmodesma;	GO:0030145|manganese ion binding;GO:0045735|nutrient reservoir activity;GO:0046564|oxalate decarboxylase activity;	.
Potri.013G006600	0.0577334	0	up	no	-0.214432	0.0160421	down	no	-0.516106	0.00158794	down	no	-1.65807	2.35391e-57	down	yes	-1.1332	1.02506e-21	down	yes	gi|566198704|ref|XP_002318940.2|	2916	0	hypothetical protein POPTR_0013s00800g [Populus trichocarpa]	gi|566198703|ref|XM_002318904.2|	1968	0	Populus trichocarpa hypothetical protein (POPTR_0013s00800g) mRNA, complete cds	Q9FXA8	764	0	Alkaline/neutral invertase A, mitochondrial	.	.	.	.	pfam12899	Glyco_hydro_100	Alkaline and neutral invertase. This is a family of bacterial and plant alkaline and neutral invertases, EC:3.2.1.26, previously known as Invertase_neut pfam04853.	GO:0042542|response to hydrogen peroxide;GO:0048364|root development;GO:0005987|sucrose catabolic process;	GO:0005739|mitochondrion;	GO:0033926|glycopeptide alpha-N-acetylgalactosaminidase activity;GO:0004575|sucrose alpha-glucosidase activity;	.
Potri.015G141800	-0.0287858	0	down	no	0.42101	0.153586	up	no	0.684448	0.030991	up	no	1.42894	2.46429e-09	up	yes	0.898268	0.000731042	up	no	gi|743910346|ref|XP_011048683.1|	3967	0	PREDICTED: homeobox-leucine zipper protein ANTHOCYANINLESS 2-like isoform X2 [Populus euphratica]	gi|566207395|ref|XM_002322424.2|	2678	0	Populus trichocarpa hypothetical protein (POPTR_0015s13340g) mRNA, complete cds	Q0WV12	829	0	Homeobox-leucine zipper protein ANTHOCYANINLESS 2	.	.	.	.	pfam01852	START	START domain.	GO:0043481|anthocyanin accumulation in tissues in response to UV light;GO:0042335|cuticle development;GO:0009827|plant-type cell wall modification;GO:0048364|root development;GO:0048765|root hair cell differentiation;GO:0006351|transcription, DNA-templated;	GO:0005634|nucleus;	GO:0008289|lipid binding;GO:0043565|sequence-specific DNA binding;GO:0003700|transcription factor activity, sequence-specific DNA binding;	.
Potri.017G029900	0.25089	0	up	no	0.981475	0.0297186	up	no	1.05185	0.0251645	up	no	1.23031	0.00526116	up	yes	1.87263	1.37561e-06	up	yes	gi|566211646|ref|XP_006372875.1|	4777	0	epidermal differentiation family protein [Populus trichocarpa]	gi|566211645|ref|XM_006372813.1|	2937	0	Populus trichocarpa epidermal differentiation family protein (POPTR_0017s05880g) mRNA, complete cds	Q9LX29	1264	0	Serine/threonine-protein kinase-like protein ACR4	YAR019c	101	5e-21	COG0515	pfam00069	Pkinase	Protein kinase domain.	GO:0009793|embryo development ending in seed dormancy;GO:0010311|lateral root formation;GO:0009786|regulation of asymmetric cell division;GO:0048829|root cap development;GO:0048364|root development;	GO:0009986|cell surface;GO:0030139|endocytic vesicle;GO:0016021|integral component of membrane;GO:0032585|multivesicular body membrane;GO:0005886|plasma membrane;	GO:0005524|ATP binding;GO:0042803|protein homodimerization activity;GO:0004674|protein serine/threonine kinase activity;GO:0019199|transmembrane receptor protein kinase activity;	.
Potri.019G066100	-0.618396	0	down	no	0.649452	0.147413	up	no	0.688203	0.121746	up	no	1.46493	0.000182964	up	yes	-0.955105	0.102856	down	no	gi|566238489|ref|XP_006371358.1|	1322	0	hypothetical protein POPTR_0019s09410g [Populus trichocarpa]	gi|566238488|ref|XM_006371296.1|	880	0	Populus trichocarpa hypothetical protein (POPTR_0019s09410g) mRNA, complete cds	P37707	256	5e-83	B2 protein	.	.	.	.	pfam10539	Dev_Cell_Death	Development and cell death domain. The DCD domain is found in plant proteins involved in development and cell death. The DCD domain is an approximately 130 amino acid long stretch that contains several mostly invariable motifs. These include a FGLP and a LFL motif at the N-terminus and a PAQV and a PLxE motif towards the C-terminus of the domain. The DCD domain is present in proteins with differe…	GO:0009834|plant-type secondary cell wall biogenesis;GO:0010628|positive regulation of gene expression;GO:0045893|positive regulation of transcription, DNA-templated;GO:0048829|root cap development;GO:0006351|transcription, DNA-templated;	GO:0005634|nucleus;	GO:0003677|DNA binding;GO:0003700|transcription factor activity, sequence-specific DNA binding;	.
Potri.001G111800	0.211255	0	up	no	0.116139	0.364363	up	no	0.531224	0.00954107	up	no	0.440285	0.000202942	up	no	1.01478	4.15542e-18	up	yes	gi|224053997|ref|XP_002298077.1|	1653	0	hypothetical protein POPTR_0001s08590g [Populus trichocarpa]	gi|566147959|ref|XM_002298041.2|	2258	0	Populus trichocarpa hypothetical protein (POPTR_0001s08590g) mRNA, complete cds	O64647	169	1e-44	Transcription factor TCP9	.	.	.	.	pfam03634	TCP	TCP family transcription factor. This is a family of TCP plant transcription factors. TCP proteins were named after the first characterized members (TB1, CYC and PCFs) and they are involved in multiple developmental control pathways. This region contains a DNA binding basic-Helix-Loop-Helix (bHLP) structure.	GO:1900056|negative regulation of leaf senescence;GO:0008361|regulation of cell size;GO:0006355|regulation of transcription, DNA-templated;GO:0048364|root development;GO:0006351|transcription, DNA-templated;	GO:0005634|nucleus;	GO:0003677|DNA binding;GO:0003700|transcription factor activity, sequence-specific DNA binding;	.
Potri.002G025300	-0.477294	0	down	no	-0.766282	5.03711e-06	down	no	-0.423818	0.355492	down	no	0.562925	1.49963e-05	up	no	1.27089	2.60998e-23	up	yes	gi|566155899|ref|XP_006386181.1|	2454	0	hypothetical protein POPTR_0002s02690g [Populus trichocarpa]	gi|566155898|ref|XM_006386119.1|	1518	0	Populus trichocarpa hypothetical protein (POPTR_0002s02690g) mRNA, complete cds	O65782	521	3e-178	Cytochrome P450 83B1	BH0579	118	1e-27	COG2124	pfam00067	p450	Cytochrome P450. Cytochrome P450s are haem-thiolate proteins involved in the oxidative degradation of various compounds. They are particularly well known for their role in the degradation of environmental toxins and mutagens. They can be divided into 4 classes, according to the method by which electrons from NAD(P)H are delivered to the catalytic site. Sequence conservation is relatively low with…	GO:0048830|adventitious root development;GO:0052544|defense response by callose deposition in cell wall;GO:0042742|defense response to bacterium;GO:0009759|indole glucosinolate biosynthetic process;GO:0009684|indoleacetic acid biosynthetic process;GO:0009682|induced systemic resistance;GO:0040008|regulation of growth;GO:0010114|response to red light;GO:0009641|shade avoidance;GO:0000162|tryptopha…	GO:0005783|endoplasmic reticulum;GO:0016021|integral component of membrane;GO:0016020|membrane;GO:0005739|mitochondrion;GO:0005886|plasma membrane;	GO:0020037|heme binding;GO:0005506|iron ion binding;GO:0016709|oxidoreductase activity, acting on paired donors, with incorporation or reduction of molecular oxygen, NAD(P)H as one donor, and incorporation of one atom of oxygen;	K11818
Potri.002G193300	-2.48434	0	down	no	-1.79151	0.0717464	down	no	-0.777157	0.489072	down	no	0.454676	0.480999	up	no	1.90716	0.000214063	up	yes	gi|224064594|ref|XP_002301522.1|	724	2e-94	hypothetical protein POPTR_0002s19420g [Populus trichocarpa]	gi|566158916|ref|XM_002301486.2|	701	0	Populus trichocarpa hypothetical protein (POPTR_0002s19420g) mRNA, complete cds	O22901	78.6	4e-17	Transcription factor UPBEAT1	.	.	.	.	pfam11706	zf-CGNR	CGNR zinc finger. This family consists of a C-terminal zinc finger domain. It seems likely to be DNA-binding given the conservation of many positively charged residues. The domain is named after a highly conserved motif found in many members of the family.	GO:0030154|cell differentiation;GO:2000280|regulation of root development;GO:0006355|regulation of transcription, DNA-templated;GO:0006351|transcription, DNA-templated;	GO:0005634|nucleus;	GO:0003677|DNA binding;GO:0003700|transcription factor activity, sequence-specific DNA binding;	.
Potri.003G098200	-0.977904	0	down	no	-0.618019	7.74747e-24	down	no	-0.707628	0.00129658	down	no	-0.789101	1.70201e-39	down	no	-1.25646	1.02936e-61	down	yes	gi|566161831|ref|XP_002303446.2|	4304	0	hypothetical protein POPTR_0003s09690g [Populus trichocarpa]	gi|566161830|ref|XM_002303410.2|	3248	0	Populus trichocarpa hypothetical protein (POPTR_0003s09690g) mRNA, complete cds	Q9C516	1122	0	Extra-large guanine nucleotide-binding protein 3	.	.	.	.	pfam00503	G-alpha	G-protein alpha subunit. G proteins couple receptors of extracellular signals to intracellular signaling pathways. The G protein alpha subunit binds guanyl nucleotide and is a weak GTPase. A set of residues that are unique to G-alpha as compared to its ancestor the Arf-like family form a ring of residues centered on the nucleotide binding site. A Ggamma is found fused to an inactive Galpha in the…	GO:0007186|G-protein coupled receptor signaling pathway;GO:2000280|regulation of root development;GO:0009617|response to bacterium;GO:0009723|response to ethylene;	GO:0005634|nucleus;	GO:0005525|GTP binding;GO:0003924|GTPase activity;GO:0046872|metal ion binding;GO:0004871|signal transducer activity;	.
Potri.005G099300	0.435606	0	up	no	-0.0475892	0.431166	down	no	-0.155484	0.683518	down	no	-0.912734	8.4719e-45	down	no	1.5181	8.16554e-109	up	yes	gi|566256184|ref|XP_006388075.1|	1951	0	hypothetical protein POPTR_0365s00230g [Populus trichocarpa]	gi|743824059|ref|XM_011023836.1|	1494	0	PREDICTED: Populus euphratica uncharacterized transporter YBR287W-like (LOC105124014), transcript variant X1, mRNA	Q9SHL8	475	3e-155	Protein PIN-LIKES 5	PA1293	53.1	3e-06	COG3386	pfam03547	Mem_trans	Membrane transport protein. This family includes auxin efflux carrier proteins and other transporter proteins from all domains of life.	GO:0010252|auxin homeostasis;GO:0009734|auxin-activated signaling pathway;GO:0010311|lateral root formation;GO:0040009|regulation of growth rate;GO:0009733|response to auxin;	GO:0005789|endoplasmic reticulum membrane;GO:0016021|integral component of membrane;	GO:0010329|auxin efflux transmembrane transporter activity;	.
Potri.005G185700	-0.537861	0	down	no	-0.263961	1.15976e-08	down	no	-0.557338	0.190764	down	no	-0.433652	3.92287e-21	down	no	-1.49542	8.43072e-107	down	yes	gi|566172413|ref|XP_006383607.1|	1751	0	hypothetical protein POPTR_0005s20800g [Populus trichocarpa]	gi|566172412|ref|XM_006383545.1|	1621	0	Populus trichocarpa hypothetical protein (POPTR_0005s20800g) mRNA, complete cds	O49286	500	5e-173	F-box protein SKP2B	.	.	.	.	pfam12937	F-box-like	F-box-like. This is an F-box-like family.	GO:0010286|heat acclimation;GO:1901332|negative regulation of lateral root development;GO:0051603|proteolysis involved in cellular protein catabolic process;	.	.	K03875
Potri.006G269500	0.689861	0	up	no	0.146687	0.768568	up	no	0.028227	0.953902	up	no	0.463808	0.334432	up	no	1.12191	0.00667385	up	yes	gi|743862452|ref|XP_011031395.1|	3960	0	PREDICTED: histidine kinase 5-like [Populus euphratica]	gi|743862451|ref|XM_011033093.1|	2267	0	PREDICTED: Populus euphratica histidine kinase 5-like (LOC105130538), mRNA	A2YFR6	786	0	Probable histidine kinase 1	.	.	.	.	pfam02518	HATPase_c	Histidine kinase-, DNA gyrase B-, and HSP90-like ATPase. This family represents the structurally related ATPase domains of histidine kinase, DNA gyrase B and HSP90.	GO:0070301|cellular response to hydrogen peroxide;GO:0071219|cellular response to molecule of bacterial origin;GO:0071732|cellular response to nitric oxide;GO:0009736|cytokinin-activated signaling pathway;GO:0009788|negative regulation of abscisic acid-activated signaling pathway;GO:0010105|negative regulation of ethylene-activated signaling pathway;GO:0090333|regulation of stomatal closure;GO:00…	GO:0005886|plasma membrane;GO:0005773|vacuole;	GO:0000155|phosphorelay sensor kinase activity;	.
Potri.008G127700	-0.330683	0	down	no	-0.25361	0.0411313	down	no	-0.0907725	0.615032	down	no	-0.127857	0.301832	down	no	-1.54704	2.34193e-21	down	yes	gi|566183636|ref|XP_002312429.2|	2253	0	auxin efflux carrier family protein [Populus trichocarpa]	gi|566183635|ref|XM_002312393.2|	1374	0	Populus trichocarpa auxin efflux carrier family protein (POPTR_0008s12660g) mRNA, complete cds	Q9C999	660	0	Protein PIN-LIKES 2	SPAC5D6.04	61.6	2e-09	COG0679	pfam03547	Mem_trans	Membrane transport protein. This family includes auxin efflux carrier proteins and other transporter proteins from all domains of life.	GO:0010252|auxin homeostasis;GO:0009734|auxin-activated signaling pathway;GO:0010311|lateral root formation;GO:0040009|regulation of growth rate;GO:0009733|response to auxin;	GO:0005789|endoplasmic reticulum membrane;GO:0016021|integral component of membrane;	GO:0010329|auxin efflux transmembrane transporter activity;	.
Potri.013G090800	-0.843704	0	down	no	-0.267759	0.101264	down	no	-0.415343	0.113729	down	no	-0.851092	2.08692e-06	down	no	-2.84661	5.73618e-30	down	yes	gi|224124476|ref|XP_002319341.1|	2729	0	SNF1-related protein kinase KIN10 [Populus trichocarpa]	gi|224124475|ref|XM_002319305.1|	1509	0	Populus trichocarpa SNF1-related protein kinase KIN10 (POPTR_0013s09420g) mRNA, complete cds	Q38997	727	0	SNF1-related protein kinase catalytic subunit alpha KIN10	.	.	.	.	pfam00069	Pkinase	Protein kinase domain.	GO:0009738|abscisic acid-activated signaling pathway;GO:0005975|carbohydrate metabolic process;GO:0009594|detection of nutrient;GO:0003006|developmental process involved in reproduction;GO:0006633|fatty acid biosynthetic process;GO:0035556|intracellular signal transduction;GO:0010150|leaf senescence;GO:0042128|nitrate assimilation;GO:0080022|primary root development;GO:0010182|sugar mediated sign…	GO:0005737|cytoplasm;	GO:0005524|ATP binding;GO:0004674|protein serine/threonine kinase activity;	K07198
Potri.013G102600	-0.714168	0	down	no	-0.430591	0.133215	down	no	0.0216706	0.949614	up	no	0.17252	0.474975	up	no	-1.34739	3.27735e-05	down	yes	gi|743922718|ref|XP_011005433.1|	1001	7e-135	PREDICTED: agamous-like MADS-box protein AGL12 isoform X1 [Populus euphratica]	gi|99907092|gb|DQ518914.1|	626	0	Populus tomentosa MADS box transcription factor (MADS2) mRNA, complete cds	Q38841	251	2e-81	Agamous-like MADS-box protein AGL12	YPL089c	64.7	6e-11	COG5068	pfam00319	SRF-TF	SRF-type transcription factor (DNA-binding and dimerization domain).	GO:0009908|flower development;GO:0000165|MAPK cascade;GO:0045944|positive regulation of transcription from RNA polymerase II promoter;GO:0040008|regulation of growth;GO:0048364|root development;GO:0006351|transcription, DNA-templated;GO:0010228|vegetative to reproductive phase transition of meristem;	GO:0005634|nucleus;	GO:0000977|RNA polymerase II regulatory region sequence-specific DNA binding;GO:0003700|transcription factor activity, sequence-specific DNA binding;	.
Potri.014G024000	1.00008	0	up	no	1.34053	0.0382699	up	no	0.524654	0.666032	up	no	0.397718	0.598559	up	no	1.65036	0.00693578	up	yes	gi|566202013|ref|XP_006374885.1|	1659	0	hypothetical protein POPTR_0014s02400g [Populus trichocarpa]	gi|566202012|ref|XM_006374823.1|	1672	0	Populus trichocarpa hypothetical protein (POPTR_0014s02400g) mRNA, complete cds	Q58G01	78.6	1e-13	Transcription factor bHLH155	.	.	.	.	pfam14215	bHLH-MYC_N	bHLH-MYC and R2R3-MYB transcription factors N-terminal. This is the N-terminal region of a family of MYB and MYC transcription factors. The DNA-binding HLH domain is further downstream, pfam00010. Members of the MYB and MYC family regulate the biosynthesis of phenylpropanoids in several plant species (DOI:10.1007/s11295-009-0232-y).	GO:0006355|regulation of transcription, DNA-templated;GO:0048364|root development;GO:0006351|transcription, DNA-templated;	GO:0005634|nucleus;	GO:0003677|DNA binding;	.
Potri.014G075200	0.123286	0	up	no	-0.0573505	0.858673	down	no	1.07252	0.0108052	up	no	0.939611	0.000584341	up	no	1.63078	6.87302e-11	up	yes	gi|224130112|ref|XP_002320755.1|	3934	0	homeodomain family protein [Populus trichocarpa]	gi|566203031|ref|XM_002320719.2|	2706	0	Populus trichocarpa homeodomain family protein (POPTR_0014s07130g) mRNA, complete cds	Q0WV12	1021	0	Homeobox-leucine zipper protein ANTHOCYANINLESS 2	.	.	.	.	pfam01852	START	START domain.	GO:0043481|anthocyanin accumulation in tissues in response to UV light;GO:0042335|cuticle development;GO:0009827|plant-type cell wall modification;GO:0048364|root development;GO:0048765|root hair cell differentiation;GO:0006351|transcription, DNA-templated;	GO:0005634|nucleus;	GO:0008289|lipid binding;GO:0043565|sequence-specific DNA binding;GO:0003700|transcription factor activity, sequence-specific DNA binding;	.
Potri.015G081900	0.132921	0	up	no	0.472914	0.162772	up	no	0.726971	0.148854	up	no	0.19325	0.579997	up	no	1.24536	3.6273e-05	up	yes	gi|743905599|ref|XP_011046207.1|	2079	0	PREDICTED: tryptophan aminotransferase-related protein 2-like [Populus euphratica]	gi|743905598|ref|XM_011047905.1|	1573	0	PREDICTED: Populus euphratica tryptophan aminotransferase-related protein 2-like (LOC105140872), mRNA	Q94A02	486	2e-163	Tryptophan aminotransferase-related protein 2	.	.	.	.	pfam04864	Alliinase_C	Allinase. Allicin is a thiosulphinate that gives rise to dithiines, allyl sulphides and ajoenes, the three groups of active compounds in Allium species. Allicin is synthesized from sulfoxide cysteine derivatives by alliinase (EC:4.4.1.4), whose C-S lyase activity cleaves C(beta)-S(gamma) bonds. It is thought that this enzyme forms part of a primitive plant defence system.	GO:0009851|auxin biosynthetic process;GO:0043562|cellular response to nitrogen levels;GO:0042742|defense response to bacterium;GO:0009908|flower development;GO:0048467|gynoecium development;GO:0048527|lateral root development;GO:0010078|maintenance of root meristem identity;GO:0010087|phloem or xylem histogenesis;GO:0009958|positive gravitropism;GO:0009723|response to ethylene;GO:0048367|shoot sy…	GO:0005789|endoplasmic reticulum membrane;GO:0016021|integral component of membrane;	GO:0016846|carbon-sulfur lyase activity;GO:0050362|L-tryptophan:2-oxoglutarate aminotransferase activity;GO:0080097|L-tryptophan:pyruvate aminotransferase activity;	K16903
Potri.019G076800	-0.902598	0	down	no	-0.683773	0.00668781	down	no	-0.382021	0.228423	down	no	-0.174663	0.435865	down	no	-2.36931	5.03427e-13	down	yes	gi|743863088|ref|XP_011031550.1|	1067	1e-145	PREDICTED: agamous-like MADS-box protein AGL12 [Populus euphratica]	gi|566239829|ref|XM_002325920.2|	637	0	Populus trichocarpa agamous-like MADS box protein AGL12 (POPTR_0019s10540g) mRNA, complete cds	Q38841	238	6e-77	Agamous-like MADS-box protein AGL12	YPL089c	68.9	1e-12	COG5068	pfam00319	SRF-TF	SRF-type transcription factor (DNA-binding and dimerization domain).	GO:0009908|flower development;GO:0000165|MAPK cascade;GO:0045944|positive regulation of transcription from RNA polymerase II promoter;GO:0040008|regulation of growth;GO:0048364|root development;GO:0006351|transcription, DNA-templated;GO:0010228|vegetative to reproductive phase transition of meristem;	GO:0005634|nucleus;	GO:0000977|RNA polymerase II regulatory region sequence-specific DNA binding;GO:0003700|transcription factor activity, sequence-specific DNA binding;	.
Potri.T043800	0.972306	0	up	no	0.490382	3.33813e-06	up	no	0.629109	5.18592e-05	up	no	0.515669	1.20765e-06	up	no	1.55631	1.27598e-48	up	yes	gi|566212467|ref|XP_006373216.1|	920	4e-122	hypothetical protein POPTR_0017s09750g [Populus trichocarpa]	gi|743929897|ref|XM_011010889.1|	663	0	PREDICTED: Populus euphratica probable WRKY transcription factor 75 (LOC105114369), mRNA	Q9FYA2	178	2e-53	Probable WRKY transcription factor 75	.	.	.	.	pfam03106	WRKY	WRKY DNA -binding domain.	GO:0010055|atrichoblast differentiation;GO:0048527|lateral root development;GO:0000122|negative regulation of transcription from RNA polymerase II promoter;GO:0043620|regulation of DNA-templated transcription in response to stress;GO:0032107|regulation of response to nutrient levels;GO:0006351|transcription, DNA-templated;	GO:0005634|nucleus;	GO:0001046|core promoter sequence-specific DNA binding;GO:0003700|transcription factor activity, sequence-specific DNA binding;GO:0044212|transcription regulatory region DNA binding;	.
Potri.001G112900	-4.95289	0	down	yes	-1.75654	0.00240432	down	yes	-2.87758	5.97394e-05	down	yes	-1.78495	0.00128782	down	yes	-0.936885	0.0673974	down	no	gi|743851999|ref|XP_011029135.1|	1177	1e-160	PREDICTED: expansin-A7 [Populus euphratica]	gi|566147933|ref|XM_006368676.1|	688	0	Populus trichocarpa hypothetical protein (POPTR_0001s08430g) mRNA, complete cds	Q9LN94	329	8e-112	Expansin-A7	.	.	.	.	pfam01357	Pollen_allerg_1	Pollen allergen. This family contains allergens lol PI, PII and PIII from Lolium perenne.	GO:0009664|plant-type cell wall organization;GO:0048767|root hair elongation;	GO:0005618|cell wall;GO:0005576|extracellular region;GO:0016020|membrane;	.	.
Potri.001G169600	-1.13628	0	down	yes	-0.281939	0.275745	down	no	-1.18609	0.0426911	down	no	-0.513417	0.0425817	down	no	-0.766576	0.00450608	down	no	gi|224054108|ref|XP_002298097.1|	948	3e-126	hypothetical protein POPTR_0001s16970g [Populus trichocarpa]	gi|743878709|ref|XM_011037412.1|	778	0	PREDICTED: Populus euphratica transcription factor MYB114-like (LOC105133415), mRNA	Q9SEI0	168	5e-49	Transcription factor WER	ECU11g1690	102	8e-25	COG5147	pfam00249	Myb_DNA-binding	Myb-like DNA-binding domain. This family contains the DNA binding domains from Myb proteins, as well as the SANT domain family.	GO:0045165|cell fate commitment;GO:0045893|positive regulation of transcription, DNA-templated;GO:0048765|root hair cell differentiation;GO:0006351|transcription, DNA-templated;	GO:0005634|nucleus;	GO:0003677|DNA binding;GO:0003700|transcription factor activity, sequence-specific DNA binding;	K09422
Potri.004G157600	-2.08622	0	down	yes	0.447887	0.441208	up	no	-0.303794	0.659098	down	no	0.48253	0.384235	up	no	-0.751443	0.275674	down	no	gi|224077860|ref|XP_002305440.1|	2967	0	SEC14 cytosolic factor family protein [Populus trichocarpa]	gi|566166871|ref|XM_002305404.2|	1200	0	Populus trichocarpa SEC14 cytosolic factor family protein (POPTR_0004s16500g) mRNA, complete cds	F4JLE5	656	0	Phosphatidylinositol/phosphatidylcholine transfer protein SFH1	.	.	.	.	pfam00650	CRAL_TRIO	CRAL/TRIO domain.	GO:0009932|cell tip growth;GO:0015031|protein transport;GO:0010053|root epidermal cell differentiation;GO:0048768|root hair cell tip growth;GO:0048767|root hair elongation;	GO:0000139|Golgi membrane;GO:0005886|plasma membrane;GO:0035619|root hair tip;	GO:0005215|transporter activity;	.
Potri.005G187500	-2.36481	0	down	yes	-0.237998	0.33229	down	no	-0.534366	0.0606737	down	no	0.688547	0.000913694	up	no	-1.20639	3.20783e-05	down	yes	gi|743911913|ref|XP_010999824.1|	2704	0	PREDICTED: probable auxin efflux carrier component 6 [Populus euphratica]	gi|743911912|ref|XM_011001522.1|	2174	0	PREDICTED: Populus euphratica probable auxin efflux carrier component 6 (LOC105107557), mRNA	Q9SQH6	708	0	Auxin efflux carrier component 6	.	.	.	.	pfam03547	Mem_trans	Membrane transport protein. This family includes auxin efflux carrier proteins and other transporter proteins from all domains of life.	GO:0010252|auxin homeostasis;GO:0009926|auxin polar transport;GO:0009734|auxin-activated signaling pathway;GO:0010540|basipetal auxin transport;GO:0010105|negative regulation of ethylene-activated signaling pathway;GO:1901332|negative regulation of lateral root development;GO:0048767|root hair elongation;	GO:0005783|endoplasmic reticulum;GO:0005789|endoplasmic reticulum membrane;GO:0016021|integral component of membrane;GO:0005886|plasma membrane;	GO:0010329|auxin efflux transmembrane transporter activity;	K13947
Potri.010G107100	-1.62152	0	down	yes	-0.380251	0.380285	down	no	0.573765	0.317195	up	no	0.485991	0.185461	up	no	0.29464	0.433311	up	no	gi|566190325|ref|XP_002314786.2|	898	1e-117	hypothetical protein POPTR_0010s11740g [Populus trichocarpa]	gi|743822787|ref|XM_011023478.1|	819	0	PREDICTED: Populus euphratica probable calcium-binding protein CML25 (LOC105123763), mRNA	Q9FYK2	221	1e-68	Probable calcium-binding protein CML25	SPAC3A12.14	119	6e-31	COG5126	pfam13499	EF-hand_7	EF-hand domain pair.	GO:0009409|response to cold;GO:0048767|root hair elongation;	GO:0005737|cytoplasm;GO:0005634|nucleus;	GO:0005509|calcium ion binding;	K13448
Potri.012G080400	1.57786	0	up	yes	1.17177	0.0647021	up	no	0.502051	0.52776	up	no	1.61212	0.00789211	up	yes	1.17282	0.0662189	up	no	gi|224119334|ref|XP_002318045.1|	1152	9e-158	hypothetical protein POPTR_0012s08190g [Populus trichocarpa]	gi|566197390|ref|XM_002318009.2|	665	0	Populus trichocarpa hypothetical protein (POPTR_0012s08190g) mRNA, complete cds	Q9SEI0	210	1e-65	Transcription factor WER	ECU11g1690	99	8e-24	COG5147	pfam00249	Myb_DNA-binding	Myb-like DNA-binding domain. This family contains the DNA binding domains from Myb proteins, as well as the SANT domain family.	GO:0045165|cell fate commitment;GO:0045893|positive regulation of transcription, DNA-templated;GO:0048765|root hair cell differentiation;GO:0006351|transcription, DNA-templated;	GO:0005634|nucleus;	GO:0003677|DNA binding;GO:0003700|transcription factor activity, sequence-specific DNA binding;	K09422
Potri.015G075800	5.85848	0	up	yes	3.41539	0.103971	up	no	6.49084	1.36892e-05	up	yes	3.95641	0.022882	up	yes	6.91351	5.30462e-08	up	yes	gi|566206650|ref|XP_002321597.2|	1030	3e-138	hypothetical protein POPTR_0015s08700g [Populus trichocarpa]	gi|566206649|ref|XM_002321561.2|	721	0	Populus trichocarpa hypothetical protein (POPTR_0015s08700g) mRNA, complete cds	Q9SEI0	174	6e-51	Transcription factor WER	ECU11g1690	88.6	7e-20	COG5147	pfam00249	Myb_DNA-binding	Myb-like DNA-binding domain. This family contains the DNA binding domains from Myb proteins, as well as the SANT domain family.	GO:0045165|cell fate commitment;GO:0045893|positive regulation of transcription, DNA-templated;GO:0048765|root hair cell differentiation;GO:0006351|transcription, DNA-templated;	GO:0005634|nucleus;	GO:0003677|DNA binding;GO:0003700|transcription factor activity, sequence-specific DNA binding;	K09422
Potri.002G072200	0.622108	0	up	no	1.23188	0.0141864	up	yes	1.33888	0.0377823	up	no	1.81735	3.96614e-05	up	yes	1.26413	0.0110225	up	yes	gi|743845066|ref|XP_011027381.1|	2662	0	PREDICTED: probable auxin efflux carrier component 6 [Populus euphratica]	gi|743845065|ref|XM_011029079.1|	1701	0	PREDICTED: Populus euphratica probable auxin efflux carrier component 6 (LOC105127699), mRNA	Q9SQH6	715	0	Auxin efflux carrier component 6	.	.	.	.	pfam03547	Mem_trans	Membrane transport protein. This family includes auxin efflux carrier proteins and other transporter proteins from all domains of life.	GO:0010252|auxin homeostasis;GO:0009926|auxin polar transport;GO:0009734|auxin-activated signaling pathway;GO:0010540|basipetal auxin transport;GO:0010105|negative regulation of ethylene-activated signaling pathway;GO:1901332|negative regulation of lateral root development;GO:0048767|root hair elongation;	GO:0005783|endoplasmic reticulum;GO:0005789|endoplasmic reticulum membrane;GO:0016021|integral component of membrane;GO:0005886|plasma membrane;	GO:0010329|auxin efflux transmembrane transporter activity;	K13947
Potri.001G254800	-0.224747	0	down	no	0.192634	0.105098	up	no	2.09277	1.50838e-05	up	yes	0.101638	0.380632	up	no	0.272596	0.0251172	up	no	gi|224054514|ref|XP_002298298.1|	2226	0	hexokinase family protein [Populus trichocarpa]	gi|566151075|ref|XM_002298262.2|	2041	0	Populus trichocarpa hexokinase family protein (POPTR_0001s26190g) mRNA, complete cds	Q9LPS1	621	0	Hexokinase-3	SPAC24H6.04	257	5e-76	COG5026	pfam00349	Hexokinase_1	Hexokinase. Hexokinase (EC:2.7.1.1) contains two structurally similar domains represented by this family and pfam03727. Some members of the family have two copies of each of these domains.	GO:0001678|cellular glucose homeostasis;GO:0006096|glycolytic process;GO:0009409|response to cold;GO:0006970|response to osmotic stress;GO:0009651|response to salt stress;GO:0080147|root hair cell development;	GO:0005829|cytosol;GO:0031307|integral component of mitochondrial outer membrane;GO:0005739|mitochondrion;GO:0009536|plastid;	GO:0005524|ATP binding;GO:0005536|glucose binding;GO:0019158|mannokinase activity;	K00844
Potri.004G021300	0.0135807	0	up	no	0.24148	0.332637	up	no	1.5079	0.00504203	up	yes	1.52325	2.54354e-13	up	yes	1.87738	2.71128e-20	up	yes	gi|566164465|ref|XP_006383940.1|	374	4e-42	hypothetical protein POPTR_0004s02060g [Populus trichocarpa]	gi|566164464|ref|XM_006383878.1|	781	0	Populus trichocarpa hypothetical protein (POPTR_0004s02060g) mRNA, complete cds	Q9LNI5	67.4	4e-13	MYB-like transcription factor ETC1	.	.	.	.	pfam00249	Myb_DNA-binding	Myb-like DNA-binding domain. This family contains the DNA binding domains from Myb proteins, as well as the SANT domain family.	GO:1900033|negative regulation of trichome patterning;GO:0080147|root hair cell development;GO:0006351|transcription, DNA-templated;	GO:0005634|nucleus;	GO:0003677|DNA binding;GO:0003700|transcription factor activity, sequence-specific DNA binding;	K09422
Potri.006G221500	2.35187	0	up	no	1.36677	0.32768	up	no	3.48613	0.00813216	up	yes	2.43505	0.045216	up	no	4.14225	1.90137e-05	up	yes	gi|566177819|ref|XP_006381997.1|	1282	3e-173	hypothetical protein POPTR_0006s23810g [Populus trichocarpa]	gi|566177818|ref|XM_006381935.1|	1524	0	Populus trichocarpa hypothetical protein (POPTR_0006s23810g) mRNA, complete cds	Q9SEI0	137	7e-36	Transcription factor WER	ECU11g1690	87	1e-18	COG5147	pfam00249	Myb_DNA-binding	Myb-like DNA-binding domain. This family contains the DNA binding domains from Myb proteins, as well as the SANT domain family.	GO:0045165|cell fate commitment;GO:0045893|positive regulation of transcription, DNA-templated;GO:0048765|root hair cell differentiation;GO:0006351|transcription, DNA-templated;	GO:0005634|nucleus;	GO:0003677|DNA binding;GO:0003700|transcription factor activity, sequence-specific DNA binding;	K09422
Potri.015G075600	1.0429	0	up	no	0.209721	0.824647	up	no	0.362673	0.687302	up	no	1.0689	0.162975	up	no	2.19951	0.00106365	up	yes	gi|224133526|ref|XP_002321595.1|	951	2e-126	hypothetical protein POPTR_0015s08680g [Populus trichocarpa]	gi|566206644|ref|XM_002321559.2|	947	0	Populus trichocarpa hypothetical protein (POPTR_0015s08680g) mRNA, complete cds	Q9SEI0	184	5e-55	Transcription factor WER	ECU11g1690	89	4e-20	COG5147	pfam00249	Myb_DNA-binding	Myb-like DNA-binding domain. This family contains the DNA binding domains from Myb proteins, as well as the SANT domain family.	GO:0045165|cell fate commitment;GO:0045893|positive regulation of transcription, DNA-templated;GO:0048765|root hair cell differentiation;GO:0006351|transcription, DNA-templated;	GO:0005634|nucleus;	GO:0003677|DNA binding;GO:0003700|transcription factor activity, sequence-specific DNA binding;	K09422
Potri.018G073300	0.389535	0	up	no	0.740086	0.0876457	up	no	0.412038	0.465514	up	no	-0.367288	0.470266	down	no	1.10093	0.00748579	up	yes	gi|703108285|ref|XP_010098980.1|	2765	0	Potassium channel AKT1 [Morus notabilis]	gi|566214543|ref|XM_006371877.1|	1518	0	Populus trichocarpa k transporter family protein (POPTR_0018s06510g) mRNA, complete cds	Q38998	572	0	Potassium channel AKT1	all2748	73.9	7e-13	COG0666	pfam00520	Ion_trans	Ion transport protein. This family contains Sodium, Potassium, Calcium ion channels. This family is 6 transmembrane helices in which the last two helices flank a loop which determines ion selectivity. In some sub-families (e.g. Na channels) the domain is repeated four times, whereas in others (e.g. K channels) the protein forms as a tetramer in the membrane. A bacterial structure of the protein i…	GO:0010107|potassium ion import;GO:0006813|potassium ion transport;GO:0042391|regulation of membrane potential;GO:0090333|regulation of stomatal closure;GO:0009651|response to salt stress;GO:0009414|response to water deprivation;GO:0048767|root hair elongation;	GO:0005887|integral component of plasma membrane;	GO:0042802|identical protein binding;GO:0005242|inward rectifier potassium channel activity;	.
Potri.001G070500	1.3074	0	up	yes	0.941536	6.6671e-19	up	no	0.532274	0.0115708	up	no	0.377753	0.000570181	up	no	0.954262	9.5511e-19	up	no	gi|566148627|ref|XP_006368844.1|	4572	0	hypothetical protein POPTR_0001s12700g [Populus trichocarpa]	gi|566148626|ref|XM_006368782.1|	3161	0	Populus trichocarpa hypothetical protein (POPTR_0001s12700g) mRNA, complete cds	B8BKI8	1377	0	DNA replication licensing factor MCM2	SPBC4.04c	750	0	COG1241	pfam00493	MCM	MCM2/3/5 family.	GO:0007049|cell cycle;GO:0006270|DNA replication initiation;GO:0009793|embryo development ending in seed dormancy;GO:0042127|regulation of cell proliferation;GO:0010082|regulation of root meristem growth;	GO:0005829|cytosol;GO:0042555|MCM complex;GO:0000347|THO complex;	GO:0005524|ATP binding;GO:0003677|DNA binding;GO:0003678|DNA helicase activity;GO:0046872|metal ion binding;	.
Potri.004G186000	1.44689	0	up	no	1.42696	0.249293	up	no	1.74816	0.154729	up	no	1.7738	0.131512	up	no	2.95994	0.00215635	up	yes	gi|566167421|ref|XP_006384637.1|	1810	0	hypothetical protein POPTR_0004s19700g, partial [Populus trichocarpa]	gi|566167420|ref|XM_006384575.1|	538	0	Populus trichocarpa hypothetical protein (POPTR_0004s19700g) mRNA, partial cds	Q8W4D0	514	4e-177	Peptidyl-prolyl cis-trans isomerase CYP71	.	.	.	.	pfam00160	Pro_isomerase	Cyclophilin type peptidyl-prolyl cis-trans isomerase/CLD. The peptidyl-prolyl cis-trans isomerases, also known as cyclophilins, share this domain of about 109 amino acids. Cyclophilins have been found in all organisms studied so far and catalyse peptidyl-prolyl isomerization during which the peptide bond preceding proline (the peptidyl-prolyl bond) is stabilized in the cis conformation. Mammalian…	GO:0048440|carpel development;GO:0010338|leaf formation;GO:0010358|leaf shaping;GO:0010305|leaf vascular tissue pattern formation;GO:0009933|meristem structural organization;GO:0006457|protein folding;GO:0009909|regulation of flower development;GO:0031060|regulation of histone methylation;GO:0010082|regulation of root meristem growth;GO:0048453|sepal formation;GO:0048443|stamen development;	GO:0005634|nucleus;	GO:0003682|chromatin binding;GO:0042393|histone binding;GO:0042277|peptide binding;GO:0003755|peptidyl-prolyl cis-trans isomerase activity;	K12736
