# Supplementary material for: Analysis of the Transcriptome Response to Low Nitrogen in Populus ussuriensis
Source: Biology (Basel). 2025 Oct 20;14(10):1448. doi: 10.3390/biology14101448 (PMC12562099; doi:10.3390/biology14101448)
Supplement: Supplementary file 1 [file biology-14-01448-s001.zip › Supplementary Tables/Table S6.xlsx]

## Sheet: Sheet1
Table S6 DEGs related to phytohormone in Populus ussuriensis under low nitrogen condition
Gene	12h Log2FoldChange	pval	Up/Down	Significant	24h Log2FoldChange	pval	Up/Down	Significant	48h Log2FoldChange	pval	Up/Down	Significant	96h Log2FoldChange	pval	Up/Down	Significant	336h Log2FoldChange	pval	Up/Down	Significant	NR:Seq-id	NR:Score	NR:Evalue	NR:Description	NT:Seq-id	NT:Score	NT:Evalue	NT:Description	Uniprot:UniProtKB-AC	Uniprot:Score	Uniprot:Evalue	Uniprot:Description	COG:gene	COG:Score	COG:Eval	COG:num	Pfam:pfam_ID	Pfam:pfam_Name	Pfam:pfam_Description	GO:biological_process	GO:cellular_component	GO:molecular_function	KEGG:KO	KEGG:Description
Potri.002G044900	-1.62739	0	down	yes	-0.477834	7.24077e-05	down	no	-0.329999	0.112143	down	no	0.174425	0.11446	up	no	0.166976	0.176199	up	no	gi|224066307|ref|XP_002302075.1|	1170	9e-158	auxin-induced protein aux28 [Populus trichocarpa]	gi|566156228|ref|XM_002302039.2|	1124	0	Populus trichocarpa auxin-induced protein aux28 (POPTR_0002s04580g) mRNA, complete cds	P13089	311	8e-103	Auxin-induced protein AUX28	.	.	.	.	pfam02309	AUX_IAA	AUX/IAA family. Transcription of the AUX/IAA family of genes is rapidly induced by the plant hormone auxin. Some members of this family are longer and contain an N terminal DNA binding domain. The function of this region is uncertain.	GO:0009734|auxin-activated signaling pathway;GO:0006355|regulation of transcription, DNA-templated;GO:0006351|transcription, DNA-templated;	GO:0005634|nucleus;	.	K14484	IAA; auxin-responsive protein IAA
Potri.002G045000	-3.94686	0	down	yes	0.0384852	0.964817	up	no	-0.382546	0.686362	down	no	-0.321971	0.706546	down	no	0.55808	0.520896	up	no	gi|566156230|ref|XP_002300804.2|	916	1e-119	auxin-induced protein 22B [Populus trichocarpa]	gi|566156229|ref|XM_002300768.2|	1090	0	Populus trichocarpa auxin-induced protein 22B (POPTR_0002s04590g) mRNA, complete cds	O24542	274	1e-88	Auxin-induced protein 22D	.	.	.	.	pfam02309	AUX_IAA	AUX/IAA family. Transcription of the AUX/IAA family of genes is rapidly induced by the plant hormone auxin. Some members of this family are longer and contain an N terminal DNA binding domain. The function of this region is uncertain.	GO:0009734|auxin-activated signaling pathway;GO:0006355|regulation of transcription, DNA-templated;GO:0006351|transcription, DNA-templated;	GO:0005634|nucleus;	.	.	.
Potri.005G053800	-1.25086	0	down	yes	-0.318674	0.0390276	down	no	-0.743324	0.00123684	down	no	-0.0663043	0.658624	down	no	-0.822565	1.12811e-06	down	no	gi|506954080|gb|AGM20676.1|	1140	4e-152	IAA4 [Populus tomentosa]	gi|566169660|ref|XM_006382735.1|	643	0	Populus trichocarpa auxin-induced protein IAA4 (POPTR_0005s05550g) mRNA, complete cds	P32294	239	6e-75	Auxin-induced protein 22B	.	.	.	.	pfam02309	AUX_IAA	AUX/IAA family. Transcription of the AUX/IAA family of genes is rapidly induced by the plant hormone auxin. Some members of this family are longer and contain an N terminal DNA binding domain. The function of this region is uncertain.	GO:0009734|auxin-activated signaling pathway;GO:0006355|regulation of transcription, DNA-templated;GO:0006351|transcription, DNA-templated;	GO:0005634|nucleus;	.	.	.
Potri.006G236200	1.77858	0	up	yes	0.94781	2.81148e-06	up	no	0.489238	0.49281	up	no	0.268769	0.227268	up	no	0.610267	0.00475923	up	no	gi|566178068|ref|XP_002309532.2|	1649	0	hypothetical protein POPTR_0006s25250g [Populus trichocarpa]	gi|743813687|ref|XM_011021266.1|	1588	0	PREDICTED: Populus euphratica auxin-responsive protein IAA2-like (LOC105122261), mRNA	Q8LAL2	183	7e-51	Auxin-responsive protein IAA26	.	.	.	.	pfam02309	AUX_IAA	AUX/IAA family. Transcription of the AUX/IAA family of genes is rapidly induced by the plant hormone auxin. Some members of this family are longer and contain an N terminal DNA binding domain. The function of this region is uncertain.	GO:0009734|auxin-activated signaling pathway;GO:0009733|response to auxin;GO:0006351|transcription, DNA-templated;	GO:0005634|nucleus;	GO:0003700|transcription factor activity, sequence-specific DNA binding;	K14484	IAA; auxin-responsive protein IAA
Potri.008G161200	-2.0308	0	down	yes	-1.17075	1.55231e-63	down	yes	-0.985897	0.000453236	down	no	-0.23704	0.000103712	down	no	-0.118409	0.113251	down	no	gi|224099883|ref|XP_002311658.1|	1323	7e-180	aux/IAA family protein [Populus trichocarpa]	gi|566184255|ref|XM_002311622.2|	1270	0	Populus trichocarpa aux/IAA family protein (POPTR_0008s16110g) mRNA, complete cds	Q38832	342	5e-114	Auxin-responsive protein IAA14	.	.	.	.	pfam02309	AUX_IAA	AUX/IAA family. Transcription of the AUX/IAA family of genes is rapidly induced by the plant hormone auxin. Some members of this family are longer and contain an N terminal DNA binding domain. The function of this region is uncertain.	GO:0009734|auxin-activated signaling pathway;GO:0010102|lateral root morphogenesis;GO:0045892|negative regulation of transcription, DNA-templated;GO:0009733|response to auxin;GO:0006351|transcription, DNA-templated;	GO:0005634|nucleus;	GO:0003700|transcription factor activity, sequence-specific DNA binding;	K14484	IAA; auxin-responsive protein IAA
Potri.013G041400	-1.01667	0	down	yes	-0.797464	1.95104e-65	down	no	-1.20955	1.08758e-25	down	yes	-0.938317	5.5093e-94	down	no	-1.01091	1.61604e-55	down	yes	gi|224123424|ref|XP_002319075.1|	1207	2e-162	hypothetical protein POPTR_0013s03870g [Populus trichocarpa]	gi|566199308|ref|XM_002319039.2|	1348	0	Populus trichocarpa hypothetical protein (POPTR_0013s03870g) mRNA, complete cds	O24407	305	9e-100	Auxin-responsive protein IAA16	.	.	.	.	pfam02309	AUX_IAA	AUX/IAA family. Transcription of the AUX/IAA family of genes is rapidly induced by the plant hormone auxin. Some members of this family are longer and contain an N terminal DNA binding domain. The function of this region is uncertain.	GO:0009734|auxin-activated signaling pathway;GO:0009733|response to auxin;GO:0006351|transcription, DNA-templated;	GO:0005634|nucleus;	GO:0003700|transcription factor activity, sequence-specific DNA binding;	K14484	IAA; auxin-responsive protein IAA
Potri.014G111700	1.98374	0	up	yes	1.42351	0.0458911	up	no	1.98218	0.00182929	up	yes	1.89089	0.00327231	up	yes	2.70011	3.21599e-06	up	yes	gi|743790934|ref|XP_011040097.1|	755	2e-97	PREDICTED: auxin-responsive protein IAA4-like [Populus euphratica]	gi|224128136|ref|XM_002320217.1|	777	0	Populus trichocarpa aux/IAA family protein (POPTR_0014s10730g) mRNA, complete cds	Q9M1R4	151	5e-43	Auxin-responsive protein IAA30	.	.	.	.	pfam02309	AUX_IAA	AUX/IAA family. Transcription of the AUX/IAA family of genes is rapidly induced by the plant hormone auxin. Some members of this family are longer and contain an N terminal DNA binding domain. The function of this region is uncertain.	GO:0009734|auxin-activated signaling pathway;GO:0009630|gravitropism;GO:0009733|response to auxin;GO:0048364|root development;GO:0010262|somatic embryogenesis;GO:0006351|transcription, DNA-templated;	GO:0005634|nucleus;	GO:0003700|transcription factor activity, sequence-specific DNA binding;	K14484	IAA; auxin-responsive protein IAA
Potri.018G092300	-1.32948	0	down	yes	-0.966649	6.9169e-07	down	no	-0.525369	0.0332597	down	no	-0.603543	0.000576229	down	no	-1.75405	2.71732e-15	down	yes	gi|566215107|ref|XP_002324470.2|	851	5e-110	hypothetical protein POPTR_0018s10000g [Populus trichocarpa]	gi|566215106|ref|XM_002324434.2|	1152	0	Populus trichocarpa hypothetical protein (POPTR_0018s10000g) mRNA, complete cds	Q9FKM7	140	8e-38	Auxin-responsive protein IAA33	.	.	.	.	pfam02309	AUX_IAA	AUX/IAA family. Transcription of the AUX/IAA family of genes is rapidly induced by the plant hormone auxin. Some members of this family are longer and contain an N terminal DNA binding domain. The function of this region is uncertain.	GO:0009734|auxin-activated signaling pathway;GO:0009733|response to auxin;GO:0006351|transcription, DNA-templated;	GO:0005634|nucleus;	GO:0003700|transcription factor activity, sequence-specific DNA binding;	.	.
Potri.018G057000	0.352509	0	up	no	-0.859355	0.000524165	down	no	-1.51851	0.00277077	down	yes	-0.970977	5.31017e-05	down	no	-2.07067	5.73238e-12	down	yes	gi|743933160|ref|XP_011010889.1|	1727	0	PREDICTED: auxin-responsive protein IAA2-like [Populus euphratica]	gi|743933159|ref|XM_011012587.1|	2069	0	PREDICTED: Populus euphratica auxin-responsive protein IAA2-like (LOC105115642), mRNA	Q8LAL2	191	1e-53	Auxin-responsive protein IAA26	.	.	.	.	pfam02309	AUX_IAA	AUX/IAA family. Transcription of the AUX/IAA family of genes is rapidly induced by the plant hormone auxin. Some members of this family are longer and contain an N terminal DNA binding domain. The function of this region is uncertain.	GO:0009734|auxin-activated signaling pathway;GO:0009733|response to auxin;GO:0006351|transcription, DNA-templated;	GO:0005634|nucleus;	GO:0003700|transcription factor activity, sequence-specific DNA binding;	K14484	IAA; auxin-responsive protein IAA
Potri.001G177500	-0.483274	0	down	no	0.768214	0.0320683	up	no	0.263914	0.502431	up	no	1.00421	0.00375287	up	yes	0.560399	0.125361	up	no	gi|224058761|ref|XP_002299626.1|	1007	4e-135	hypothetical protein POPTR_0001s17780g [Populus trichocarpa]	gi|566149614|ref|XM_002299590.2|	861	0	Populus trichocarpa hypothetical protein (POPTR_0001s17780g) mRNA, complete cds	P13088	254	2e-82	Auxin-induced protein AUX22	.	.	.	.	pfam02309	AUX_IAA	AUX/IAA family. Transcription of the AUX/IAA family of genes is rapidly induced by the plant hormone auxin. Some members of this family are longer and contain an N terminal DNA binding domain. The function of this region is uncertain.	GO:0009734|auxin-activated signaling pathway;GO:0006355|regulation of transcription, DNA-templated;GO:0006351|transcription, DNA-templated;	GO:0005634|nucleus;	.	K14484	IAA; auxin-responsive protein IAA
Potri.005G218300	-0.287608	0	down	no	0.262592	0.250175	up	no	0.804263	0.020644	up	no	1.27136	1.15506e-10	up	yes	1.6465	1.39734e-18	up	yes	gi|224082732|ref|XP_002306817.1|	1115	7e-148	hypothetical protein POPTR_0005s23980g [Populus trichocarpa]	gi|566172964|ref|XM_002306781.2|	1576	0	Populus trichocarpa hypothetical protein (POPTR_0005s23980g) mRNA, complete cds	P13089	291	3e-93	Auxin-induced protein AUX28	.	.	.	.	pfam02309	AUX_IAA	AUX/IAA family. Transcription of the AUX/IAA family of genes is rapidly induced by the plant hormone auxin. Some members of this family are longer and contain an N terminal DNA binding domain. The function of this region is uncertain.	GO:0009734|auxin-activated signaling pathway;GO:0006355|regulation of transcription, DNA-templated;GO:0006351|transcription, DNA-templated;	GO:0005634|nucleus;	.	K14484	IAA; auxin-responsive protein IAA
Potri.006G166900	-0.173035	0	down	no	-0.306868	0.55162	down	no	-0.341808	0.59662	down	no	1.40939	6.50578e-05	up	yes	0.732548	0.07559	up	no	gi|566176869|ref|XP_006381794.1|	786	3e-103	hypothetical protein POPTR_0006s18260g [Populus trichocarpa]	gi|743932094|ref|XM_011012030.1|	638	0	PREDICTED: Populus euphratica auxin-responsive protein IAA33-like (LOC105115203), mRNA	Q9FKM7	149	9e-43	Auxin-responsive protein IAA33	.	.	.	.	pfam02309	AUX_IAA	AUX/IAA family. Transcription of the AUX/IAA family of genes is rapidly induced by the plant hormone auxin. Some members of this family are longer and contain an N terminal DNA binding domain. The function of this region is uncertain.	GO:0009734|auxin-activated signaling pathway;GO:0009733|response to auxin;GO:0006351|transcription, DNA-templated;	GO:0005634|nucleus;	GO:0003700|transcription factor activity, sequence-specific DNA binding;	.	.
Potri.006G066600	2.29115	0	up	no	3.62973	0.0567564	up	no	3.09484	0.306792	up	no	3.22156	0.134126	up	no	4.84806	0.00141654	up	yes	gi|743816395|ref|XP_011020165.1|	1213	3e-163	PREDICTED: auxin-responsive protein IAA29-like [Populus euphratica]	gi|743816394|ref|XM_011021863.1|	1164	0	PREDICTED: Populus euphratica auxin-responsive protein IAA29-like (LOC105122632), mRNA	Q38829	104	6e-24	Auxin-responsive protein IAA11	.	.	.	.	pfam02309	AUX_IAA	AUX/IAA family. Transcription of the AUX/IAA family of genes is rapidly induced by the plant hormone auxin. Some members of this family are longer and contain an N terminal DNA binding domain. The function of this region is uncertain.	GO:0009734|auxin-activated signaling pathway;GO:0006355|regulation of transcription, DNA-templated;GO:0006351|transcription, DNA-templated;	GO:0005634|nucleus;	.	K14484	IAA; auxin-responsive protein IAA
Potri.006G255200	0.407585	0	up	no	0.093606	0.849673	up	no	0.706902	0.190877	up	no	0.859484	0.0442074	up	no	1.50336	9.89283e-05	up	yes	gi|224092498|ref|XP_002309635.1|	990	2e-131	hypothetical protein POPTR_0006s27130g [Populus trichocarpa]	gi|566178371|ref|XM_002309599.2|	1054	0	Populus trichocarpa hypothetical protein (POPTR_0006s27130g) mRNA, complete cds	Q93WC4	89	2e-26	Auxin-responsive protein IAA29	.	.	.	.	pfam02309	AUX_IAA	AUX/IAA family. Transcription of the AUX/IAA family of genes is rapidly induced by the plant hormone auxin. Some members of this family are longer and contain an N terminal DNA binding domain. The function of this region is uncertain.	GO:0009734|auxin-activated signaling pathway;GO:0009733|response to auxin;GO:0010218|response to far red light;GO:0010114|response to red light;GO:0006351|transcription, DNA-templated;	GO:0005634|nucleus;	GO:0003700|transcription factor activity, sequence-specific DNA binding;	K14484	IAA; auxin-responsive protein IAA
Potri.011G050000	0.834365	0	up	no	0.159315	0.63391	up	no	1.71931	0.00729525	up	yes	0.129032	0.69107	up	no	-0.429887	0.237639	down	no	gi|566193770|ref|XP_006377331.1|	3853	0	hypothetical protein POPTR_0011s04970g [Populus trichocarpa]	gi|566193769|ref|XM_006377269.1|	2207	0	Populus trichocarpa hypothetical protein (POPTR_0011s04970g) mRNA, complete cds	Q9ZSP5	801	0	Subtilisin-like protease SBT5.3	BS_vpr	120	3e-27	COG1404	pfam00082	Peptidase_S8	Subtilase family. Subtilases are a family of serine proteases. They appear to have independently and convergently evolved an Asp/Ser/His catalytic triad, like that found in the trypsin serine proteases (see pfam00089). Structure is an alpha/beta fold containing a 7-stranded parallel beta sheet, order 2314567.	GO:0010102|lateral root morphogenesis;GO:0009733|response to auxin;	GO:0005618|cell wall;GO:0005576|extracellular region;	GO:0004252|serine-type endopeptidase activity;	.	.
Potri.011G050200	0.875949	0	up	no	0.832806	0.0250448	up	no	2.37334	0.000916046	up	yes	-0.4629	0.312567	down	no	-0.121262	0.778706	down	no	gi|566193772|ref|XP_006377332.1|	3725	0	hypothetical protein POPTR_0011s04980g [Populus trichocarpa]	gi|566193771|ref|XM_006377270.1|	2112	0	Populus trichocarpa hypothetical protein (POPTR_0011s04980g) mRNA, complete cds	Q9ZSP5	766	0	Subtilisin-like protease SBT5.3	BS_vpr	108	2e-23	COG1404	pfam00082	Peptidase_S8	Subtilase family. Subtilases are a family of serine proteases. They appear to have independently and convergently evolved an Asp/Ser/His catalytic triad, like that found in the trypsin serine proteases (see pfam00089). Structure is an alpha/beta fold containing a 7-stranded parallel beta sheet, order 2314567.	GO:0010102|lateral root morphogenesis;GO:0009733|response to auxin;	GO:0005618|cell wall;GO:0005576|extracellular region;	GO:0004252|serine-type endopeptidase activity;	.	.
Potri.007G102300	-1.13975	0	down	no	-0.642787	0.20312	down	no	0.269975	0.573997	up	no	0.804503	0.0376015	up	no	1.51437	1.16203e-05	up	yes	gi|566179579|ref|XP_002309930.2|	3895	0	hypothetical protein POPTR_0007s04500g [Populus trichocarpa]	gi|566179578|ref|XM_002309894.2|	2492	0	Populus trichocarpa hypothetical protein (POPTR_0007s04500g) mRNA, complete cds	Q9ZSP5	825	0	Subtilisin-like protease SBT5.3	BH0831	120	3e-27	COG1404	pfam00082	Peptidase_S8	Subtilase family. Subtilases are a family of serine proteases. They appear to have independently and convergently evolved an Asp/Ser/His catalytic triad, like that found in the trypsin serine proteases (see pfam00089). Structure is an alpha/beta fold containing a 7-stranded parallel beta sheet, order 2314567.	GO:0010102|lateral root morphogenesis;GO:0009733|response to auxin;	GO:0005618|cell wall;GO:0005576|extracellular region;	GO:0004252|serine-type endopeptidase activity;	.	.
Potri.009G132100	-1.98024	0	down	yes	-0.129729	0.450417	down	no	0.264625	0.140943	up	no	1.28781	1.92591e-22	up	yes	0.245713	0.171043	up	no	gi|224103225|ref|XP_002312973.1|	2428	0	auxin influx carrier family protein [Populus trichocarpa]	gi|118482953|gb|EF145208.1|	1939	0	Populus trichocarpa clone WS01121_M08 unknown mRNA	Q8L883	862	0	Auxin transporter-like protein 5	.	.	.	.	pfam01490	Aa_trans	Transmembrane amino acid transporter protein. This transmembrane region is found in many amino acid transporters including UNC-47 and MTR. UNC-47 encodes a vesicular amino butyric acid (GABA) transporter, (VGAT). UNC-47 is predicted to have 10 transmembrane domains. MTR is a N system amino acid transporter system protein involved in methyltryptophan resistance. Other members of this family includ…	GO:0006865|amino acid transport;GO:0009734|auxin-activated signaling pathway;GO:0010588|cotyledon vascular tissue pattern formation;GO:0048829|root cap development;	GO:0016021|integral component of membrane;GO:0005886|plasma membrane;	GO:0015293|symporter activity;	K13946	AUX1, LAX; auxin influx carrier (AUX1 LAX family)
Potri.004G172800	-0.488194	0	down	no	0.268537	0.0864567	up	no	0.338495	0.0402043	up	no	1.18368	1.26517e-20	up	yes	0.262738	0.089295	up	no	gi|224080600|ref|XP_002306175.1|	2478	0	hypothetical protein POPTR_0004s17860g [Populus trichocarpa]	gi|743916044|ref|XM_011003691.1|	1869	0	PREDICTED: Populus euphratica auxin transporter-like protein 2 (LOC105109094), mRNA	Q8L883	845	0	Auxin transporter-like protein 5	.	.	.	.	pfam01490	Aa_trans	Transmembrane amino acid transporter protein. This transmembrane region is found in many amino acid transporters including UNC-47 and MTR. UNC-47 encodes a vesicular amino butyric acid (GABA) transporter, (VGAT). UNC-47 is predicted to have 10 transmembrane domains. MTR is a N system amino acid transporter system protein involved in methyltryptophan resistance. Other members of this family includ…	GO:0006865|amino acid transport;GO:0009734|auxin-activated signaling pathway;GO:0010588|cotyledon vascular tissue pattern formation;GO:0048829|root cap development;	GO:0016021|integral component of membrane;GO:0005886|plasma membrane;	GO:0015293|symporter activity;	K13946	AUX1, LAX; auxin influx carrier (AUX1 LAX family)
Potri.007G102100	0.514799	0	up	no	0.248913	0.478205	up	no	0.489557	0.139427	up	no	0.633789	0.0434263	up	no	1.33739	4.4592e-06	up	yes	gi|566179585|ref|XP_006380388.1|	3989	0	hypothetical protein POPTR_0007s04520g, partial [Populus trichocarpa]	gi|566179584|ref|XM_006380326.1|	1747	0	Populus trichocarpa hypothetical protein (POPTR_0007s04520g) mRNA, partial cds	Q9ZSP5	801	0	Subtilisin-like protease SBT5.3	BH0831	125	1e-28	COG1404	pfam00082	Peptidase_S8	Subtilase family. Subtilases are a family of serine proteases. They appear to have independently and convergently evolved an Asp/Ser/His catalytic triad, like that found in the trypsin serine proteases (see pfam00089). Structure is an alpha/beta fold containing a 7-stranded parallel beta sheet, order 2314567.	GO:0010102|lateral root morphogenesis;GO:0009733|response to auxin;	GO:0005618|cell wall;GO:0005576|extracellular region;	GO:0004252|serine-type endopeptidase activity;	.	.
Potri.001G005400	-1.47882	0	down	yes	-0.996517	0.00217794	down	no	-0.682241	0.0593529	down	no	-1.31187	0.000101169	down	yes	0.195406	0.464875	up	no	gi|743909446|ref|XP_011048201.1|	975	3e-130	PREDICTED: cytokinin riboside 5'-monophosphate phosphoribohydrolase LOG8-like [Populus euphratica]	gi|743909445|ref|XM_011049899.1|	843	0	PREDICTED: Populus euphratica cytokinin riboside 5'-monophosphate phosphoribohydrolase LOG8-like (LOC105142325), mRNA	Q84MC2	268	1e-87	Cytokinin riboside 5'-monophosphate phosphoribohydrolase LOG8	RSc2087	152	1e-43	COG1611	pfam03641	Lysine_decarbox	Possible lysine decarboxylase. The members of this family share a highly conserved motif PGGXGTXXE that is probably functionally important. This family includes proteins annotated as lysine decarboxylases, although the evidence for this is not clear.	GO:0009691|cytokinin biosynthetic process;	GO:0005829|cytosol;GO:0005634|nucleus;	GO:0016799|hydrolase activity, hydrolyzing N-glycosyl compounds;GO:0042803|protein homodimerization activity;	.	.
Potri.001G027000	-2.33271	0	down	yes	-2.31748	4.12114e-97	down	yes	-0.54033	0.347318	down	no	-1.07023	3.60813e-33	down	yes	-2.0213	6.50571e-77	down	yes	gi|743913311|ref|XP_011000562.1|	852	6e-111	PREDICTED: two-component response regulator ARR8-like [Populus euphratica]	gi|743913310|ref|XM_011002260.1|	834	0	PREDICTED: Populus euphratica two-component response regulator ARR8-like (LOC105108097), mRNA	O80365	203	1e-61	Two-component response regulator ARR8	.	.	.	.	pfam00072	Response_reg	Response regulator receiver domain. This domain receives the signal from the sensor partner in bacterial two-component systems. It is usually found N-terminal to a DNA binding effector domain.	GO:0007623|circadian rhythm;GO:0009736|cytokinin-activated signaling pathway;GO:0000160|phosphorelay signal transduction system;GO:0006355|regulation of transcription, DNA-templated;GO:0006351|transcription, DNA-templated;	GO:0005634|nucleus;	GO:0000156|phosphorelay response regulator activity;	K14492	ARR-A; two-component response regulator ARR-A family
Potri.001G134000	-1.26144	0	down	yes	-0.539043	4.50722e-06	down	no	-0.851909	0.000467726	down	no	-0.479198	3.61135e-05	down	no	-2.61595	6.8793e-42	down	yes	gi|566146625|ref|XP_006368325.1|	1740	0	Phosphoribulokinase family protein [Populus trichocarpa]	gi|743809190|ref|XM_011020149.1|	1199	0	PREDICTED: Populus euphratica phosphoribulokinase, chloroplastic-like (LOC105121491), mRNA	P25697	553	0	Phosphoribulokinase, chloroplastic	sll1525	382	1e-125	COG0572	pfam00485	PRK	Phosphoribulokinase / Uridine kinase family. In Arabidopsis the region carries two binding domains, a phosphoribosylpyrophosphate-binding domain and, at the very C-terminus, a uracil-binding domain.	GO:0042742|defense response to bacterium;GO:0006206|pyrimidine nucleobase metabolic process;GO:0043097|pyrimidine nucleoside salvage;GO:0019253|reductive pentose-phosphate cycle;GO:0009409|response to cold;GO:0009735|response to cytokinin;	GO:0048046|apoplast;GO:0009507|chloroplast;GO:0009941|chloroplast envelope;GO:0009570|chloroplast stroma;GO:0009535|chloroplast thylakoid membrane;GO:0005829|cytosol;GO:0016020|membrane;GO:0010319|stromule;GO:0009579|thylakoid;	GO:0005524|ATP binding;GO:0008974|phosphoribulokinase activity;GO:0004849|uridine kinase activity;	K00855	PRK, prkB; phosphoribulokinase [EC:2.7.1.19]
Potri.001G356900	-1.1468	0	down	yes	-0.67901	2.25887e-66	down	no	-0.415713	0.000166904	down	no	-0.715071	7.69518e-71	down	no	-0.801447	8.48333e-31	down	no	gi|566153150|ref|XP_002298827.2|	2402	0	aspartic protease family protein [Populus trichocarpa]	gi|566153149|ref|XM_002298791.2|	1517	0	Populus trichocarpa aspartic protease family protein (POPTR_0001s36700g) mRNA, complete cds	O65390	696	0	Aspartic proteinase A1	.	.	.	.	pfam00026	Asp	Eukaryotic aspartyl protease. Aspartyl (acid) proteases include pepsins, cathepsins, and renins. Two-domain structure, probably arising from ancestral duplication. This family does not include the retroviral nor retrotransposon proteases (pfam00077), which are much smaller and appear to be homologous to a single domain of the eukaryotic asp proteases.	GO:0006629|lipid metabolic process;GO:0030163|protein catabolic process;GO:0006508|proteolysis;GO:0009735|response to cytokinin;GO:0009651|response to salt stress;	GO:0005829|cytosol;GO:0009506|plasmodesma;GO:0005773|vacuole;	GO:0004190|aspartic-type endopeptidase activity;GO:0004175|endopeptidase activity;	K08245	E3.4.23.40; phytepsin [EC:3.4.23.40]
Potri.001G405600	-1.67228	0	down	yes	-0.569698	2.24587e-06	down	no	-0.883575	0.000127082	down	no	-1.60617	2.35058e-32	down	yes	-0.365627	0.0035135	down	no	gi|566154132|ref|XP_006370321.1|	808	3e-108	hypothetical protein POPTR_0001s41630g [Populus trichocarpa]	gi|743902456|ref|XM_011046264.1|	466	0	PREDICTED: Populus euphratica phytohormone-binding protein-like (LOC105139706), mRNA	G7J032	162	2e-49	Phytohormone-binding protein	.	.	.	.	pfam00407	Bet_v_1	Pathogenesis-related protein Bet v I family. This family is named after Bet v 1, the major birch pollen allergen. This protein belongs to family 10 of plant pathogenesis-related proteins (PR-10), cytoplasmic proteins of 15-17 kd that are wide-spread among dicotyledonous plants. In recent years, a number of diverse plant proteins with low sequence similarity to Bet v 1 was identified. A classifica…	GO:0006952|defense response;GO:0009740|gibberellic acid mediated signaling pathway;GO:0009607|response to biotic stimulus;	.	.	.	.
Potri.001G438700	-1.02003	0	down	yes	-0.161058	0.298679	down	no	-0.799593	0.100417	down	no	0.14106	0.334934	up	no	-4.93106	1.00439e-41	down	yes	gi|566154457|ref|XP_006370466.1|	401	3e-45	Photosystem II 10 kDa polypeptide family protein [Populus trichocarpa]	gi|566154456|ref|XM_006370404.1|	463	0	Populus trichocarpa Photosystem II 10 kDa polypeptide family protein (POPTR_0001s42970g) mRNA, complete cds	Q40163	142	2e-40	Photosystem II 10 kDa polypeptide, chloroplastic	.	.	.	.	pfam04725	PsbR	Photosystem II 10 kDa polypeptide PsbR. This protein is associated with the oxygen-evolving complex of photosystem II. Its function in photosynthesis is not known. The C-terminal hydrophobic region functions as a thylakoid transfer signal but is not removed.	GO:0015979|photosynthesis;GO:0009735|response to cytokinin;	GO:0009535|chloroplast thylakoid membrane;GO:0009654|photosystem II oxygen evolving complex;	.	K03541	psbR; photosystem II 10kDa protein
Potri.002G012500	1.0344	0	up	yes	0.45578	0.00244202	up	no	-0.411903	0.040876	down	no	-0.0757035	0.647617	down	no	0.210453	0.195936	up	no	gi|224065703|ref|XP_002301929.1|	1122	4e-151	hypothetical protein POPTR_0002s01390g [Populus trichocarpa]	gi|566155670|ref|XM_002301893.2|	1034	0	Populus trichocarpa hypothetical protein (POPTR_0002s01390g) mRNA, complete cds	Q8LBB7	287	5e-94	Cytokinin riboside 5'-monophosphate phosphoribohydrolase LOG5	RSc2087	131	4e-35	COG1611	pfam03641	Lysine_decarbox	Possible lysine decarboxylase. The members of this family share a highly conserved motif PGGXGTXXE that is probably functionally important. This family includes proteins annotated as lysine decarboxylases, although the evidence for this is not clear.	GO:0009691|cytokinin biosynthetic process;	GO:0005829|cytosol;GO:0005634|nucleus;	GO:0016799|hydrolase activity, hydrolyzing N-glycosyl compounds;	.	.
Potri.002G030500	-2.06555	0	down	yes	-2.17787	9.83745e-33	down	yes	-0.666079	0.206329	down	no	-2.66803	1.56356e-43	down	yes	-1.71243	4.96625e-24	down	yes	gi|566155989|ref|XP_002300742.2|	2743	0	cytokinin oxidase 6 family protein [Populus trichocarpa]	gi|743851157|ref|XM_011030620.1|	2167	0	PREDICTED: Populus euphratica cytokinin dehydrogenase 5-like (LOC105128792), mRNA	Q67YU0	777	0	Cytokinin dehydrogenase 5	all0324	125	1e-29	COG0277	pfam09265	Cytokin-bind	Cytokinin dehydrogenase 1, FAD and cytokinin binding. Members of this family adopt an alpha+beta sandwich structure with an antiparallel beta-sheet, in a ferredoxin-like fold. They are predominantly found in plant cytokinin dehydrogenase 1, where they are capable of binding both FAD and cytokinin substrates. The substrate displays a 'plug-into-socket' binding mode that seals the catalytic site an…	GO:0009823|cytokinin catabolic process;	GO:0005576|extracellular region;GO:0005615|extracellular space;	GO:0019139|cytokinin dehydrogenase activity;GO:0050660|flavin adenine dinucleotide binding;GO:0016614|oxidoreductase activity, acting on CH-OH group of donors;	K00279	CKX; cytokinin dehydrogenase [EC:1.5.99.12]
Potri.002G082200	-1.07182	0	down	yes	-0.849668	0.000858756	down	no	-1.06652	9.50622e-05	down	yes	-1.09406	4.60536e-05	down	yes	-1.50197	1.17874e-07	down	yes	gi|566156895|ref|XP_002302230.2|	956	4e-125	hypothetical protein POPTR_0002s08270g [Populus trichocarpa]	gi|566156894|ref|XM_002302194.2|	1149	0	Populus trichocarpa hypothetical protein (POPTR_0002s08270g) mRNA, complete cds	Q2RAP3	182	3e-53	Two-component response regulator ORR9	.	.	.	.	pfam00072	Response_reg	Response regulator receiver domain. This domain receives the signal from the sensor partner in bacterial two-component systems. It is usually found N-terminal to a DNA binding effector domain.	GO:0009736|cytokinin-activated signaling pathway;GO:0000160|phosphorelay signal transduction system;GO:0006355|regulation of transcription, DNA-templated;GO:0006351|transcription, DNA-templated;	GO:0005622|intracellular;	.	K14492	ARR-A; two-component response regulator ARR-A family
Potri.002G119000	1.48118	0	up	yes	0.919005	0.0490605	up	no	2.16483	8.81365e-06	up	yes	1.53833	0.000172799	up	yes	1.95113	7.88751e-07	up	yes	gi|743803440|ref|XP_011017120.1|	1428	0	PREDICTED: cyclin-D5-2-like [Populus euphratica]	gi|743803439|ref|XM_011018818.1|	1157	0	PREDICTED: Populus euphratica cyclin-D5-2-like (LOC105120563), mRNA	P42753	119	1e-28	Cyclin-D3-1	.	.	.	.	pfam00134	Cyclin_N	Cyclin, N-terminal domain. Cyclins regulate cyclin dependent kinases (CDKs). Human cyclin-O is a Uracil-DNA glycosylase that is related to other cyclins. Cyclins contain two domains of similar all-alpha fold, of which this family corresponds with the N-terminal domain.	GO:0051301|cell division;GO:0000082|G1/S transition of mitotic cell cycle;GO:0007067|mitotic nuclear division;GO:0009735|response to cytokinin;GO:0009744|response to sucrose;GO:0048316|seed development;	GO:0005634|nucleus;	.	K14505	CYCD3; cyclin D3, plant
Potri.003G219300	1.84207	0	up	yes	1.1913	0.182789	up	no	1.96422	0.0202391	up	no	1.46207	0.0757792	up	no	3.59292	2.82359e-09	up	yes	gi|566163872|ref|XP_002304002.2|	1076	8e-146	hypothetical protein POPTR_0003s21160g [Populus trichocarpa]	gi|743835966|ref|XM_011026850.1|	839	0	PREDICTED: Populus euphratica cytokinin riboside 5'-monophosphate phosphoribohydrolase LOG8-like (LOC105126100), transcript variant X2, mRNA	Q84MC2	300	2e-100	Cytokinin riboside 5'-monophosphate phosphoribohydrolase LOG8	RSc2087	183	2e-55	COG1611	pfam03641	Lysine_decarbox	Possible lysine decarboxylase. The members of this family share a highly conserved motif PGGXGTXXE that is probably functionally important. This family includes proteins annotated as lysine decarboxylases, although the evidence for this is not clear.	GO:0009691|cytokinin biosynthetic process;	GO:0005829|cytosol;GO:0005634|nucleus;	GO:0016799|hydrolase activity, hydrolyzing N-glycosyl compounds;GO:0042803|protein homodimerization activity;	.	.
Potri.004G021100	7.55421	0	up	yes	5.88687	3.55612e-34	up	yes	4.26181	1.13835e-08	up	yes	2.92789	2.94605e-06	up	yes	5.28546	2.30667e-26	up	yes	gi|224076345|ref|XP_002304929.1|	833	4e-111	hypothetical protein POPTR_0004s02040g [Populus trichocarpa]	gi|743885998|ref|XM_011039416.1|	586	0	PREDICTED: Populus euphratica major allergen Pru ar 1-like (LOC105134853), mRNA	O50001	176	6e-54	Major allergen Pru ar 1	.	.	.	.	pfam00407	Bet_v_1	Pathogenesis-related protein Bet v I family. This family is named after Bet v 1, the major birch pollen allergen. This protein belongs to family 10 of plant pathogenesis-related proteins (PR-10), cytoplasmic proteins of 15-17 kd that are wide-spread among dicotyledonous plants. In recent years, a number of diverse plant proteins with low sequence similarity to Bet v 1 was identified. A classifica…	GO:0006952|defense response;GO:0009607|response to biotic stimulus;	.	.	.	.
Potri.004G051500	3.97891	0	up	yes	3.02091	0.000134719	up	yes	4.59475	4.00905e-10	up	yes	2.51706	0.00265022	up	yes	2.57506	0.00589526	up	yes	gi|224079145|ref|XP_002305767.1|	850	4e-112	hypothetical protein POPTR_0004s05080g [Populus trichocarpa]	gi|566165017|ref|XM_002305731.2|	868	0	Populus trichocarpa hypothetical protein (POPTR_0004s05080g) mRNA, complete cds	.	.	.	.	.	.	.	.	pfam00407	Bet_v_1	Pathogenesis-related protein Bet v I family. This family is named after Bet v 1, the major birch pollen allergen. This protein belongs to family 10 of plant pathogenesis-related proteins (PR-10), cytoplasmic proteins of 15-17 kd that are wide-spread among dicotyledonous plants. In recent years, a number of diverse plant proteins with low sequence similarity to Bet v 1 was identified. A classifica…	.	.	.	.	.
Potri.004G100400	-1.84096	0	down	yes	-1.59373	5.71765e-44	down	yes	-2.38259	7.40532e-07	down	yes	-3.18025	3.3218e-102	down	yes	-3.57573	2.1572e-98	down	yes	gi|224077166|ref|XP_002305160.1|	2800	0	cytochrome P450 family protein [Populus trichocarpa]	gi|566165826|ref|XM_002305124.2|	1653	0	Populus trichocarpa cytochrome P450 family protein (POPTR_0004s09950g) mRNA, complete cds	Q9FF18	734	0	Cytokinin hydroxylase	AGc2890	187	2e-51	COG2124	pfam00067	p450	Cytochrome P450. Cytochrome P450s are haem-thiolate proteins involved in the oxidative degradation of various compounds. They are particularly well known for their role in the degradation of environmental toxins and mutagens. They can be divided into 4 classes, according to the method by which electrons from NAD(P)H are delivered to the catalytic site. Sequence conservation is relatively low with…	GO:0033466|trans-zeatin biosynthetic process;	GO:0016021|integral component of membrane;	GO:0020037|heme binding;GO:0005506|iron ion binding;GO:0004497|monooxygenase activity;GO:0016705|oxidoreductase activity, acting on paired donors, with incorporation or reduction of molecular oxygen;	K10717	CYP735A; cytokinin trans-hydroxylase
Potri.005G232300	-1.07934	0	down	yes	-1.39787	7.12137e-41	down	yes	-0.0881253	0.75534	down	no	-1.19038	4.60674e-36	down	yes	-0.318752	0.00100349	down	no	gi|224085728|ref|XP_002307681.1|	2772	0	hypothetical protein POPTR_0005s25380g [Populus trichocarpa]	gi|566173184|ref|XM_002307645.2|	2736	0	Populus trichocarpa hypothetical protein (POPTR_0005s25380g) mRNA, complete cds	Q67YU0	803	0	Cytokinin dehydrogenase 5	all0324	115	3e-26	COG0277	pfam09265	Cytokin-bind	Cytokinin dehydrogenase 1, FAD and cytokinin binding. Members of this family adopt an alpha+beta sandwich structure with an antiparallel beta-sheet, in a ferredoxin-like fold. They are predominantly found in plant cytokinin dehydrogenase 1, where they are capable of binding both FAD and cytokinin substrates. The substrate displays a 'plug-into-socket' binding mode that seals the catalytic site an…	GO:0009823|cytokinin catabolic process;	GO:0005576|extracellular region;GO:0005615|extracellular space;	GO:0019139|cytokinin dehydrogenase activity;GO:0050660|flavin adenine dinucleotide binding;GO:0016614|oxidoreductase activity, acting on CH-OH group of donors;	K00279	CKX; cytokinin dehydrogenase [EC:1.5.99.12]
Potri.005G237600	-1.13316	0	down	yes	-0.556167	1.54922e-05	down	no	1.17879	0.0394405	up	no	-0.232265	0.0483056	down	no	-0.280831	0.0284633	down	no	gi|224082988|ref|XP_002306920.1|	1185	7e-160	hypothetical protein POPTR_0005s25880g [Populus trichocarpa]	gi|566173278|ref|XM_002306884.2|	1208	0	Populus trichocarpa hypothetical protein (POPTR_0005s25880g) mRNA, complete cds	Q8GW29	338	3e-113	Cytokinin riboside 5'-monophosphate phosphoribohydrolase LOG7	RSc2087	191	5e-57	COG1611	pfam03641	Lysine_decarbox	Possible lysine decarboxylase. The members of this family share a highly conserved motif PGGXGTXXE that is probably functionally important. This family includes proteins annotated as lysine decarboxylases, although the evidence for this is not clear.	GO:0009691|cytokinin biosynthetic process;	GO:0005829|cytosol;GO:0005634|nucleus;	GO:0016799|hydrolase activity, hydrolyzing N-glycosyl compounds;	.	.
Potri.006G002600	-1.2	0	down	yes	-0.50054	1.48904e-09	down	no	0.0319253	0.890979	up	no	0.42884	2.56213e-09	up	no	-0.0261468	0.781489	down	no	gi|224089525|ref|XP_002308745.1|	2104	0	hypothetical protein POPTR_0006s00450g [Populus trichocarpa]	gi|743923343|ref|XM_011007461.1|	1383	0	PREDICTED: Populus euphratica E3 ubiquitin-protein ligase RGLG2-like (LOC105111943), transcript variant X2, mRNA	Q9LY87	520	1e-179	E3 ubiquitin-protein ligase RGLG2	.	.	.	.	pfam07002	Copine	Copine. This family represents a conserved region approximately 180 residues long within eukaryotic copines. Copines are Ca(2+)-dependent phospholipid-binding proteins that are thought to be involved in membrane-trafficking, and may also be involved in cell division and growth.	GO:0009850|auxin metabolic process;GO:0009690|cytokinin metabolic process;GO:0080148|negative regulation of response to water deprivation;	GO:0005634|nucleus;GO:0005886|plasma membrane;	GO:0016874|ligase activity;GO:0004842|ubiquitin-protein transferase activity;GO:0008270|zinc ion binding;	K16280	RGLG; E3 ubiquitin-protein ligase RGLG [EC:2.3.2.27]
Potri.006G099500	-1.89871	0	down	yes	-0.79606	2.67309e-76	down	no	-1.18546	1.25255e-20	down	yes	-0.585191	6.50698e-43	down	no	-2.88048	1.30248e-65	down	yes	gi|224090986|ref|XP_002309134.1|	1454	0	chlorophyll a/b binding protein CP29 [Populus trichocarpa]	gi|566175485|ref|XM_002309098.2|	1091	0	Populus trichocarpa chlorophyll a/b binding protein CP29 (POPTR_0006s10040g) mRNA, complete cds	Q9XF88	474	3e-164	Chlorophyll a-b binding protein CP29.2, chloroplastic	.	.	.	.	pfam00504	Chloroa_b-bind	Chlorophyll A-B binding protein.	GO:0009768|photosynthesis, light harvesting in photosystem I;GO:0018298|protein-chromophore linkage;GO:0009637|response to blue light;GO:0009735|response to cytokinin;GO:0010218|response to far red light;GO:0010114|response to red light;	GO:0009507|chloroplast;GO:0009941|chloroplast envelope;GO:0009534|chloroplast thylakoid;GO:0009535|chloroplast thylakoid membrane;GO:0016021|integral component of membrane;GO:0016020|membrane;GO:0009522|photosystem I;GO:0009523|photosystem II;GO:0010287|plastoglobule;GO:0009579|thylakoid;	GO:0016168|chlorophyll binding;GO:0046872|metal ion binding;GO:0031409|pigment binding;	K08915	LHCB4; light-harvesting complex II chlorophyll a/b binding protein 4
Potri.006G221000	-1.77222	0	down	yes	-1.23647	2.51237e-41	down	yes	-1.07207	5.32294e-11	down	yes	-0.689739	1.08993e-16	down	no	-1.00791	2.4893e-26	down	yes	gi|224092091|ref|XP_002309468.1|	2593	0	cytokinin oxidase family protein [Populus trichocarpa]	gi|566177810|ref|XM_002309432.2|	1796	0	Populus trichocarpa cytokinin oxidase family protein (POPTR_0006s23760g) mRNA, complete cds	Q9FUJ1	674	0	Cytokinin dehydrogenase 7	all0324	102	4e-22	COG0277	pfam09265	Cytokin-bind	Cytokinin dehydrogenase 1, FAD and cytokinin binding. Members of this family adopt an alpha+beta sandwich structure with an antiparallel beta-sheet, in a ferredoxin-like fold. They are predominantly found in plant cytokinin dehydrogenase 1, where they are capable of binding both FAD and cytokinin substrates. The substrate displays a 'plug-into-socket' binding mode that seals the catalytic site an…	GO:0009823|cytokinin catabolic process;	.	GO:0019139|cytokinin dehydrogenase activity;GO:0050660|flavin adenine dinucleotide binding;GO:0016614|oxidoreductase activity, acting on CH-OH group of donors;	K00279	CKX; cytokinin dehydrogenase [EC:1.5.99.12]
Potri.006G262100	-1.10682	0	down	yes	-0.707541	1.1756e-31	down	no	-1.04485	3.62095e-07	down	yes	-0.474184	5.68507e-15	down	no	-0.82571	2.23572e-30	down	no	gi|743892219|ref|XP_011039588.1|	3226	0	PREDICTED: two-component response regulator ARR12-like [Populus euphratica]	gi|743892226|ref|XM_011041288.1|	2607	0	PREDICTED: Populus euphratica two-component response regulator ARR12-like (LOC105136096), transcript variant X3, mRNA	P62598	381	3e-118	Two-component response regulator ARR12	.	.	.	.	pfam00072	Response_reg	Response regulator receiver domain. This domain receives the signal from the sensor partner in bacterial two-component systems. It is usually found N-terminal to a DNA binding effector domain.	GO:0071368|cellular response to cytokinin stimulus;GO:0009736|cytokinin-activated signaling pathway;GO:0080022|primary root development;GO:0031537|regulation of anthocyanin metabolic process;GO:0010380|regulation of chlorophyll biosynthetic process;GO:0080036|regulation of cytokinin-activated signaling pathway;GO:0010082|regulation of root meristem growth;GO:0080113|regulation of seed growth;GO:0…	GO:0005634|nucleus;	GO:0003677|DNA binding;GO:0000156|phosphorelay response regulator activity;GO:0003700|transcription factor activity, sequence-specific DNA binding;	K14491	ARR-B; two-component response regulator ARR-B family
Potri.007G147000	-1.15488	0	down	yes	-0.782676	0.00178328	down	no	-0.495266	0.0836827	down	no	-0.324201	0.155024	down	no	-0.330218	0.167472	down	no	gi|566178853|ref|XP_002310368.2|	2236	0	hypothetical protein POPTR_0007s00230g [Populus trichocarpa]	gi|566178852|ref|XM_002310332.2|	1635	0	Populus trichocarpa hypothetical protein (POPTR_0007s00230g) mRNA, complete cds	Q9M1Y1	302	6e-95	F-box/kelch-repeat protein SKIP20	.	.	.	.	pfam01344	Kelch_1	Kelch motif. The kelch motif was initially discovered in Kelch. In this protein there are six copies of the motif. It has been shown that the Drosophila ring canal kelch protein is related to Galactose Oxidase for which a structure has been solved. The kelch motif forms a beta sheet. Several of these sheets associate to form a beta propeller structure as found in pfam00064, pfam00400 and pfam0041…	GO:0080037|negative regulation of cytokinin-activated signaling pathway;GO:0016567|protein ubiquitination;GO:2000762|regulation of phenylpropanoid metabolic process;	GO:0005829|cytosol;GO:0005634|nucleus;	.	.	.
Potri.008G131200	1.10954	0	up	yes	0.805039	3.81975e-101	up	no	0.961559	5.82129e-22	up	no	0.745237	4.78429e-80	up	no	0.605353	7.45714e-26	up	no	gi|224101855|ref|XP_002312446.1|	792	1e-103	putative major latex family protein [Populus trichocarpa]	gi|566183709|ref|XM_002312410.2|	848	0	Populus trichocarpa putative major latex family protein (POPTR_0008s13040g) mRNA, complete cds	Q9ZVF3	119	6e-31	MLP-like protein 328	.	.	.	.	pfam00407	Bet_v_1	Pathogenesis-related protein Bet v I family. This family is named after Bet v 1, the major birch pollen allergen. This protein belongs to family 10 of plant pathogenesis-related proteins (PR-10), cytoplasmic proteins of 15-17 kd that are wide-spread among dicotyledonous plants. In recent years, a number of diverse plant proteins with low sequence similarity to Bet v 1 was identified. A classifica…	GO:0006952|defense response;GO:0009607|response to biotic stimulus;GO:0080184|response to phenylpropanoid;GO:0010043|response to zinc ion;GO:0010228|vegetative to reproductive phase transition of meristem;	GO:0005829|cytosol;	GO:0005507|copper ion binding;	.	.
Potri.008G193000	-1.6562	0	down	yes	-1.63957	2.41661e-137	down	yes	-1.19617	2.57984e-18	down	yes	-1.49993	5.01935e-128	down	yes	-2.41502	2.2023e-163	down	yes	gi|309951228|emb|CBX43984.1|	825	3e-105	putative A-type response regulator 2 [Populus x canadensis]	gi|566184929|ref|XM_002312663.2|	1043	0	Populus trichocarpa hypothetical protein (POPTR_0008s19730g) mRNA, complete cds	Q9ZWS9	197	2e-58	Two-component response regulator ARR3	all0638_2	66.6	7e-12	COG0784	pfam00072	Response_reg	Response regulator receiver domain. This domain receives the signal from the sensor partner in bacterial two-component systems. It is usually found N-terminal to a DNA binding effector domain.	GO:0007623|circadian rhythm;GO:0009736|cytokinin-activated signaling pathway;GO:0000160|phosphorelay signal transduction system;GO:0010161|red light signaling pathway;GO:0006355|regulation of transcription, DNA-templated;GO:0009735|response to cytokinin;GO:0010114|response to red light;GO:0006351|transcription, DNA-templated;	GO:0005737|cytoplasm;GO:0005634|nucleus;	GO:0000156|phosphorelay response regulator activity;	K14492	ARR-A; two-component response regulator ARR-A family
Potri.008G202200	-1.35347	0	down	yes	-1.56312	3.6555e-23	down	yes	-1.75894	5.40112e-23	down	yes	-2.2048	9.14426e-38	down	yes	-2.23793	1.78239e-06	down	yes	gi|224102605|ref|XP_002312745.1|	1750	0	hypothetical protein POPTR_0008s20650g [Populus trichocarpa]	gi|566185087|ref|XM_002312709.2|	1916	0	Populus trichocarpa hypothetical protein (POPTR_0008s20650g) mRNA, complete cds	Q94ID2	396	4e-131	Adenylate isopentenyltransferase 5, chloroplastic	L15012	107	9e-25	COG0324	pfam01715	IPPT	IPP transferase. This is a family of IPP transferases EC:2.5.1.8 also known as tRNA delta(2)-isopentenylpyrophosphate transferase. These enzymes modify both cytoplasmic and mitochondrial tRNAs at A(37) to give isopentenyl A(37).	GO:0009691|cytokinin biosynthetic process;GO:0006400|tRNA modification;	GO:0009507|chloroplast;GO:0005739|mitochondrion;GO:0009536|plastid;	GO:0052623|ADP dimethylallyltransferase activity;GO:0009824|AMP dimethylallyltransferase activity;GO:0005524|ATP binding;GO:0052622|ATP dimethylallyltransferase activity;GO:0052381|tRNA dimethylallyltransferase activity;	K10760	IPT; adenylate isopentenyltransferase (cytokinin synthase)
Potri.008G212400	1.40675	0	up	yes	0.888488	1.04147e-46	up	no	0.296271	0.0321373	up	no	-0.909146	7.54829e-32	down	no	-1.43145	4.64659e-56	down	yes	gi|566185490|ref|XP_006380224.1|	772	5e-101	hypothetical protein POPTR_0008s23100g [Populus trichocarpa]	gi|566185489|ref|XM_006380162.1|	800	0	Populus trichocarpa hypothetical protein (POPTR_0008s23100g) mRNA, complete cds	O50001	163	4e-48	Major allergen Pru ar 1	.	.	.	.	pfam00407	Bet_v_1	Pathogenesis-related protein Bet v I family. This family is named after Bet v 1, the major birch pollen allergen. This protein belongs to family 10 of plant pathogenesis-related proteins (PR-10), cytoplasmic proteins of 15-17 kd that are wide-spread among dicotyledonous plants. In recent years, a number of diverse plant proteins with low sequence similarity to Bet v 1 was identified. A classifica…	GO:0006952|defense response;GO:0009607|response to biotic stimulus;	.	.	.	.
Potri.008G212500	2.66243	0	up	yes	2.17665	5.74798e-64	up	yes	1.24639	3.30126e-17	up	yes	0.121655	0.295349	up	no	0.321136	0.00150442	up	no	gi|566185488|ref|XP_006380223.1|	815	3e-107	hypothetical protein POPTR_0008s23090g [Populus trichocarpa]	gi|743870192|ref|XM_011035202.1|	732	0	PREDICTED: Populus euphratica major allergen Pru ar 1-like (LOC105131967), mRNA	O50001	175	2e-52	Major allergen Pru ar 1	.	.	.	.	pfam00407	Bet_v_1	Pathogenesis-related protein Bet v I family. This family is named after Bet v 1, the major birch pollen allergen. This protein belongs to family 10 of plant pathogenesis-related proteins (PR-10), cytoplasmic proteins of 15-17 kd that are wide-spread among dicotyledonous plants. In recent years, a number of diverse plant proteins with low sequence similarity to Bet v 1 was identified. A classifica…	GO:0006952|defense response;GO:0009607|response to biotic stimulus;	.	.	.	.
Potri.008G213100	3.49404	0	up	yes	2.7802	2.42665e-263	up	yes	2.50961	1.15966e-87	up	yes	1.12049	1.04363e-30	up	yes	1.88895	9.75727e-62	up	yes	gi|566185476|ref|XP_006380217.1|	830	7e-110	hypothetical protein POPTR_0008s23030g [Populus trichocarpa]	gi|566185475|ref|XM_006380155.1|	743	0	Populus trichocarpa hypothetical protein (POPTR_0008s23030g) mRNA, complete cds	O24248	164	2e-48	Major allergen Pru av 1	.	.	.	.	pfam00407	Bet_v_1	Pathogenesis-related protein Bet v I family. This family is named after Bet v 1, the major birch pollen allergen. This protein belongs to family 10 of plant pathogenesis-related proteins (PR-10), cytoplasmic proteins of 15-17 kd that are wide-spread among dicotyledonous plants. In recent years, a number of diverse plant proteins with low sequence similarity to Bet v 1 was identified. A classifica…	GO:0006952|defense response;GO:0009607|response to biotic stimulus;	.	.	.	.
Potri.009G047600	2.4636	0	up	yes	1.76967	2.48453e-23	up	yes	0.849934	0.000882642	up	no	2.02071	5.87433e-35	up	yes	-0.555194	0.0427624	down	no	gi|224104250|ref|XP_002313372.1|	1944	0	hypothetical protein POPTR_0009s05230g [Populus trichocarpa]	gi|566186396|ref|XM_002313336.2|	1167	0	Populus trichocarpa hypothetical protein (POPTR_0009s05230g) mRNA, complete cds	O49508	197	6e-57	F-box protein At4g18380	.	.	.	.	pfam00646	F-box	F-box domain. This domain is approximately 50 amino acids long, and is usually found in the N-terminal half of a variety of proteins. Two motifs that are commonly found associated with the F-box domain are the leucine rich repeats (LRRs; pfam00560 and pfam07723) and the WD repeat (pfam00400). The F-box domain has a role in mediating protein-protein interactions in a variety of contexts, such as p…	GO:0009736|cytokinin-activated signaling pathway;GO:0009914|hormone transport;	GO:0009506|plasmodesma;	.	.	.
Potri.010G000600	3.3047	0	up	yes	3.41255	1.248e-06	up	yes	3.46869	1.78678e-05	up	yes	2.71711	0.000426906	up	yes	4.7613	1.79214e-07	up	yes	gi|224110246|ref|XP_002315459.1|	806	1e-105	major pollen allergen Bet v 1k family protein [Populus trichocarpa]	gi|224110245|ref|XM_002315423.1|	870	0	Populus trichocarpa major pollen allergen Bet v 1k family protein (POPTR_0010s00270g) mRNA, complete cds	O50001	184	5e-56	Major allergen Pru ar 1	.	.	.	.	pfam00407	Bet_v_1	Pathogenesis-related protein Bet v I family. This family is named after Bet v 1, the major birch pollen allergen. This protein belongs to family 10 of plant pathogenesis-related proteins (PR-10), cytoplasmic proteins of 15-17 kd that are wide-spread among dicotyledonous plants. In recent years, a number of diverse plant proteins with low sequence similarity to Bet v 1 was identified. A classifica…	GO:0006952|defense response;GO:0009607|response to biotic stimulus;	.	.	.	.
Potri.010G111000	-1.24956	0	down	yes	-0.837264	7.28616e-120	down	no	-0.777196	3.79423e-12	down	no	-1.02302	1.12047e-189	down	yes	-1.87687	3.64603e-220	down	yes	gi|224111490|ref|XP_002315876.1|	836	3e-110	Csf-2 family protein [Populus trichocarpa]	gi|566190392|ref|XM_002315840.2|	808	0	Populus trichocarpa Csf-2 family protein (POPTR_0010s12110g) mRNA, complete cds	Q941R6	173	2e-51	MLP-like protein 31	.	.	.	.	pfam00407	Bet_v_1	Pathogenesis-related protein Bet v I family. This family is named after Bet v 1, the major birch pollen allergen. This protein belongs to family 10 of plant pathogenesis-related proteins (PR-10), cytoplasmic proteins of 15-17 kd that are wide-spread among dicotyledonous plants. In recent years, a number of diverse plant proteins with low sequence similarity to Bet v 1 was identified. A classifica…	GO:0006952|defense response;GO:0009607|response to biotic stimulus;	.	.	.	.
Potri.011G025900	3.50945	0	up	yes	1.99718	1.17081e-42	up	yes	1.10531	2.5392e-07	up	yes	0.608269	0.00084986	up	no	1.46257	6.92142e-20	up	yes	gi|566192925|ref|XP_006377135.1|	831	8e-110	hypothetical protein POPTR_0011s00430g [Populus trichocarpa]	gi|566192926|ref|XM_002316570.2|	821	0	Populus trichocarpa hypothetical protein (POPTR_0011s00440g) mRNA, complete cds	O50001	176	3e-53	Major allergen Pru ar 1	.	.	.	.	pfam00407	Bet_v_1	Pathogenesis-related protein Bet v I family. This family is named after Bet v 1, the major birch pollen allergen. This protein belongs to family 10 of plant pathogenesis-related proteins (PR-10), cytoplasmic proteins of 15-17 kd that are wide-spread among dicotyledonous plants. In recent years, a number of diverse plant proteins with low sequence similarity to Bet v 1 was identified. A classifica…	GO:0006952|defense response;GO:0009607|response to biotic stimulus;	.	.	.	.
Potri.011G026000	4.90823	0	up	yes	4.014	1.74412e-221	up	yes	2.63651	9.33001e-31	up	yes	2.13976	2.19443e-43	up	yes	2.49793	3.2235e-46	up	yes	gi|566192925|ref|XP_006377135.1|	820	9e-109	hypothetical protein POPTR_0011s00430g [Populus trichocarpa]	gi|743927457|ref|XM_011009602.1|	561	0	PREDICTED: Populus euphratica major allergen Pru ar 1-like (LOC105113429), transcript variant X2, mRNA	O50001	175	2e-53	Major allergen Pru ar 1	.	.	.	.	pfam00407	Bet_v_1	Pathogenesis-related protein Bet v I family. This family is named after Bet v 1, the major birch pollen allergen. This protein belongs to family 10 of plant pathogenesis-related proteins (PR-10), cytoplasmic proteins of 15-17 kd that are wide-spread among dicotyledonous plants. In recent years, a number of diverse plant proteins with low sequence similarity to Bet v 1 was identified. A classifica…	GO:0006952|defense response;GO:0009607|response to biotic stimulus;	.	.	.	.
Potri.011G026100	5.1846	0	up	yes	3.43321	1.29716e-08	up	yes	1.99656	0.0185664	up	no	2.36206	0.000653681	up	yes	3.05441	3.66387e-06	up	yes	gi|224113893|ref|XP_002316607.1|	828	2e-110	hypothetical protein POPTR_0011s00410g [Populus trichocarpa]	gi|566192921|ref|XM_002316571.2|	607	0	Populus trichocarpa hypothetical protein (POPTR_0011s00410g) mRNA, complete cds	O50001	178	7e-55	Major allergen Pru ar 1	.	.	.	.	pfam00407	Bet_v_1	Pathogenesis-related protein Bet v I family. This family is named after Bet v 1, the major birch pollen allergen. This protein belongs to family 10 of plant pathogenesis-related proteins (PR-10), cytoplasmic proteins of 15-17 kd that are wide-spread among dicotyledonous plants. In recent years, a number of diverse plant proteins with low sequence similarity to Bet v 1 was identified. A classifica…	GO:0006952|defense response;GO:0009607|response to biotic stimulus;	.	.	.	.
Potri.011G026200	4.12506	0	up	yes	3.23424	8.51881e-276	up	yes	2.67627	4.86369e-80	up	yes	1.97786	6.5069e-80	up	yes	2.99253	3.71253e-136	up	yes	gi|566192920|ref|XP_006377134.1|	953	1e-127	hypothetical protein POPTR_0011s00400g [Populus trichocarpa]	gi|566192919|ref|XM_006377072.1|	830	0	Populus trichocarpa hypothetical protein (POPTR_0011s00400g) mRNA, complete cds	O50001	178	7e-54	Major allergen Pru ar 1	.	.	.	.	pfam00407	Bet_v_1	Pathogenesis-related protein Bet v I family. This family is named after Bet v 1, the major birch pollen allergen. This protein belongs to family 10 of plant pathogenesis-related proteins (PR-10), cytoplasmic proteins of 15-17 kd that are wide-spread among dicotyledonous plants. In recent years, a number of diverse plant proteins with low sequence similarity to Bet v 1 was identified. A classifica…	GO:0006952|defense response;GO:0009607|response to biotic stimulus;	.	.	.	.
Potri.011G120700	-1.07736	0	down	yes	-0.410868	0.0392164	down	no	-0.933237	0.00900999	down	no	-0.851951	0.172991	down	no	-0.923602	2.39381e-05	down	no	gi|224114952|ref|XP_002316901.1|	937	8e-126	Thioredoxin M-type 4 family protein [Populus trichocarpa]	gi|566195046|ref|XM_002316865.2|	692	0	Populus trichocarpa Thioredoxin M-type 4 family protein (POPTR_0011s12120g) mRNA, complete cds	Q9SEU6	190	2e-58	Thioredoxin M4, chloroplastic	.	.	.	.	pfam00085	Thioredoxin	Thioredoxin. Thioredoxins are small enzymes that participate in redox reactions, via the reversible oxidation of an active centre disulfide bond. Some members with only the active site are not separated from the noise.	GO:0045454|cell redox homeostasis;GO:0034599|cellular response to oxidative stress;GO:0006662|glycerol ether metabolic process;GO:0043086|negative regulation of catalytic activity;GO:0055114|oxidation-reduction process;GO:0043085|positive regulation of catalytic activity;GO:0006457|protein folding;GO:0006109|regulation of carbohydrate metabolic process;GO:0009735|response to cytokinin;GO:0000103|…	GO:0005618|cell wall;GO:0009507|chloroplast;GO:0009941|chloroplast envelope;GO:0009570|chloroplast stroma;GO:0009535|chloroplast thylakoid membrane;GO:0009579|thylakoid;	GO:0008047|enzyme activator activity;GO:0004857|enzyme inhibitor activity;GO:0016671|oxidoreductase activity, acting on a sulfur group of donors, disulfide as acceptor;GO:0015035|protein disulfide oxidoreductase activity;	K03671	trxA; thioredoxin 1
Potri.013G131000	-2.28397	0	down	yes	-2.74287	1.90058e-25	down	yes	-2.79842	4.97204e-20	down	yes	-3.20293	9.82395e-30	down	yes	-5.11295	2.30693e-30	down	yes	gi|566201147|ref|XP_006376489.1|	760	3e-99	hypothetical protein POPTR_0013s13460g [Populus trichocarpa]	gi|566201146|ref|XM_006376427.1|	792	0	Populus trichocarpa hypothetical protein (POPTR_0013s13460g) mRNA, complete cds	.	.	.	.	.	.	.	.	pfam00407	Bet_v_1	Pathogenesis-related protein Bet v I family. This family is named after Bet v 1, the major birch pollen allergen. This protein belongs to family 10 of plant pathogenesis-related proteins (PR-10), cytoplasmic proteins of 15-17 kd that are wide-spread among dicotyledonous plants. In recent years, a number of diverse plant proteins with low sequence similarity to Bet v 1 was identified. A classifica…	.	.	.	.	.
Potri.014G136200	-1.24552	0	down	yes	-1.00085	9.70278e-20	down	yes	-0.364583	0.207132	down	no	-0.913857	2.42327e-15	down	no	-0.979189	1.68556e-14	down	no	gi|298103704|emb|CBM42553.1|	773	2e-98	putative histidine phosphotransfer protein 5 [Populus x canadensis]	gi|743870708|ref|XM_011035350.1|	1008	0	PREDICTED: Populus euphratica histidine-containing phosphotransfer protein 5-like (LOC105132067), mRNA	Q8L9T7	186	1e-54	Histidine-containing phosphotransfer protein 5	SPBC725.02	53.1	6e-07	COG2198	pfam01627	Hpt	Hpt domain. The histidine-containing phosphotransfer (HPt) domain is a novel protein module with an active histidine residue that mediates phosphotransfer reactions in the two-component signaling systems. A multistep phosphorelay involving the HPt domain has been suggested for these signaling pathways. The crystal structure of the HPt domain of the anaerobic sensor kinase ArcB has been determined…	GO:0009736|cytokinin-activated signaling pathway;GO:0000160|phosphorelay signal transduction system;	GO:0005737|cytoplasm;GO:0005829|cytosol;GO:0005634|nucleus;	GO:0009927|histidine phosphotransfer kinase activity;GO:0043424|protein histidine kinase binding;	K14490	AHP; histidine-containing phosphotransfer peotein
Potri.014G139300	1.80743	0	up	yes	1.33565	0.004753	up	yes	2.50078	3.45349e-07	up	yes	0.691731	0.186531	up	no	-2.68866	0.00437611	down	yes	gi|566204122|ref|XP_002321061.2|	1739	0	hypothetical protein POPTR_0014s13540g [Populus trichocarpa]	gi|743870835|ref|XM_011035386.1|	1123	0	PREDICTED: Populus euphratica adenylate isopentenyltransferase 3, chloroplastic-like (LOC105132094), mRNA	Q93WC9	358	1e-119	Adenylate isopentenyltransferase 3, chloroplastic	L15012	115	4e-28	COG0324	pfam01715	IPPT	IPP transferase. This is a family of IPP transferases EC:2.5.1.8 also known as tRNA delta(2)-isopentenylpyrophosphate transferase. These enzymes modify both cytoplasmic and mitochondrial tRNAs at A(37) to give isopentenyl A(37).	GO:0009691|cytokinin biosynthetic process;GO:0006400|tRNA modification;	GO:0009507|chloroplast;GO:0005739|mitochondrion;GO:0031965|nuclear membrane;GO:0005634|nucleus;GO:0009536|plastid;	GO:0052623|ADP dimethylallyltransferase activity;GO:0009824|AMP dimethylallyltransferase activity;GO:0005524|ATP binding;GO:0052622|ATP dimethylallyltransferase activity;GO:0052381|tRNA dimethylallyltransferase activity;	K10760	IPT; adenylate isopentenyltransferase (cytokinin synthase)
Potri.014G152800	3.45562	0	up	yes	1.96598	2.8619e-09	up	yes	1.65909	4.08913e-05	up	yes	1.29781	0.00036874	up	yes	1.45227	7.39051e-05	up	yes	gi|566192920|ref|XP_006377134.1|	822	2e-108	hypothetical protein POPTR_0011s00400g [Populus trichocarpa]	gi|566204379|ref|XM_006375464.1|	709	0	Populus trichocarpa hypothetical protein (POPTR_0014s15100g) mRNA, complete cds	O50001	173	2e-52	Major allergen Pru ar 1	.	.	.	.	pfam00407	Bet_v_1	Pathogenesis-related protein Bet v I family. This family is named after Bet v 1, the major birch pollen allergen. This protein belongs to family 10 of plant pathogenesis-related proteins (PR-10), cytoplasmic proteins of 15-17 kd that are wide-spread among dicotyledonous plants. In recent years, a number of diverse plant proteins with low sequence similarity to Bet v 1 was identified. A classifica…	GO:0006952|defense response;GO:0009607|response to biotic stimulus;	.	.	.	.
Potri.015G070000	-1.47852	0	down	yes	-1.63868	1.93528e-101	down	yes	-1.1086	9.8833e-07	down	yes	-1.36367	1.82179e-85	down	yes	-2.46274	2.20556e-144	down	yes	gi|566206555|ref|XP_002322145.2|	967	3e-126	hypothetical protein POPTR_0015s08130g [Populus trichocarpa]	gi|566206554|ref|XM_002322109.2|	1351	0	Populus trichocarpa hypothetical protein (POPTR_0015s08130g) mRNA, complete cds	Q9SB04	227	5e-70	Two-component response regulator ARR5	.	.	.	.	pfam00072	Response_reg	Response regulator receiver domain. This domain receives the signal from the sensor partner in bacterial two-component systems. It is usually found N-terminal to a DNA binding effector domain.	GO:0007623|circadian rhythm;GO:0009736|cytokinin-activated signaling pathway;GO:0006355|regulation of transcription, DNA-templated;GO:0009735|response to cytokinin;GO:0010114|response to red light;GO:0006351|transcription, DNA-templated;	GO:0005737|cytoplasm;GO:0005634|nucleus;	GO:0000156|phosphorelay response regulator activity;	K14492	ARR-A; two-component response regulator ARR-A family
Potri.015G144700	-1.32954	0	down	yes	-0.975326	4.31505e-142	down	no	-1.5693	6.49562e-89	down	yes	-2.54418	0	down	yes	-2.01866	3.36035e-209	down	yes	gi|224137016|ref|XP_002322473.1|	2571	0	AMP-dependent synthetase and ligase family protein [Populus trichocarpa]	gi|224137015|ref|XM_002322437.1|	1866	0	Populus trichocarpa AMP-dependent synthetase and ligase family protein (POPTR_0015s13060g) mRNA, complete cds	Q9SMT7	776	0	Oxalate--CoA ligase	SPCC1827.03c	408	6e-133	COG0318	pfam00501	AMP-binding	AMP-binding enzyme.	GO:0050832|defense response to fungus;GO:0033611|oxalate catabolic process;GO:0010030|positive regulation of seed germination;GO:0046686|response to cadmium ion;GO:0009735|response to cytokinin;GO:0010214|seed coat development;	GO:0048046|apoplast;GO:0009507|chloroplast;GO:0009570|chloroplast stroma;GO:0005737|cytoplasm;GO:0009506|plasmodesma;	GO:0005524|ATP binding;GO:0050203|oxalate-CoA ligase activity;	.	.
Potri.016G003000	-5.23531	0	down	yes	-5.54381	6.73917e-10	down	yes	-3.25145	1.96738e-09	down	yes	-3.31306	4.80226e-12	down	yes	-4.53027	2.91863e-12	down	yes	gi|566207915|ref|XP_006373569.1|	1864	0	hypothetical protein POPTR_0016s00470g, partial [Populus trichocarpa]	gi|566207914|ref|XM_006373507.1|	954	0	Populus trichocarpa hypothetical protein (POPTR_0016s00470g) mRNA, partial cds	Q9LY87	477	3e-164	E3 ubiquitin-protein ligase RGLG2	.	.	.	.	pfam07002	Copine	Copine. This family represents a conserved region approximately 180 residues long within eukaryotic copines. Copines are Ca(2+)-dependent phospholipid-binding proteins that are thought to be involved in membrane-trafficking, and may also be involved in cell division and growth.	GO:0009850|auxin metabolic process;GO:0009690|cytokinin metabolic process;GO:0080148|negative regulation of response to water deprivation;	GO:0005634|nucleus;GO:0005886|plasma membrane;	GO:0016874|ligase activity;GO:0004842|ubiquitin-protein transferase activity;GO:0008270|zinc ion binding;	K16280	RGLG; E3 ubiquitin-protein ligase RGLG [EC:2.3.2.27]
Potri.016G038000	-1.09338	0	down	yes	-0.709639	7.24729e-29	down	no	-1.67667	0.000255949	down	yes	-0.54256	3.94598e-18	down	no	-1.58262	3.00858e-83	down	yes	gi|224137712|ref|XP_002322625.1|	900	1e-115	hypothetical protein POPTR_0016s03750g [Populus trichocarpa]	gi|743913084|ref|XM_011002137.1|	1261	0	PREDICTED: Populus euphratica two-component response regulator ARR8 (LOC105108010), mRNA	O80365	242	6e-75	Two-component response regulator ARR8	BH1547_2	67	3e-12	COG0784	pfam00072	Response_reg	Response regulator receiver domain. This domain receives the signal from the sensor partner in bacterial two-component systems. It is usually found N-terminal to a DNA binding effector domain.	GO:0007623|circadian rhythm;GO:0009736|cytokinin-activated signaling pathway;GO:0000160|phosphorelay signal transduction system;GO:0006355|regulation of transcription, DNA-templated;GO:0006351|transcription, DNA-templated;	GO:0005634|nucleus;	GO:0000156|phosphorelay response regulator activity;	K14492	ARR-A; two-component response regulator ARR-A family
Potri.016G046500	3.42978	0	up	yes	3.02523	0.0294789	up	no	1.96097	0.321913	up	no	-0.235307	0.920481	down	no	-2.10974	0.496169	down	no	gi|566208696|ref|XP_006373743.1|	827	1e-110	hypothetical protein POPTR_0016s04680g [Populus trichocarpa]	gi|743869227|ref|XM_011034918.1|	512	0	PREDICTED: Populus euphratica major allergen Pru ar 1-like (LOC105131776), mRNA	O50001	171	2e-52	Major allergen Pru ar 1	.	.	.	.	pfam00407	Bet_v_1	Pathogenesis-related protein Bet v I family. This family is named after Bet v 1, the major birch pollen allergen. This protein belongs to family 10 of plant pathogenesis-related proteins (PR-10), cytoplasmic proteins of 15-17 kd that are wide-spread among dicotyledonous plants. In recent years, a number of diverse plant proteins with low sequence similarity to Bet v 1 was identified. A classifica…	GO:0006952|defense response;GO:0009607|response to biotic stimulus;	.	.	.	.
Potri.016G115200	-1.09508	0	down	yes	-0.445689	1.40364e-19	down	no	-1.14632	0.00041437	down	yes	0.101329	0.0359985	up	no	-1.88796	2.11296e-118	down	yes	gi|224140409|ref|XP_002323575.1|	1377	0	chlorophyll a/b binding protein CP29 [Populus trichocarpa]	gi|566209879|ref|XM_002323539.2|	1165	0	Populus trichocarpa chlorophyll a/b binding protein CP29 (POPTR_0016s12260g) mRNA, complete cds	Q9XF88	451	1e-156	Chlorophyll a-b binding protein CP29.2, chloroplastic	.	.	.	.	pfam00504	Chloroa_b-bind	Chlorophyll A-B binding protein.	GO:0009768|photosynthesis, light harvesting in photosystem I;GO:0018298|protein-chromophore linkage;GO:0009637|response to blue light;GO:0009735|response to cytokinin;GO:0010218|response to far red light;GO:0010114|response to red light;	GO:0009507|chloroplast;GO:0009941|chloroplast envelope;GO:0009534|chloroplast thylakoid;GO:0009535|chloroplast thylakoid membrane;GO:0016021|integral component of membrane;GO:0016020|membrane;GO:0009522|photosystem I;GO:0009523|photosystem II;GO:0010287|plastoglobule;GO:0009579|thylakoid;	GO:0016168|chlorophyll binding;GO:0046872|metal ion binding;GO:0031409|pigment binding;	K08915	LHCB4; light-harvesting complex II chlorophyll a/b binding protein 4
Potri.T111200	6.70862	0	up	yes	5.34543	0.000180318	up	yes	2.39214	0.478002	up	no	0.737162	0.856638	up	no	2.63138	0.336326	up	no	gi|224137854|ref|XP_002322668.1|	833	1e-110	hypothetical protein POPTR_0016s04580g [Populus trichocarpa]	gi|743869227|ref|XM_011034918.1|	660	0	PREDICTED: Populus euphratica major allergen Pru ar 1-like (LOC105131776), mRNA	O50001	176	3e-53	Major allergen Pru ar 1	.	.	.	.	pfam00407	Bet_v_1	Pathogenesis-related protein Bet v I family. This family is named after Bet v 1, the major birch pollen allergen. This protein belongs to family 10 of plant pathogenesis-related proteins (PR-10), cytoplasmic proteins of 15-17 kd that are wide-spread among dicotyledonous plants. In recent years, a number of diverse plant proteins with low sequence similarity to Bet v 1 was identified. A classifica…	GO:0006952|defense response;GO:0009607|response to biotic stimulus;	.	.	.	.
Potri.001G105900	-0.550874	0	down	no	-1.06132	4.49125e-78	down	yes	-0.150814	0.706509	down	no	-0.384348	4.48259e-13	down	no	0.0278641	0.720292	up	no	gi|224053925|ref|XP_002298041.1|	2529	0	hypothetical protein POPTR_0001s09200g [Populus trichocarpa]	gi|566148039|ref|XM_002298005.2|	2056	0	Populus trichocarpa hypothetical protein (POPTR_0001s09200g) mRNA, complete cds	Q9SMT7	750	0	Oxalate--CoA ligase	SPCC1827.03c	428	3e-139	COG0318	pfam00501	AMP-binding	AMP-binding enzyme.	GO:0050832|defense response to fungus;GO:0033611|oxalate catabolic process;GO:0010030|positive regulation of seed germination;GO:0046686|response to cadmium ion;GO:0009735|response to cytokinin;GO:0010214|seed coat development;	GO:0048046|apoplast;GO:0009507|chloroplast;GO:0009570|chloroplast stroma;GO:0005737|cytoplasm;GO:0009506|plasmodesma;	GO:0005524|ATP binding;GO:0050203|oxalate-CoA ligase activity;	.	.
Potri.005G167400	0.268109	0	up	no	1.24903	1.6679e-31	up	yes	0.384072	0.154623	up	no	0.581502	1.98606e-07	up	no	0.834863	3.45523e-13	up	no	gi|566171762|ref|XP_006383487.1|	12005	0	hypothetical protein POPTR_0005s16540g [Populus trichocarpa]	gi|566171761|ref|XM_006383425.1|	7098	0	Populus trichocarpa hypothetical protein (POPTR_0005s16540g) mRNA, complete cds	Q38970	3800	0	Acetyl-CoA carboxylase 1	YNR016c_1	625	0	COG0439	pfam08326	ACC_central	Acetyl-CoA carboxylase, central region. The region featured in this family is found in various eukaryotic acetyl-CoA carboxylases, N-terminal to the catalytic domain (pfam01039). This enzyme (EC:6.4.1.2) is involved in the synthesis of long-chain fatty acids, as it catalyses the rate-limiting step in this process.	GO:0009793|embryo development ending in seed dormancy;GO:0030497|fatty acid elongation;GO:2001295|malonyl-CoA biosynthetic process;GO:0009933|meristem structural organization;GO:0010072|primary shoot apical meristem specification;GO:0009735|response to cytokinin;GO:0048364|root development;GO:0048367|shoot system development;	GO:0005829|cytosol;GO:0005886|plasma membrane;	GO:0003989|acetyl-CoA carboxylase activity;GO:0005524|ATP binding;GO:0004075|biotin carboxylase activity;GO:0046872|metal ion binding;	K11262	ACACA; acetyl-CoA carboxylase / biotin carboxylase 1 [EC:6.4.1.2 6.3.4.14]
Potri.005G169100	0.370761	0	up	no	1.29798	4.22486e-38	up	yes	0.267923	0.27144	up	no	0.566276	5.96267e-07	up	no	0.889956	1.36405e-13	up	no	gi|566171762|ref|XP_006383487.1|	7634	0	hypothetical protein POPTR_0005s16540g [Populus trichocarpa]	gi|566171761|ref|XM_006383425.1|	4371	0	Populus trichocarpa hypothetical protein (POPTR_0005s16540g) mRNA, complete cds	Q38970	2297	0	Acetyl-CoA carboxylase 1	YNR016c_1	603	0	COG0439	pfam08326	ACC_central	Acetyl-CoA carboxylase, central region. The region featured in this family is found in various eukaryotic acetyl-CoA carboxylases, N-terminal to the catalytic domain (pfam01039). This enzyme (EC:6.4.1.2) is involved in the synthesis of long-chain fatty acids, as it catalyses the rate-limiting step in this process.	GO:0009793|embryo development ending in seed dormancy;GO:0030497|fatty acid elongation;GO:2001295|malonyl-CoA biosynthetic process;GO:0009933|meristem structural organization;GO:0010072|primary shoot apical meristem specification;GO:0009735|response to cytokinin;GO:0048364|root development;GO:0048367|shoot system development;	GO:0005829|cytosol;GO:0005886|plasma membrane;	GO:0003989|acetyl-CoA carboxylase activity;GO:0005524|ATP binding;GO:0004075|biotin carboxylase activity;GO:0046872|metal ion binding;	K11262	ACACA; acetyl-CoA carboxylase / biotin carboxylase 1 [EC:6.4.1.2 6.3.4.14]
Potri.014G123700	1.69961	0	up	no	4.16662	0.0174769	up	yes	3.07821	0.437052	up	no	3.64069	0.0531181	up	no	2.21618	0.46537	up	no	gi|743791549|ref|XP_011041621.1|	869	1e-114	PREDICTED: uncharacterized protein LOC105137538 [Populus euphratica]	gi|743791548|ref|XM_011043319.1|	616	0	PREDICTED: Populus euphratica uncharacterized LOC105137538 (LOC105137538), mRNA	Q39265	73.6	3e-14	Zinc finger protein 6	.	.	.	.	pfam13912	zf-C2H2_6	C2H2-type zinc finger.	GO:0009736|cytokinin-activated signaling pathway;GO:0009740|gibberellic acid mediated signaling pathway;GO:0007275|multicellular organismal development;GO:0006355|regulation of transcription, DNA-templated;GO:0006351|transcription, DNA-templated;GO:0010026|trichome differentiation;	GO:0022626|cytosolic ribosome;	GO:0046872|metal ion binding;GO:0003700|transcription factor activity, sequence-specific DNA binding;GO:0044212|transcription regulatory region DNA binding;	.	.
Potri.002G098000	0.16753	0	up	no	0.387691	1.78464e-09	up	no	1.51094	0.00190061	up	yes	0.0266584	0.691365	up	no	-0.395091	3.16494e-06	down	no	gi|566157175|ref|XP_002302304.2|	3345	0	hypothetical protein POPTR_0002s09820g [Populus trichocarpa]	gi|743802107|ref|XM_011018293.1|	2073	0	PREDICTED: Populus euphratica probable pectin methyltransferase QUA2 (LOC105120105), transcript variant X1, mRNA	Q9C9Q8	961	0	Probable pectin methyltransferase QUA2	.	.	.	.	pfam03141	Methyltransf_29	Putative S-adenosyl-L-methionine-dependent methyltransferase. This family is a putative S-adenosyl-L-methionine (SAM)-dependent methyltransferase.	GO:0007155|cell adhesion;GO:0010289|homogalacturonan biosynthetic process;GO:0009735|response to cytokinin;GO:0048364|root development;GO:0048367|shoot system development;	GO:0005768|endosome;GO:0005794|Golgi apparatus;GO:0000139|Golgi membrane;GO:0016021|integral component of membrane;GO:0005802|trans-Golgi network;GO:0005774|vacuolar membrane;	GO:0008168|methyltransferase activity;GO:0008757|S-adenosylmethionine-dependent methyltransferase activity;	.	.
Potri.004G020100	0.635499	0	up	no	0.267934	0.253067	up	no	1.13544	0.000325695	up	yes	2.41486	2.70086e-48	up	yes	2.07762	4.4627e-25	up	yes	gi|224078668|ref|XP_002305600.1|	928	2e-123	hypothetical protein POPTR_0004s01950g [Populus trichocarpa]	gi|224078667|ref|XM_002305564.1|	924	0	Populus trichocarpa hypothetical protein (POPTR_0004s01950g) mRNA, complete cds	Q9SSK5	54.7	8e-08	MLP-like protein 43	.	.	.	.	pfam00407	Bet_v_1	Pathogenesis-related protein Bet v I family. This family is named after Bet v 1, the major birch pollen allergen. This protein belongs to family 10 of plant pathogenesis-related proteins (PR-10), cytoplasmic proteins of 15-17 kd that are wide-spread among dicotyledonous plants. In recent years, a number of diverse plant proteins with low sequence similarity to Bet v 1 was identified. A classifica…	GO:0006952|defense response;GO:0009607|response to biotic stimulus;	GO:0009507|chloroplast;	.	.	.
Potri.004G112800	-0.442489	0	down	no	-0.497194	9.71203e-26	down	no	-1.43955	6.61315e-09	down	yes	-2.05844	0	down	yes	-2.38223	1.44987e-246	down	yes	gi|566166055|ref|XP_006384262.1|	2060	0	nodule-enhanced malate dehydrogenase family protein [Populus trichocarpa]	gi|566166054|ref|XM_006384200.1|	1780	0	Populus trichocarpa nodule-enhanced malate dehydrogenase family protein (POPTR_0004s11170g) mRNA, complete cds	Q9SN86	583	0	Malate dehydrogenase, chloroplastic	YPO3516	333	2e-108	COG0039	pfam00056	Ldh_1_N	lactate/malate dehydrogenase, NAD binding domain. L-lactate dehydrogenases are metabolic enzymes which catalyse the conversion of L-lactate to pyruvate, the last step in anaerobic glycolysis. L-2-hydroxyisocaproate dehydrogenases are also members of the family. Malate dehydrogenases catalyse the interconversion of malate to oxaloacetate. The enzyme participates in the citric acid cycle. L-lactate…	GO:0005975|carbohydrate metabolic process;GO:0009793|embryo development ending in seed dormancy;GO:0006108|malate metabolic process;GO:0009409|response to cold;GO:0009735|response to cytokinin;GO:0006099|tricarboxylic acid cycle;	GO:0048046|apoplast;GO:0009507|chloroplast;GO:0009941|chloroplast envelope;GO:0009570|chloroplast stroma;GO:0016020|membrane;GO:0005739|mitochondrion;GO:0009536|plastid;GO:0009532|plastid stroma;GO:0010319|stromule;GO:0005774|vacuolar membrane;	GO:0030060|L-malate dehydrogenase activity;GO:0008746|NAD(P)+ transhydrogenase activity;	K00026	MDH2; malate dehydrogenase [EC:1.1.1.37]
Potri.006G048200	-0.93556	0	down	no	-0.897035	6.1617e-43	down	no	-1.42973	0.000109479	down	yes	-1.25002	8.84594e-69	down	yes	-2.62657	2.46715e-170	down	yes	gi|566174484|ref|XP_002308931.2|	2409	0	putative glucosyltransferase family protein [Populus trichocarpa]	gi|566174483|ref|XM_002308895.2|	1593	0	Populus trichocarpa putative glucosyltransferase family protein (POPTR_0006s04680g) mRNA, complete cds	Q9ZSK5	498	3e-170	Zeatin O-glucosyltransferase	BS_yojK	61.2	2e-09	COG1819	pfam00201	UDPGT	UDP-glucoronosyl and UDP-glucosyl transferase.	GO:0009690|cytokinin metabolic process;GO:0048439|flower morphogenesis;GO:0009965|leaf morphogenesis;GO:0045926|negative regulation of growth;GO:0006486|protein glycosylation;GO:0010380|regulation of chlorophyll biosynthetic process;GO:0010083|regulation of vegetative meristem growth;GO:0010015|root morphogenesis;GO:0048316|seed development;	.	GO:0050403|trans-zeatin O-beta-D-glucosyltransferase activity;GO:0050404|zeatin O-beta-D-xylosyltransferase activity;	K13492	ZOG1; zeatin O-glucosyltransferase [EC:2.4.1.203]
Potri.008G123100	-0.343032	0	down	no	-0.402431	0.000666414	down	no	-1.12623	0.00722188	down	yes	-0.301238	0.011686	down	no	0.634351	1.98299e-08	up	no	gi|224101757|ref|XP_002312409.1|	956	1e-125	zinc finger family protein [Populus trichocarpa]	gi|566183574|ref|XM_002312373.2|	1109	0	Populus trichocarpa zinc finger family protein (POPTR_0008s12210g) mRNA, complete cds	Q39265	89.7	2e-19	Zinc finger protein 6	.	.	.	.	pfam13912	zf-C2H2_6	C2H2-type zinc finger.	GO:0009736|cytokinin-activated signaling pathway;GO:0009740|gibberellic acid mediated signaling pathway;GO:0007275|multicellular organismal development;GO:0006355|regulation of transcription, DNA-templated;GO:0006351|transcription, DNA-templated;GO:0010026|trichome differentiation;	GO:0022626|cytosolic ribosome;	GO:0046872|metal ion binding;GO:0003700|transcription factor activity, sequence-specific DNA binding;GO:0044212|transcription regulatory region DNA binding;	.	.
Potri.009G170600	4.48933	0	up	no	2.78373	0.254198	up	no	4.78054	0.0029188	up	yes	2.62914	0.291255	up	no	5.46488	0.000133288	up	yes	gi|743913842|ref|XP_011000842.1|	4769	0	PREDICTED: phototropin-2-like isoform X2 [Populus euphratica]	gi|743913841|ref|XM_011002540.1|	1400	0	PREDICTED: Populus euphratica phototropin-2-like (LOC105108285), transcript variant X2, mRNA	P93025	1231	0	Phototropin-2	.	.	.	.	pfam00069	Pkinase	Protein kinase domain.	GO:0009902|chloroplast relocation;GO:0007623|circadian rhythm;GO:0035556|intracellular signal transduction;GO:0010362|negative regulation of anion channel activity by blue light;GO:0009638|phototropism;GO:0046777|protein autophosphorylation;GO:0018298|protein-chromophore linkage;GO:0009637|response to blue light;GO:0009735|response to cytokinin;GO:0010118|stomatal movement;	GO:0005794|Golgi apparatus;GO:0016020|membrane;GO:0005634|nucleus;GO:0005886|plasma membrane;	GO:0005524|ATP binding;GO:0009882|blue light photoreceptor activity;GO:0010181|FMN binding;GO:0042802|identical protein binding;GO:0016301|kinase activity;GO:0000155|phosphorelay sensor kinase activity;GO:0004674|protein serine/threonine kinase activity;	.	.
Potri.017G000700	0.91978	0	up	no	0.477362	5.06448e-05	up	no	1.13139	6.56414e-09	up	yes	1.47356	1.3625e-49	up	yes	0.870693	1.15365e-12	up	no	gi|566210454|ref|XP_002323923.2|	1995	0	hypothetical protein POPTR_0017s00480g [Populus trichocarpa]	gi|743920974|ref|XM_011006242.1|	1714	0	PREDICTED: Populus euphratica F-box/kelch-repeat protein At2g44130-like (LOC105111013), mRNA	Q9M1Y1	283	3e-86	F-box/kelch-repeat protein SKIP20	.	.	.	.	pfam01344	Kelch_1	Kelch motif. The kelch motif was initially discovered in Kelch. In this protein there are six copies of the motif. It has been shown that the Drosophila ring canal kelch protein is related to Galactose Oxidase for which a structure has been solved. The kelch motif forms a beta sheet. Several of these sheets associate to form a beta propeller structure as found in pfam00064, pfam00400 and pfam0041…	GO:0080037|negative regulation of cytokinin-activated signaling pathway;GO:0016567|protein ubiquitination;GO:2000762|regulation of phenylpropanoid metabolic process;	GO:0005829|cytosol;GO:0005634|nucleus;	.	.	.
Potri.017G100500	0.704204	0	up	no	0.495698	0.068044	up	no	1.41865	9.73216e-08	up	yes	1.66713	1.02809e-14	up	yes	1.45356	1.14505e-10	up	yes	gi|743820209|ref|XP_011021083.1|	1496	0	PREDICTED: cytosolic sulfotransferase 6-like [Populus euphratica]	gi|743820208|ref|XM_011022781.1|	942	0	PREDICTED: Populus euphratica cytosolic sulfotransferase 6-like (LOC105123269), transcript variant X1, mRNA	Q9FX56	221	1e-66	Cytosolic sulfotransferase 8	.	.	.	.	pfam00685	Sulfotransfer_1	Sulfotransferase domain.	GO:0009735|response to cytokinin;	GO:0005737|cytoplasm;	GO:0008146|sulfotransferase activity;	.	.
Potri.001G191900	0.0671008	0	up	no	1.26796	0.221089	up	no	1.73557	0.101323	up	no	2.74122	0.00073115	up	yes	2.49284	0.00358764	up	yes	gi|224054418|ref|XP_002298250.1|	676	3e-86	histidine-containing phosphotransfer protein 6 [Populus trichocarpa]	gi|566149870|ref|XM_002298214.2|	850	0	Populus trichocarpa histidine-containing phosphotransfer protein 6 (POPTR_0001s19260g) mRNA, complete cds	Q9SSC9	204	8e-64	Pseudo histidine-containing phosphotransfer protein 6	.	.	.	.	pfam01627	Hpt	Hpt domain. The histidine-containing phosphotransfer (HPt) domain is a novel protein module with an active histidine residue that mediates phosphotransfer reactions in the two-component signaling systems. A multistep phosphorelay involving the HPt domain has been suggested for these signaling pathways. The crystal structure of the HPt domain of the anaerobic sensor kinase ArcB has been determined…	GO:0009736|cytokinin-activated signaling pathway;GO:0000160|phosphorelay signal transduction system;GO:0009735|response to cytokinin;GO:0010089|xylem development;	GO:0005737|cytoplasm;GO:0005829|cytosol;GO:0005634|nucleus;	GO:0043424|protein histidine kinase binding;GO:0004871|signal transducer activity;	K14490	AHP; histidine-containing phosphotransfer peotein
Potri.005G040400	0.606998	0	up	no	0.486088	0.0359487	up	no	0.477381	0.0512649	up	no	1.18445	8.95059e-09	up	yes	1.61231	1.15098e-16	up	yes	gi|566169375|ref|XP_006382659.1|	711	1e-89	putative histidine-containing phosphotransfer protein 2 [Populus trichocarpa]	gi|743910746|ref|XM_011050591.1|	899	0	PREDICTED: Populus euphratica histidine-containing phosphotransfer protein 1-like (LOC105142797), mRNA	Q9ZNV9	182	1e-53	Histidine-containing phosphotransfer protein 1	all2875_6	47	1e-05	COG2198	pfam01627	Hpt	Hpt domain. The histidine-containing phosphotransfer (HPt) domain is a novel protein module with an active histidine residue that mediates phosphotransfer reactions in the two-component signaling systems. A multistep phosphorelay involving the HPt domain has been suggested for these signaling pathways. The crystal structure of the HPt domain of the anaerobic sensor kinase ArcB has been determined…	GO:0009736|cytokinin-activated signaling pathway;GO:0000160|phosphorelay signal transduction system;	GO:0005737|cytoplasm;GO:0005829|cytosol;GO:0005634|nucleus;	GO:0009927|histidine phosphotransfer kinase activity;GO:0043424|protein histidine kinase binding;	K14490	AHP; histidine-containing phosphotransfer peotein
Potri.005G112200	0.025861	0	up	no	0.13758	0.828585	up	no	0.996652	0.110308	up	no	1.50041	0.00227298	up	yes	1.35606	0.00854815	up	yes	gi|566170791|ref|XP_006383088.1|	1463	0	hypothetical protein POPTR_0005s11430g [Populus trichocarpa]	gi|743899768|ref|XM_011044875.1|	1034	0	PREDICTED: Populus euphratica L-ascorbate peroxidase 3, peroxisomal (LOC105138704), mRNA	Q42564	437	6e-152	L-ascorbate peroxidase 3, peroxisomal	YKR066c	171	3e-48	COG0376	pfam00141	peroxidase	Peroxidase.	GO:0034599|cellular response to oxidative stress;GO:0042744|hydrogen peroxide catabolic process;GO:0009735|response to cytokinin;GO:0006979|response to oxidative stress;GO:0000302|response to reactive oxygen species;	GO:0009507|chloroplast;GO:0009941|chloroplast envelope;GO:0046861|glyoxysomal membrane;GO:0009514|glyoxysome;GO:0016021|integral component of membrane;GO:0005739|mitochondrion;GO:0005778|peroxisomal membrane;GO:0005777|peroxisome;GO:0009506|plasmodesma;GO:0009536|plastid;GO:0005774|vacuolar membrane;GO:0005773|vacuole;	GO:0004130|cytochrome-c peroxidase activity;GO:0020037|heme binding;GO:0016688|L-ascorbate peroxidase activity;GO:0046872|metal ion binding;	K00434	E1.11.1.11; L-ascorbate peroxidase [EC:1.11.1.11]
Potri.006G204800	-0.882813	0	down	no	-0.564399	0.636081	down	no	0.68469	0.577555	up	no	1.84568	0.0151901	up	yes	1.43011	0.0921205	up	no	gi|224088402|ref|XP_002308442.1|	971	5e-129	hypothetical protein POPTR_0006s22120g [Populus trichocarpa]	gi|566177539|ref|XM_002308406.2|	1021	0	Populus trichocarpa hypothetical protein (POPTR_0006s22120g) mRNA, complete cds	Q8GW29	312	3e-104	Cytokinin riboside 5'-monophosphate phosphoribohydrolase LOG7	RSc2087	143	9e-40	COG1611	pfam03641	Lysine_decarbox	Possible lysine decarboxylase. The members of this family share a highly conserved motif PGGXGTXXE that is probably functionally important. This family includes proteins annotated as lysine decarboxylases, although the evidence for this is not clear.	GO:0009691|cytokinin biosynthetic process;	GO:0005829|cytosol;GO:0005634|nucleus;	GO:0016799|hydrolase activity, hydrolyzing N-glycosyl compounds;	.	.
Potri.008G131100	-0.0884103	0	down	no	-0.379556	1.17553e-21	down	no	-0.672148	5.10315e-09	down	no	-1.42515	1.19694e-276	down	yes	-2.87132	3.10075e-280	down	yes	gi|224099501|ref|XP_002311508.1|	708	7e-91	putative major latex family protein [Populus trichocarpa]	gi|224099500|ref|XM_002311472.1|	839	0	Populus trichocarpa putative major latex family protein (POPTR_0008s13030g) mRNA, complete cds	Q9SSK5	107	1e-26	MLP-like protein 43	.	.	.	.	pfam00407	Bet_v_1	Pathogenesis-related protein Bet v I family. This family is named after Bet v 1, the major birch pollen allergen. This protein belongs to family 10 of plant pathogenesis-related proteins (PR-10), cytoplasmic proteins of 15-17 kd that are wide-spread among dicotyledonous plants. In recent years, a number of diverse plant proteins with low sequence similarity to Bet v 1 was identified. A classifica…	GO:0006952|defense response;GO:0009607|response to biotic stimulus;	GO:0009507|chloroplast;	.	.	.
Potri.008G131300	-0.0775504	0	down	no	0.0603001	0.268796	up	no	0.372483	0.000212967	up	no	1.288	9.30927e-156	up	yes	0.215439	0.00319601	up	no	gi|224101857|ref|XP_002312447.1|	684	2e-87	hypothetical protein POPTR_0008s13050g [Populus trichocarpa]	gi|566183710|ref|XM_002312411.2|	889	0	Populus trichocarpa hypothetical protein (POPTR_0008s13050g) mRNA, complete cds	Q941R6	98.2	3e-23	MLP-like protein 31	.	.	.	.	pfam00407	Bet_v_1	Pathogenesis-related protein Bet v I family. This family is named after Bet v 1, the major birch pollen allergen. This protein belongs to family 10 of plant pathogenesis-related proteins (PR-10), cytoplasmic proteins of 15-17 kd that are wide-spread among dicotyledonous plants. In recent years, a number of diverse plant proteins with low sequence similarity to Bet v 1 was identified. A classifica…	GO:0006952|defense response;GO:0009607|response to biotic stimulus;	.	.	.	.
Potri.001G021000	0.402746	0	up	no	0.343408	0.308837	up	no	1.0845	0.0391105	up	no	0.566439	0.0664773	up	no	1.66324	2.3001e-10	up	yes	gi|566147419|ref|XP_006368583.1|	2294	0	calmodulin-binding family protein [Populus trichocarpa]	gi|566147418|ref|XM_006368521.1|	2056	0	Populus trichocarpa calmodulin-binding family protein (POPTR_0001s05840g) mRNA, complete cds	Q8LPG9	127	6e-29	Protein IQ-DOMAIN 14	.	.	.	.	pfam13178	DUF4005	Protein of unknown function (DUF4005). This is a C-terminal region of plant IQ-containing putative calmodulin-binding proteins.	GO:0009690|cytokinin metabolic process;GO:0010103|stomatal complex morphogenesis;	GO:0005615|extracellular space;	GO:0019139|cytokinin dehydrogenase activity;GO:0050660|flavin adenine dinucleotide binding;GO:0016614|oxidoreductase activity, acting on CH-OH group of donors;	.	.
Potri.001G329500	-0.109205	0	down	no	-0.196274	0.0179219	down	no	-0.550787	1.22164e-05	down	no	-0.543099	3.03123e-11	down	no	-1.45431	1.92699e-42	down	yes	gi|118489422|gb|ABK96514.1|	889	5e-117	unknown [Populus trichocarpa x Populus deltoides]	gi|566152584|ref|XM_002298596.2|	962	0	Populus trichocarpa ribosomal protein L27 precursor (POPTR_0001s33710g) mRNA, complete cds	Q9FLN4	252	3e-81	50S ribosomal protein L27, chloroplastic	asl0146	120	1e-32	COG0211	pfam01016	Ribosomal_L27	Ribosomal L27 protein.	GO:0009735|response to cytokinin;GO:0006412|translation;	GO:0009507|chloroplast;GO:0009941|chloroplast envelope;GO:0009570|chloroplast stroma;GO:0005840|ribosome;GO:0009579|thylakoid;	GO:0003735|structural constituent of ribosome;	K02899	RP-L27, MRPL27, rpmA; large subunit ribosomal protein L27
Potri.001G384600	0.330155	0	up	no	0.156428	0.0644332	up	no	-0.348672	0.0265698	down	no	-0.53635	8.22072e-09	down	no	-1.37709	2.60738e-30	down	yes	gi|566153640|ref|XP_006370075.1|	1262	5e-172	hypothetical protein POPTR_0001s39310g [Populus trichocarpa]	gi|743917567|ref|XM_011004471.1|	1057	0	PREDICTED: Populus euphratica 50S ribosomal protein L13, chloroplastic-like (LOC105109689), transcript variant X1, mRNA	Q9SYL9	350	2e-118	50S ribosomal protein L13, chloroplastic	all4188	206	4e-64	COG0102	pfam00572	Ribosomal_L13	Ribosomal protein L13.	GO:0009735|response to cytokinin;GO:0006412|translation;	GO:0009507|chloroplast;GO:0009941|chloroplast envelope;GO:0009570|chloroplast stroma;GO:0022625|cytosolic large ribosomal subunit;GO:0009579|thylakoid;	GO:0003729|mRNA binding;GO:0003735|structural constituent of ribosome;	K02871	RP-L13, MRPL13, rplM; large subunit ribosomal protein L13
Potri.001G401500	-0.422711	0	down	no	-0.393996	8.89036e-10	down	no	-0.57112	1.64296e-08	down	no	-0.369404	6.66149e-10	down	no	-1.1854	8.22088e-54	down	yes	gi|566154036|ref|XP_006370273.1|	1111	5e-149	hypothetical protein POPTR_0001s41190g [Populus trichocarpa]	gi|566154035|ref|XM_006370211.1|	1007	0	Populus trichocarpa hypothetical protein (POPTR_0001s41190g) mRNA, complete cds	Q9SEU6	170	5e-49	Thioredoxin M4, chloroplastic	.	.	.	.	pfam00085	Thioredoxin	Thioredoxin. Thioredoxins are small enzymes that participate in redox reactions, via the reversible oxidation of an active centre disulfide bond. Some members with only the active site are not separated from the noise.	GO:0045454|cell redox homeostasis;GO:0034599|cellular response to oxidative stress;GO:0006662|glycerol ether metabolic process;GO:0043086|negative regulation of catalytic activity;GO:0055114|oxidation-reduction process;GO:0043085|positive regulation of catalytic activity;GO:0006457|protein folding;GO:0006109|regulation of carbohydrate metabolic process;GO:0009735|response to cytokinin;GO:0000103|…	GO:0005618|cell wall;GO:0009507|chloroplast;GO:0009941|chloroplast envelope;GO:0009570|chloroplast stroma;GO:0009535|chloroplast thylakoid membrane;GO:0009579|thylakoid;	GO:0008047|enzyme activator activity;GO:0004857|enzyme inhibitor activity;GO:0016671|oxidoreductase activity, acting on a sulfur group of donors, disulfide as acceptor;GO:0015035|protein disulfide oxidoreductase activity;	K03671	trxA; thioredoxin 1
Potri.003G195900	0.850164	0	up	no	-0.612338	0.669626	down	no	-3.51922	0.092517	down	no	-2.70866	0.142571	down	no	2.16016	0.0135132	up	yes	gi|224075866|ref|XP_002304803.1|	915	3e-123	NADPH:QUINONE OXIDOREDUCTASE family protein [Populus trichocarpa]	gi|566163560|ref|XM_002304767.2|	526	0	Populus trichocarpa NADPH:QUINONE OXIDOREDUCTASE family protein (POPTR_0003s19530g) mRNA, complete cds	Q9LK88	240	1e-78	NADPH:quinone oxidoreductase	PA1204	125	8e-35	COG0431	pfam03358	FMN_red	NADPH-dependent FMN reductase.	GO:0042742|defense response to bacterium;GO:0009735|response to cytokinin;GO:0009651|response to salt stress;	GO:0009507|chloroplast;GO:0009570|chloroplast stroma;GO:0005829|cytosol;GO:0005886|plasma membrane;	GO:0003955|NAD(P)H dehydrogenase (quinone) activity;	.	.
Potri.004G212200	-0.792492	0	down	no	-0.13528	0.647148	down	no	-0.583431	0.172497	down	no	0.268849	0.318991	up	no	-1.22551	0.000911115	down	yes	gi|566167977|ref|XP_006384915.1|	1073	2e-144	hypothetical protein POPTR_0004s22210g [Populus trichocarpa]	gi|566167976|ref|XM_006384853.1|	960	0	Populus trichocarpa hypothetical protein (POPTR_0004s22210g) mRNA, complete cds	Q8RUN2	362	3e-124	Cytokinin riboside 5'-monophosphate phosphoribohydrolase LOG1	RSc2087	179	2e-53	COG1611	pfam03641	Lysine_decarbox	Possible lysine decarboxylase. The members of this family share a highly conserved motif PGGXGTXXE that is probably functionally important. This family includes proteins annotated as lysine decarboxylases, although the evidence for this is not clear.	GO:0009691|cytokinin biosynthetic process;	GO:0005829|cytosol;GO:0005634|nucleus;	GO:0016799|hydrolase activity, hydrolyzing N-glycosyl compounds;	K06966	K06966; uncharacterized protein
Potri.005G052000	-0.110784	0	down	no	0.112819	0.349653	up	no	-0.534856	0.0154472	down	no	-0.375032	0.00213198	down	no	-1.41025	1.54837e-19	down	yes	gi|566169625|ref|XP_006382781.1|	1254	2e-170	ribose 5-phosphate isomerase-related family protein [Populus trichocarpa]	gi|566169624|ref|XM_006382719.1|	955	0	Populus trichocarpa ribose 5-phosphate isomerase-related family protein (POPTR_0005s05360g) mRNA, complete cds	Q9S726	363	5e-123	Probable ribose-5-phosphate isomerase 3, chloroplastic	lin0974	168	1e-48	COG0120	pfam06026	Rib_5-P_isom_A	Ribose 5-phosphate isomerase A (phosphoriboisomerase A). This family consists of several ribose 5-phosphate isomerase A or phosphoriboisomerase A (EC:5.3.1.6) from bacteria, eukaryotes and archaea.	GO:0042742|defense response to bacterium;GO:0009052|pentose-phosphate shunt, non-oxidative branch;GO:0019253|reductive pentose-phosphate cycle;GO:0009735|response to cytokinin;	GO:0009507|chloroplast;GO:0009941|chloroplast envelope;GO:0009570|chloroplast stroma;GO:0009535|chloroplast thylakoid membrane;GO:0009579|thylakoid;	GO:0004751|ribose-5-phosphate isomerase activity;	K01807	rpiA; ribose 5-phosphate isomerase A [EC:5.3.1.6]
Potri.005G098100	-0.195598	0	down	no	-0.552768	1.22104e-32	down	no	-0.859537	0.00104259	down	no	-0.575898	4.22536e-34	down	no	-1.49385	6.30137e-95	down	yes	gi|224081451|ref|XP_002306416.1|	4550	0	elongation factor 2 family protein [Populus trichocarpa]	gi|566170483|ref|XM_002306380.2|	2883	0	Populus trichocarpa elongation factor 2 family protein (POPTR_0005s10090g) mRNA, complete cds	Q9ASR1	1648	0	Elongation factor 2	SPCP31B10.07	1143	0	COG0480	pfam00009	GTP_EFTU	Elongation factor Tu GTP binding domain. This domain contains a P-loop motif, also found in several other families such as pfam00071, pfam00025 and pfam00063. Elongation factor Tu consists of three structural domains, this plus two C-terminal beta barrel domains.	GO:0009631|cold acclimation;GO:0009409|response to cold;GO:0009735|response to cytokinin;GO:0006412|translation;	GO:0048046|apoplast;GO:0009507|chloroplast;GO:0005829|cytosol;GO:0016020|membrane;GO:0005730|nucleolus;GO:0005886|plasma membrane;GO:0009506|plasmodesma;GO:0005774|vacuolar membrane;	GO:0005507|copper ion binding;GO:0005525|GTP binding;GO:0003924|GTPase activity;GO:0003746|translation elongation factor activity;	K03234	EEF2; elongation factor 2
Potri.005G112900	-0.144033	0	down	no	-0.135374	0.0106032	down	no	-0.471627	9.38853e-05	down	no	-0.296088	2.19688e-08	down	no	-1.69054	4.17844e-92	down	yes	gi|1000938423|ref|XP_002533800.2|	995	4e-166	PREDICTED: ferredoxin--NADP reductase, leaf isozyme, chloroplastic [Ricinus communis]	gi|566170806|ref|XM_006383034.1|	912	0	Populus trichocarpa Chain A family protein (POPTR_0005s11500g) mRNA, complete cds	Q8W493	334	2e-147	Ferredoxin--NADP reductase, leaf isozyme 2, chloroplastic	slr1643	215	4e-90	COG0369	pfam00175	NAD_binding_1	Oxidoreductase NAD-binding domain. Xanthine dehydrogenases, that also bind FAD/NAD, have essentially no similarity.	GO:0042742|defense response to bacterium;GO:0009817|defense response to fungus, incompatible interaction;GO:0015979|photosynthesis;GO:0009735|response to cytokinin;	GO:0048046|apoplast;GO:0009507|chloroplast;GO:0009570|chloroplast stroma;GO:0009534|chloroplast thylakoid;GO:0009535|chloroplast thylakoid membrane;GO:0009579|thylakoid;	GO:0004324|ferredoxin-NADP+ reductase activity;GO:0008266|poly(U) RNA binding;	K02641	petH; ferredoxin--NADP+ reductase [EC:1.18.1.2]
Potri.005G209500	-0.498661	0	down	no	-0.553872	2.59782e-08	down	no	-0.507814	0.000735926	down	no	-0.634925	1.08616e-09	down	no	-2.47416	1.16123e-69	down	yes	gi|566172819|ref|XP_002306773.2|	2025	0	hypothetical protein POPTR_0005s23110g [Populus trichocarpa]	gi|566172818|ref|XM_002306737.2|	1382	0	Populus trichocarpa hypothetical protein (POPTR_0005s23110g) mRNA, complete cds	Q9LYA9	598	0	Chloroplast stem-loop binding protein of 41 kDa a, chloroplastic	.	.	.	.	pfam01370	Epimerase	NAD dependent epimerase/dehydratase family. This family of proteins utilize NAD as a cofactor. The proteins in this family use nucleotide-sugar substrates for a variety of chemical reactions.	GO:0009658|chloroplast organization;GO:0007623|circadian rhythm;GO:0032544|plastid translation;GO:0045893|positive regulation of transcription, DNA-templated;GO:0045727|positive regulation of translation;GO:0009735|response to cytokinin;GO:0006364|rRNA processing;	GO:0048046|apoplast;GO:0009507|chloroplast;GO:0009941|chloroplast envelope;GO:0009570|chloroplast stroma;GO:0009534|chloroplast thylakoid;GO:0010287|plastoglobule;GO:0005840|ribosome;GO:0010319|stromule;GO:0009579|thylakoid;	GO:0003824|catalytic activity;GO:0050662|coenzyme binding;GO:0008266|poly(U) RNA binding;GO:0019843|rRNA binding;	.	.
Potri.005G248900	0.926181	0	up	no	0.352485	0.569229	up	no	1.29861	0.137291	up	no	0.378813	0.495033	up	no	2.42165	1.93737e-09	up	yes	gi|224083235|ref|XP_002306969.1|	1011	2e-135	hypothetical protein POPTR_0005s27030g [Populus trichocarpa]	gi|743895973|ref|XM_011042964.1|	837	0	PREDICTED: Populus euphratica cytokinin riboside 5'-monophosphate phosphoribohydrolase LOG5-like (LOC105137268), transcript variant X1, mRNA	Q8LBB7	297	1e-98	Cytokinin riboside 5'-monophosphate phosphoribohydrolase LOG5	RSc2087	145	1e-40	COG1611	pfam03641	Lysine_decarbox	Possible lysine decarboxylase. The members of this family share a highly conserved motif PGGXGTXXE that is probably functionally important. This family includes proteins annotated as lysine decarboxylases, although the evidence for this is not clear.	GO:0009691|cytokinin biosynthetic process;	GO:0005829|cytosol;GO:0005634|nucleus;	GO:0016799|hydrolase activity, hydrolyzing N-glycosyl compounds;	.	.
Potri.006G041100	-0.470375	0	down	no	-0.98909	3.85424e-22	down	no	-0.914056	3.97923e-12	down	no	-0.0230721	0.786872	down	no	-1.50891	1.18467e-39	down	yes	gi|566174360|ref|XP_002307983.2|	1025	5e-135	Two-component response regulator ARR8 family protein [Populus trichocarpa]	gi|566174359|ref|XM_002307947.2|	1264	0	Populus trichocarpa Two-component response regulator ARR8 family protein (POPTR_0006s03950g) mRNA, complete cds	O80366	272	9e-87	Two-component response regulator ARR9	BH1547_2	65.1	1e-11	COG0784	pfam00072	Response_reg	Response regulator receiver domain. This domain receives the signal from the sensor partner in bacterial two-component systems. It is usually found N-terminal to a DNA binding effector domain.	GO:0007623|circadian rhythm;GO:0009736|cytokinin-activated signaling pathway;GO:0000160|phosphorelay signal transduction system;GO:0006355|regulation of transcription, DNA-templated;GO:0009735|response to cytokinin;GO:0006351|transcription, DNA-templated;	GO:0005634|nucleus;	GO:0000156|phosphorelay response regulator activity;	K14492	ARR-A; two-component response regulator ARR-A family
Potri.006G067600	0.534416	0	up	no	0.369681	0.00642796	up	no	0.0466989	0.851311	up	no	-0.443497	0.00337693	down	no	-1.64306	1.17043e-18	down	yes	gi|224087120|ref|XP_002308073.1|	953	2e-125	chloroplast thylakoid lumen family protein [Populus trichocarpa]	gi|566174878|ref|XM_002308037.2|	1003	0	Populus trichocarpa chloroplast thylakoid lumen family protein (POPTR_0006s06680g) mRNA, complete cds	O22773	192	3e-57	Thylakoid lumenal 16.5 kDa protein, chloroplastic	.	.	.	.	pfam03383	Serpentine_r_xa	Caenorhabditis serpentine receptor-like protein, class xa. This family contains various Caenorhabditis proteins, some of which are annotated as being serpentine receptors, mainly of the xa class.	GO:0009735|response to cytokinin;	GO:0009507|chloroplast;GO:0009941|chloroplast envelope;GO:0009570|chloroplast stroma;GO:0009534|chloroplast thylakoid;GO:0009543|chloroplast thylakoid lumen;GO:0009535|chloroplast thylakoid membrane;GO:0009579|thylakoid;GO:0031977|thylakoid lumen;	.	.	.
Potri.006G196900	-0.818795	0	down	no	-0.578025	5.99414e-10	down	no	-0.705271	2.09992e-09	down	no	0.379624	9.00563e-07	up	no	-1.70281	1.49656e-38	down	yes	gi|224091544|ref|XP_002309282.1|	1795	0	hypothetical protein POPTR_0006s21140g [Populus trichocarpa]	gi|224091543|ref|XM_002309246.1|	1253	0	Populus trichocarpa hypothetical protein (POPTR_0006s21140g) mRNA, complete cds	Q9LMR5	211	1e-61	F-box/kelch-repeat protein At1g15670	.	.	.	.	pfam01344	Kelch_1	Kelch motif. The kelch motif was initially discovered in Kelch. In this protein there are six copies of the motif. It has been shown that the Drosophila ring canal kelch protein is related to Galactose Oxidase for which a structure has been solved. The kelch motif forms a beta sheet. Several of these sheets associate to form a beta propeller structure as found in pfam00064, pfam00400 and pfam0041…	GO:0080037|negative regulation of cytokinin-activated signaling pathway;GO:0043161|proteasome-mediated ubiquitin-dependent protein catabolic process;GO:0042787|protein ubiquitination involved in ubiquitin-dependent protein catabolic process;GO:2000762|regulation of phenylpropanoid metabolic process;GO:0030162|regulation of proteolysis;	GO:0005829|cytosol;GO:0019005|SCF ubiquitin ligase complex;	GO:0031625|ubiquitin protein ligase binding;	.	.
Potri.007G071300	0.333033	0	up	no	0.138968	0.105688	up	no	-0.123388	0.323004	down	no	-0.192634	0.0251721	down	no	-1.82254	2.45675e-47	down	yes	gi|224096552|ref|XP_002310654.1|	1934	0	hypothetical protein POPTR_0007s07780g [Populus trichocarpa]	gi|566180139|ref|XM_006380450.1|	1679	0	Populus trichocarpa hypothetical protein (POPTR_0007s07780g) mRNA, complete cds	O82660	565	0	Photosystem II stability/assembly factor HCF136, chloroplastic	slr2034	270	3e-83	COG4447	pfam14870	PSII_BNR	Photosynthesis system II assembly factor YCF48. YCF48 is one of several assembly factors of the photosynthesis system II. The photosynthesis system II occurs in Cyanobacteria that are Gram-negative bacteria performing oxygenic photosynthesis. One of the three membranes surrounding these bacteria is the inner thylakoid membrane (TM) system that is localized within the cell and houses the large pig…	GO:0015979|photosynthesis;GO:0009657|plastid organization;GO:0006461|protein complex assembly;GO:0046686|response to cadmium ion;GO:0009735|response to cytokinin;	GO:0009507|chloroplast;GO:0009941|chloroplast envelope;GO:0009570|chloroplast stroma;GO:0009533|chloroplast stromal thylakoid;GO:0009534|chloroplast thylakoid;GO:0009535|chloroplast thylakoid membrane;GO:0009523|photosystem II;GO:0009579|thylakoid;GO:0031977|thylakoid lumen;	.	.	.
Potri.008G010400	0.321875	0	up	no	-0.112259	0.19151	down	no	-0.350291	0.110269	down	no	-0.747335	2.44134e-16	down	no	-1.10382	2.14123e-26	down	yes	gi|566181663|ref|XP_006379411.1|	1139	2e-148	hypothetical protein POPTR_0008s01090g [Populus trichocarpa]	gi|566181678|ref|XM_006379356.1|	1204	0	Populus trichocarpa hypothetical protein (POPTR_0008s01090g) mRNA, complete cds	Q9FZ47	359	3e-116	ACT domain-containing protein ACR11	.	.	.	.	pfam01842	ACT	ACT domain. This family of domains generally have a regulatory role. ACT domains are linked to a wide range of metabolic enzymes that are regulated by amino acid concentration. Pairs of ACT domains bind specifically to a particular amino acid leading to regulation of the linked enzyme. The ACT domain is found in: D-3-phosphoglycerate dehydrogenase EC:1.1.1.95, which is inhibited by serine. Aspart…	GO:0008152|metabolic process;GO:0009409|response to cold;GO:0009735|response to cytokinin;GO:0009416|response to light stimulus;GO:0009744|response to sucrose;	GO:0009507|chloroplast;GO:0009941|chloroplast envelope;GO:0009570|chloroplast stroma;GO:0009535|chloroplast thylakoid membrane;GO:0010319|stromule;	GO:0016597|amino acid binding;	.	.
Potri.008G082500	-0.439862	0	down	no	-0.421541	0.0017649	down	no	0.150836	0.472145	up	no	-0.652597	1.68643e-06	down	no	-1.13911	5.98479e-14	down	yes	gi|566182940|ref|XP_002312229.2|	1561	0	hypothetical protein POPTR_0008s08200g, partial [Populus trichocarpa]	gi|566182939|ref|XM_002312193.2|	897	0	Populus trichocarpa hypothetical protein (POPTR_0008s08200g) mRNA, partial cds	Q9SA34	474	9e-163	Inosine-5'-monophosphate dehydrogenase 2	.	.	.	.	pfam00478	IMPDH	IMP dehydrogenase / GMP reductase domain. This family is involved in biosynthesis of guanosine nucleotide. Members of this family contain a TIM barrel structure. In the inosine monophosphate dehydrogenases 2 CBS domains pfam00571 are inserted in the TIM barrel. This family is a member of the common phosphate binding site TIM barrel family.	GO:0006177|GMP biosynthetic process;GO:0006183|GTP biosynthetic process;GO:0009735|response to cytokinin;	GO:0005737|cytoplasm;GO:0005829|cytosol;	GO:0003938|IMP dehydrogenase activity;GO:0046872|metal ion binding;GO:0000166|nucleotide binding;	K00088	guaB; IMP dehydrogenase [EC:1.1.1.205]
Potri.008G082800	-0.756033	0	down	no	-0.617383	1.18937e-28	down	no	-0.101671	0.246095	down	no	-0.922363	7.17542e-76	down	no	-1.1538	9.2162e-58	down	yes	gi|743782217|ref|XP_011014409.1|	2491	0	PREDICTED: inosine-5'-monophosphate dehydrogenase 2-like [Populus euphratica]	gi|743782216|ref|XM_011016107.1|	1667	0	PREDICTED: Populus euphratica inosine-5'-monophosphate dehydrogenase 2-like (LOC105118181), mRNA	Q9SA34	719	0	Inosine-5'-monophosphate dehydrogenase 2	.	.	.	.	pfam00478	IMPDH	IMP dehydrogenase / GMP reductase domain. This family is involved in biosynthesis of guanosine nucleotide. Members of this family contain a TIM barrel structure. In the inosine monophosphate dehydrogenases 2 CBS domains pfam00571 are inserted in the TIM barrel. This family is a member of the common phosphate binding site TIM barrel family.	GO:0006177|GMP biosynthetic process;GO:0006183|GTP biosynthetic process;GO:0009735|response to cytokinin;	GO:0005737|cytoplasm;GO:0005829|cytosol;	GO:0003938|IMP dehydrogenase activity;GO:0046872|metal ion binding;GO:0000166|nucleotide binding;	K00088	guaB; IMP dehydrogenase [EC:1.1.1.205]
Potri.009G060300	0.595446	0	up	no	-0.449195	0.645109	down	no	1.34437	0.127708	up	no	0.64805	0.415958	up	no	1.89065	0.00356691	up	yes	gi|224104079|ref|XP_002313309.1|	1168	4e-160	hypothetical protein POPTR_0009s06510g [Populus trichocarpa]	gi|743837241|ref|XM_011027143.1|	726	0	PREDICTED: Populus euphratica cytokinin riboside 5'-monophosphate phosphoribohydrolase LOG1-like (LOC105126319), transcript variant X1, mRNA	Q8RUN2	314	1e-106	Cytokinin riboside 5'-monophosphate phosphoribohydrolase LOG1	RSc2087	180	8e-55	COG1611	pfam03641	Lysine_decarbox	Possible lysine decarboxylase. The members of this family share a highly conserved motif PGGXGTXXE that is probably functionally important. This family includes proteins annotated as lysine decarboxylases, although the evidence for this is not clear.	GO:0009691|cytokinin biosynthetic process;	GO:0005829|cytosol;GO:0005634|nucleus;	GO:0016799|hydrolase activity, hydrolyzing N-glycosyl compounds;	K06966	K06966; uncharacterized protein
Potri.009G097800	-0.426792	0	down	no	-0.000338675	0.995169	down	no	0.239757	0.0371469	up	no	-0.209528	0.000274311	down	no	-1.08536	7.98237e-49	down	yes	gi|566187247|ref|XP_006379186.1|	1475	0	hypothetical protein POPTR_0009s10060g [Populus trichocarpa]	gi|566187246|ref|XM_006379124.1|	1432	0	Populus trichocarpa hypothetical protein (POPTR_0009s10060g) mRNA, complete cds	P42753	310	1e-98	Cyclin-D3-1	.	.	.	.	pfam00134	Cyclin_N	Cyclin, N-terminal domain. Cyclins regulate cyclin dependent kinases (CDKs). Human cyclin-O is a Uracil-DNA glycosylase that is related to other cyclins. Cyclins contain two domains of similar all-alpha fold, of which this family corresponds with the N-terminal domain.	GO:0051301|cell division;GO:0000082|G1/S transition of mitotic cell cycle;GO:0007067|mitotic nuclear division;GO:0009735|response to cytokinin;GO:0009744|response to sucrose;GO:0048316|seed development;	GO:0005634|nucleus;	.	K14505	CYCD3; cyclin D3, plant
Potri.009G134100	-0.508364	0	down	no	-0.250485	1.51296e-05	down	no	-0.341686	0.00901792	down	no	-0.498214	6.99514e-18	down	no	-1.27006	9.21833e-63	down	yes	gi|224103203|ref|XP_002312965.1|	1423	0	L-ascorbate peroxidase family protein [Populus trichocarpa]	gi|566187842|ref|XM_002312929.2|	1011	0	Populus trichocarpa L-ascorbate peroxidase family protein (POPTR_0009s13650g) mRNA, complete cds	Q42564	453	2e-153	L-ascorbate peroxidase 3, peroxisomal	YKR066c	164	5e-44	COG0376	pfam00141	peroxidase	Peroxidase.	GO:0034599|cellular response to oxidative stress;GO:0042744|hydrogen peroxide catabolic process;GO:0009735|response to cytokinin;GO:0006979|response to oxidative stress;GO:0000302|response to reactive oxygen species;	GO:0009507|chloroplast;GO:0009941|chloroplast envelope;GO:0046861|glyoxysomal membrane;GO:0009514|glyoxysome;GO:0016021|integral component of membrane;GO:0005739|mitochondrion;GO:0005778|peroxisomal membrane;GO:0005777|peroxisome;GO:0009506|plasmodesma;GO:0009536|plastid;GO:0005774|vacuolar membrane;GO:0005773|vacuole;	GO:0004130|cytochrome-c peroxidase activity;GO:0020037|heme binding;GO:0016688|L-ascorbate peroxidase activity;GO:0046872|metal ion binding;	K00434	E1.11.1.11; L-ascorbate peroxidase [EC:1.11.1.11]
Potri.010G037800	-0.568638	0	down	no	-0.931329	0.00411957	down	no	-0.448081	0.212918	down	no	-0.931059	0.0028931	down	no	-1.18714	0.000284241	down	yes	gi|566189081|ref|XP_006378200.1|	907	3e-118	hypothetical protein POPTR_0010s04740g [Populus trichocarpa]	gi|743925512|ref|XM_011008596.1|	951	0	PREDICTED: Populus euphratica two-component response regulator ARR5-like (LOC105112762), mRNA	Q9ZWS9	200	3e-60	Two-component response regulator ARR3	all0638_2	66.2	6e-12	COG0784	pfam00072	Response_reg	Response regulator receiver domain. This domain receives the signal from the sensor partner in bacterial two-component systems. It is usually found N-terminal to a DNA binding effector domain.	GO:0007623|circadian rhythm;GO:0009736|cytokinin-activated signaling pathway;GO:0000160|phosphorelay signal transduction system;GO:0010161|red light signaling pathway;GO:0006355|regulation of transcription, DNA-templated;GO:0009735|response to cytokinin;GO:0010114|response to red light;GO:0006351|transcription, DNA-templated;	GO:0005737|cytoplasm;GO:0005634|nucleus;	GO:0000156|phosphorelay response regulator activity;	K14492	ARR-A; two-component response regulator ARR-A family
Potri.010G248700	-0.136435	0	down	no	-0.40627	4.35898e-08	down	no	-0.710737	5.12947e-12	down	no	-0.697164	1.05413e-20	down	no	-1.90614	1.10698e-79	down	yes	gi|743906161|ref|XP_011046496.1|	1501	0	PREDICTED: uncharacterized protein DS12 from 2D-PAGE of leaf, chloroplastic-like isoform X1 [Populus euphratica]	gi|743906160|ref|XM_011048194.1|	1147	0	PREDICTED: Populus euphratica uncharacterized protein DS12 from 2D-PAGE of leaf, chloroplastic-like (LOC105141092), transcript variant X1, mRNA	Q9FZ47	351	1e-115	ACT domain-containing protein ACR11	.	.	.	.	pfam01842	ACT	ACT domain. This family of domains generally have a regulatory role. ACT domains are linked to a wide range of metabolic enzymes that are regulated by amino acid concentration. Pairs of ACT domains bind specifically to a particular amino acid leading to regulation of the linked enzyme. The ACT domain is found in: D-3-phosphoglycerate dehydrogenase EC:1.1.1.95, which is inhibited by serine. Aspart…	GO:0008152|metabolic process;GO:0009409|response to cold;GO:0009735|response to cytokinin;GO:0009416|response to light stimulus;GO:0009744|response to sucrose;	GO:0009507|chloroplast;GO:0009941|chloroplast envelope;GO:0009570|chloroplast stroma;GO:0009535|chloroplast thylakoid membrane;GO:0010319|stromule;	GO:0016597|amino acid binding;	.	.
Potri.011G127800	-1.01153	0	down	no	-0.538743	0.500122	down	no	-1.06862	0.180749	down	no	1.10173	0.0722797	up	no	2.20168	2.10629e-05	up	yes	gi|743853060|ref|XP_011029415.1|	775	2e-101	PREDICTED: phytohormone-binding protein-like [Populus euphratica]	gi|743853059|ref|XM_011031113.1|	686	0	PREDICTED: Populus euphratica phytohormone-binding protein-like (LOC105129162), mRNA	G7J032	161	3e-47	Phytohormone-binding protein	.	.	.	.	pfam00407	Bet_v_1	Pathogenesis-related protein Bet v I family. This family is named after Bet v 1, the major birch pollen allergen. This protein belongs to family 10 of plant pathogenesis-related proteins (PR-10), cytoplasmic proteins of 15-17 kd that are wide-spread among dicotyledonous plants. In recent years, a number of diverse plant proteins with low sequence similarity to Bet v 1 was identified. A classifica…	GO:0006952|defense response;GO:0009740|gibberellic acid mediated signaling pathway;GO:0009607|response to biotic stimulus;	.	.	.	.
Potri.012G114700	-0.652579	0	down	no	-0.799222	5.45865e-09	down	no	-0.731898	2.08144e-05	down	no	-0.718133	6.1756e-09	down	no	-1.06948	2.84221e-15	down	yes	gi|566197993|ref|XP_006376965.1|	454	9e-51	hypothetical protein POPTR_0012s11630g [Populus trichocarpa]	gi|566197992|ref|XM_006376903.1|	462	0	Populus trichocarpa hypothetical protein (POPTR_0012s11630g) mRNA, complete cds	Q336R9	166	5e-47	Peptide methionine sulfoxide reductase A4, chloroplastic	SPAC29E6.05c	74.3	6e-15	COG0225	pfam01625	PMSR	Peptide methionine sulfoxide reductase. This enzyme repairs damaged proteins. Methionine sulfoxide in proteins is reduced to methionine.	GO:0034599|cellular response to oxidative stress;GO:0030091|protein repair;GO:0009735|response to cytokinin;GO:0006979|response to oxidative stress;GO:0009651|response to salt stress;	GO:0009507|chloroplast;GO:0009941|chloroplast envelope;GO:0009570|chloroplast stroma;GO:0005739|mitochondrion;	GO:0008113|peptide-methionine (S)-S-oxide reductase activity;	K07304	msrA; peptide-methionine (S)-S-oxide reductase [EC:1.8.4.11]
Potri.012G115800	-0.914087	0	down	no	-0.746312	1.54529e-15	down	no	-0.772833	6.11355e-07	down	no	-0.627383	4.9222e-12	down	no	-1.19027	1.8973e-27	down	yes	gi|566197993|ref|XP_006376965.1|	794	1e-97	hypothetical protein POPTR_0012s11630g [Populus trichocarpa]	gi|566197992|ref|XM_006376903.1|	584	0	Populus trichocarpa hypothetical protein (POPTR_0012s11630g) mRNA, complete cds	P54150	213	7e-62	Peptide methionine sulfoxide reductase A4, chloroplastic	MTH535	114	4e-28	COG0225	pfam01625	PMSR	Peptide methionine sulfoxide reductase. This enzyme repairs damaged proteins. Methionine sulfoxide in proteins is reduced to methionine.	GO:0034599|cellular response to oxidative stress;GO:0030091|protein repair;GO:0009735|response to cytokinin;GO:0009416|response to light stimulus;GO:0009651|response to salt stress;	GO:0009507|chloroplast;GO:0009941|chloroplast envelope;GO:0009570|chloroplast stroma;GO:0005739|mitochondrion;	GO:0008113|peptide-methionine (S)-S-oxide reductase activity;	K07304	msrA; peptide-methionine (S)-S-oxide reductase [EC:1.8.4.11]
Potri.014G153000	-0.0109497	0	down	no	-0.0850437	0.269891	down	no	-0.546128	2.37665e-05	down	no	-0.438199	1.06142e-07	down	no	-1.6354	2.97186e-53	down	yes	gi|224128942|ref|XP_002320459.1|	1060	2e-142	ribosomal protein L6 [Populus trichocarpa]	gi|566204383|ref|XM_002320423.2|	1034	0	Populus trichocarpa ribosomal protein L6 (POPTR_0014s15120g) mRNA, complete cds	O23049	323	2e-108	50S ribosomal protein L6, chloroplastic	all4201	182	9e-55	COG0097	pfam00347	Ribosomal_L6	Ribosomal protein L6.	GO:0009735|response to cytokinin;GO:0006412|translation;	GO:0009507|chloroplast;GO:0009941|chloroplast envelope;GO:0009570|chloroplast stroma;GO:0016020|membrane;GO:0005840|ribosome;	GO:0003723|RNA binding;GO:0019843|rRNA binding;GO:0003735|structural constituent of ribosome;	K02933	RP-L6, MRPL6, rplF; large subunit ribosomal protein L6
Potri.016G090500	-0.147947	0	down	no	-0.0395431	0.99002	down	no	2.41039	0.282811	up	no	0.663604	0.800294	up	no	3.64273	0.0174739	up	yes	gi|566209456|ref|XP_002323469.2|	1191	6e-162	hypothetical protein POPTR_0016s09180g [Populus trichocarpa]	gi|743938956|ref|XM_011015618.1|	956	0	PREDICTED: Populus euphratica cytokinin riboside 5'-monophosphate phosphoribohydrolase LOG3-like (LOC105117841), transcript variant X2, mRNA	Q8L8B8	391	4e-135	Cytokinin riboside 5'-monophosphate phosphoribohydrolase LOG3	RSc2087	197	3e-60	COG1611	pfam03641	Lysine_decarbox	Possible lysine decarboxylase. The members of this family share a highly conserved motif PGGXGTXXE that is probably functionally important. This family includes proteins annotated as lysine decarboxylases, although the evidence for this is not clear.	GO:0009691|cytokinin biosynthetic process;	GO:0005737|cytoplasm;GO:0005634|nucleus;	GO:0016799|hydrolase activity, hydrolyzing N-glycosyl compounds;	.	.
Potri.016G109000	0.186905	0	up	no	0.356506	0.0352889	up	no	-0.0329778	0.887187	down	no	-0.27277	0.13415	down	no	-1.62066	5.53994e-11	down	yes	gi|566209778|ref|XP_002322947.2|	2012	0	hypothetical protein POPTR_0016s11621g [Populus trichocarpa]	gi|566209777|ref|XM_002322911.2|	1770	0	Populus trichocarpa hypothetical protein (POPTR_0016s11621g) mRNA, complete cds	P25851	526	0	Fructose-1,6-bisphosphatase, chloroplastic	VC2544	266	4e-82	COG0158	pfam00316	FBPase	Fructose-1-6-bisphosphatase.	GO:0030388|fructose 1,6-bisphosphate metabolic process;GO:0006002|fructose 6-phosphate metabolic process;GO:0006001|fructose catabolic process;GO:0006000|fructose metabolic process;GO:0006094|gluconeogenesis;GO:0015979|photosynthesis;GO:0009773|photosynthetic electron transport in photosystem I;GO:0019253|reductive pentose-phosphate cycle;GO:0009409|response to cold;GO:0009735|response to cytokin…	GO:0048046|apoplast;GO:0009507|chloroplast;GO:0009570|chloroplast stroma;GO:0010319|stromule;	GO:0042132|fructose 1,6-bisphosphate 1-phosphatase activity;GO:0046872|metal ion binding;	K03841	FBP, fbp; fructose-1,6-bisphosphatase I [EC:3.1.3.11]
Potri.017G125100	-0.116496	0	down	no	-0.181002	0.0475275	down	no	-0.283335	0.0434345	down	no	0.20783	0.0157823	up	no	-1.07474	3.33283e-22	down	yes	gi|566171355|ref|XP_006383330.1|	1434	0	hypothetical protein POPTR_0005s14550g [Populus trichocarpa]	gi|566171354|ref|XM_006383268.1|	1175	0	Populus trichocarpa hypothetical protein (POPTR_0005s14550g) mRNA, complete cds	Q8LE52	389	6e-130	Glutathione S-transferase DHAR3, chloroplastic	.	.	.	.	pfam13417	GST_N_3	Glutathione S-transferase, N-terminal domain.	GO:0006749|glutathione metabolic process;GO:0010731|protein glutathionylation;GO:0009735|response to cytokinin;	GO:0009507|chloroplast;GO:0009941|chloroplast envelope;GO:0009570|chloroplast stroma;	GO:0045174|glutathione dehydrogenase (ascorbate) activity;GO:0004364|glutathione transferase activity;	.	.
Potri.001G176600	-3.31263	0	down	yes	-0.813941	4.69889e-10	down	no	-2.57027	2.48837e-06	down	yes	-1.36066	4.31659e-25	down	yes	-1.44594	2.15226e-23	down	yes	gi|224058719|ref|XP_002299619.1|	1981	0	gibberellin 3-beta-hydroxylase family protein [Populus trichocarpa]	gi|566149601|ref|XM_002299583.2|	1602	0	Populus trichocarpa gibberellin 3-beta-hydroxylase family protein (POPTR_0001s17680g) mRNA, complete cds	O24648	531	0	Gibberellin 3-beta-dioxygenase 1	PA0147	118	2e-28	COG3491	pfam03171	2OG-FeII_Oxy	2OG-Fe(II) oxygenase superfamily. This family contains members of the 2-oxoglutarate (2OG) and Fe(II)-dependent oxygenase superfamily. This family includes the C-terminal of prolyl 4-hydroxylase alpha subunit. The holoenzyme has the activity EC:1.14.11.2 catalyzing the reaction: Procollagen L-proline + 2-oxoglutarate + O2 <=> procollagen trans- 4-hydroxy-L-proline + succinate + CO2. The full enzy…	GO:0009686|gibberellin biosynthetic process;	.	GO:0016707|gibberellin 3-beta-dioxygenase activity;GO:0046872|metal ion binding;	.	.
Potri.001G242100	1.62815	0	up	yes	0.291932	0.0248388	up	no	0.0303717	0.88546	up	no	2.76381	1.86244e-212	up	yes	0.820756	6.90593e-11	up	no	gi|224059472|ref|XP_002299863.1|	3752	0	hypothetical protein POPTR_0001s24890g [Populus trichocarpa]	gi|743876771|ref|XM_011036984.1|	2290	0	PREDICTED: Populus euphratica scarecrow-like protein 30 (LOC105133142), mRNA	P0C883	563	0	Scarecrow-like protein 33	.	.	.	.	pfam03514	GRAS	GRAS domain family. Proteins in the GRAS (GAI, RGA, SCR) family are known as major players in gibberellin (GA) signaling, which regulates various aspects of plant growth and development. Mutation of the SCARECROW (SCR) gene results in a radial pattern defect, loss of a ground tissue layer, in the root. The PAT1 protein is involved in phytochrome A signal transduction. A sequence, structure and ev…	GO:0006355|regulation of transcription, DNA-templated;GO:0006351|transcription, DNA-templated;	GO:0005634|nucleus;	GO:0043565|sequence-specific DNA binding;GO:0003700|transcription factor activity, sequence-specific DNA binding;	.	.
Potri.001G378400	1.59797	0	up	yes	0.74739	1.37873e-05	up	no	0.478351	0.0423233	up	no	0.553245	0.00211625	up	no	-0.512913	0.0163901	down	no	gi|224061332|ref|XP_002300430.1|	1765	0	dioxygenase family protein [Populus trichocarpa]	gi|743904449|ref|XM_011047296.1|	1176	0	PREDICTED: Populus euphratica gibberellin 2-beta-dioxygenase 1-like (LOC105140453), mRNA	Q9SQ80	500	8e-175	Gibberellin 2-beta-dioxygenase 1	PA0147	110	3e-26	COG3491	pfam03171	2OG-FeII_Oxy	2OG-Fe(II) oxygenase superfamily. This family contains members of the 2-oxoglutarate (2OG) and Fe(II)-dependent oxygenase superfamily. This family includes the C-terminal of prolyl 4-hydroxylase alpha subunit. The holoenzyme has the activity EC:1.14.11.2 catalyzing the reaction: Procollagen L-proline + 2-oxoglutarate + O2 <=> procollagen trans- 4-hydroxy-L-proline + succinate + CO2. The full enzy…	GO:0009686|gibberellin biosynthetic process;	.	GO:0045543|gibberellin 2-beta-dioxygenase activity;GO:0046872|metal ion binding;	.	.
Potri.001G409500	1.04096	0	up	yes	0.287027	0.0675041	up	no	2.42673	5.78038e-05	up	yes	2.2383	3.10219e-90	up	yes	-0.174054	0.30963	down	no	gi|566154748|ref|XP_006370596.1|	2982	0	hypothetical protein POPTR_0001s44090g [Populus trichocarpa]	gi|566154747|ref|XM_006370534.1|	2294	0	Populus trichocarpa hypothetical protein (POPTR_0001s44090g) mRNA, complete cds	Q69VG1	629	0	Chitin-inducible gibberellin-responsive protein 1	.	.	.	.	pfam03514	GRAS	GRAS domain family. Proteins in the GRAS (GAI, RGA, SCR) family are known as major players in gibberellin (GA) signaling, which regulates various aspects of plant growth and development. Mutation of the SCARECROW (SCR) gene results in a radial pattern defect, loss of a ground tissue layer, in the root. The PAT1 protein is involved in phytochrome A signal transduction. A sequence, structure and ev…	GO:0006355|regulation of transcription, DNA-templated;GO:0006351|transcription, DNA-templated;	GO:0005634|nucleus;	GO:0043565|sequence-specific DNA binding;GO:0003700|transcription factor activity, sequence-specific DNA binding;	.	.
Potri.001G415200	1.07963	0	up	yes	0.14501	0.144779	up	no	2.47034	3.4446e-05	up	yes	2.2171	6.60735e-204	up	yes	-0.272925	0.0180566	down	no	gi|566154748|ref|XP_006370596.1|	2980	0	hypothetical protein POPTR_0001s44090g [Populus trichocarpa]	gi|566154747|ref|XM_006370534.1|	2302	0	Populus trichocarpa hypothetical protein (POPTR_0001s44090g) mRNA, complete cds	Q69VG1	625	0	Chitin-inducible gibberellin-responsive protein 1	.	.	.	.	pfam03514	GRAS	GRAS domain family. Proteins in the GRAS (GAI, RGA, SCR) family are known as major players in gibberellin (GA) signaling, which regulates various aspects of plant growth and development. Mutation of the SCARECROW (SCR) gene results in a radial pattern defect, loss of a ground tissue layer, in the root. The PAT1 protein is involved in phytochrome A signal transduction. A sequence, structure and ev…	GO:0006355|regulation of transcription, DNA-templated;GO:0006351|transcription, DNA-templated;	GO:0005634|nucleus;	GO:0043565|sequence-specific DNA binding;GO:0003700|transcription factor activity, sequence-specific DNA binding;	.	.
Potri.002G022400	4.86873	0	up	yes	7.87204	6.21682e-11	up	yes	7.34288	0.0227693	up	no	4.47765	0.00124255	up	yes	5.72475	1.50977e-05	up	yes	gi|566155848|ref|XP_006386175.1|	380	6e-44	hypothetical protein POPTR_0002s02400g [Populus trichocarpa]	gi|566155847|ref|XM_006386113.1|	440	0	Populus trichocarpa hypothetical protein (POPTR_0002s02400g) mRNA, complete cds	.	.	.	.	.	.	.	.	pfam02704	GASA	Gibberellin regulated protein. This is the GASA gibberellin regulated cysteine rich protein family. The expression of these proteins is up-regulated by the plant hormone gibberellin, most of these proteins have some role in plant development. There are 12 cysteine residues conserved within the alignment giving the potential for these proteins to posses 6 disulphide bonds.	.	.	.	.	.
Potri.002G022500	2.83779	0	up	yes	4.04174	2.81102e-21	up	yes	3.39003	0.00051523	up	yes	3.3243	4.88929e-13	up	yes	3.18589	4.96027e-12	up	yes	gi|566155850|ref|XP_002300706.2|	543	8e-69	hypothetical protein POPTR_0002s02410g [Populus trichocarpa]	gi|566155849|ref|XM_002300670.2|	445	0	Populus trichocarpa hypothetical protein (POPTR_0002s02410g) mRNA, complete cds	Q93X17	109	2e-29	Snakin-2	.	.	.	.	pfam02704	GASA	Gibberellin regulated protein. This is the GASA gibberellin regulated cysteine rich protein family. The expression of these proteins is up-regulated by the plant hormone gibberellin, most of these proteins have some role in plant development. There are 12 cysteine residues conserved within the alignment giving the potential for these proteins to posses 6 disulphide bonds.	GO:0006952|defense response;	GO:0005618|cell wall;GO:0005576|extracellular region;	.	.	.
Potri.002G022700	-2.77891	0	down	yes	-2.37017	2.98268e-15	down	yes	-1.20608	0.0703409	down	no	-1.06736	1.39522e-05	down	yes	0.795257	5.60361e-05	up	no	gi|224062007|ref|XP_002300708.1|	407	1e-47	hypothetical protein POPTR_0002s02430g [Populus trichocarpa]	gi|566155852|ref|XM_002300672.2|	615	0	Populus trichocarpa hypothetical protein (POPTR_0002s02430g) mRNA, complete cds	Q93X17	104	7e-27	Snakin-2	.	.	.	.	pfam02704	GASA	Gibberellin regulated protein. This is the GASA gibberellin regulated cysteine rich protein family. The expression of these proteins is up-regulated by the plant hormone gibberellin, most of these proteins have some role in plant development. There are 12 cysteine residues conserved within the alignment giving the potential for these proteins to posses 6 disulphide bonds.	GO:0006952|defense response;	GO:0005618|cell wall;GO:0005576|extracellular region;	.	.	.
Potri.003G057400	-2.15409	0	down	yes	-0.4984	0.33192	down	no	-1.45027	0.0157534	down	no	-0.0123783	0.978558	down	no	-0.21513	0.664474	down	no	gi|743893499|ref|XP_011039983.1|	2184	0	PREDICTED: gibberellin 3-beta-dioxygenase 1-like [Populus euphratica]	gi|38154345|gb|AY433958.1|	1439	0	Populus tremula x Populus tremuloides gibberellin 3-oxidase (GA3ox1) mRNA, complete cds	O24648	525	0	Gibberellin 3-beta-dioxygenase 1	PA0147	114	5e-27	COG3491	pfam03171	2OG-FeII_Oxy	2OG-Fe(II) oxygenase superfamily. This family contains members of the 2-oxoglutarate (2OG) and Fe(II)-dependent oxygenase superfamily. This family includes the C-terminal of prolyl 4-hydroxylase alpha subunit. The holoenzyme has the activity EC:1.14.11.2 catalyzing the reaction: Procollagen L-proline + 2-oxoglutarate + O2 <=> procollagen trans- 4-hydroxy-L-proline + succinate + CO2. The full enzy…	GO:0009686|gibberellin biosynthetic process;	.	GO:0016707|gibberellin 3-beta-dioxygenase activity;GO:0046872|metal ion binding;	.	.
Potri.003G065400	-1.11299	0	down	yes	-0.459462	3.8378e-06	down	no	-0.306628	0.040007	down	no	-0.614185	2.15523e-09	down	no	-0.412423	0.00072145	down	no	gi|66947642|emb|CAJ00015.1|	2322	0	Nodulation Signaling Pathway 1 protein homologue 2 [Populus trichocarpa]	gi|168176844|gb|AC217588.1|	2033	0	Populus trichocarpa clone POP047-P10, complete sequence	Q4VYC8	612	0	Nodulation-signaling pathway 1 protein	.	.	.	.	pfam03514	GRAS	GRAS domain family. Proteins in the GRAS (GAI, RGA, SCR) family are known as major players in gibberellin (GA) signaling, which regulates various aspects of plant growth and development. Mutation of the SCARECROW (SCR) gene results in a radial pattern defect, loss of a ground tissue layer, in the root. The PAT1 protein is involved in phytochrome A signal transduction. A sequence, structure and ev…	GO:0009877|nodulation;GO:0006355|regulation of transcription, DNA-templated;GO:0006351|transcription, DNA-templated;	GO:0005634|nucleus;	.	.	.
Potri.005G175300	-2.12888	0	down	yes	-1.191	0.000105553	down	yes	-0.37241	0.232358	down	no	-1.16929	0.000115372	down	yes	0.256171	0.323772	up	no	gi|224082258|ref|XP_002306621.1|	2336	0	hypothetical protein POPTR_0005s15900g [Populus trichocarpa]	gi|566171656|ref|XM_002306585.2|	1677	0	Populus trichocarpa hypothetical protein (POPTR_0005s15900g) mRNA, complete cds	Q5NE24	592	0	Nodulation-signaling pathway 2 protein	.	.	.	.	pfam03514	GRAS	GRAS domain family. Proteins in the GRAS (GAI, RGA, SCR) family are known as major players in gibberellin (GA) signaling, which regulates various aspects of plant growth and development. Mutation of the SCARECROW (SCR) gene results in a radial pattern defect, loss of a ground tissue layer, in the root. The PAT1 protein is involved in phytochrome A signal transduction. A sequence, structure and ev…	GO:0009877|nodulation;GO:0006355|regulation of transcription, DNA-templated;GO:0006351|transcription, DNA-templated;	GO:0005783|endoplasmic reticulum;GO:0031965|nuclear membrane;	.	.	.
Potri.006G114200	-1.58879	0	down	yes	-0.591722	1.09221e-09	down	no	-0.829151	5.84263e-07	down	no	-0.0471607	0.600003	down	no	-0.156925	0.163276	down	no	gi|566175723|ref|XP_006381294.1|	3586	0	hypothetical protein POPTR_0006s11500g [Populus trichocarpa]	gi|566175722|ref|XM_006381232.1|	3184	0	Populus trichocarpa hypothetical protein (POPTR_0006s11500g) mRNA, complete cds	Q2Z2E9	647	0	Protein SCARECROW	.	.	.	.	pfam03514	GRAS	GRAS domain family. Proteins in the GRAS (GAI, RGA, SCR) family are known as major players in gibberellin (GA) signaling, which regulates various aspects of plant growth and development. Mutation of the SCARECROW (SCR) gene results in a radial pattern defect, loss of a ground tissue layer, in the root. The PAT1 protein is involved in phytochrome A signal transduction. A sequence, structure and ev…	GO:0007275|multicellular organismal development;GO:0006355|regulation of transcription, DNA-templated;GO:0006351|transcription, DNA-templated;	GO:0005634|nucleus;	.	.	.
Potri.006G247700	-1.74021	0	down	yes	-0.88123	9.42042e-12	down	no	-1.39471	0.00223222	down	yes	-1.7049	1.08183e-32	down	yes	-1.35644	7.78773e-21	down	yes	gi|566178262|ref|XP_006382066.1|	1761	0	gibberellin 3 beta-hydroxylase family protein [Populus trichocarpa]	gi|566178261|ref|XM_006382004.1|	1363	0	Populus trichocarpa gibberellin 3 beta-hydroxylase family protein (POPTR_0006s26380g) mRNA, complete cds	O24648	353	1e-116	Gibberellin 3-beta-dioxygenase 1	PA0147	92	7e-20	COG3491	pfam03171	2OG-FeII_Oxy	2OG-Fe(II) oxygenase superfamily. This family contains members of the 2-oxoglutarate (2OG) and Fe(II)-dependent oxygenase superfamily. This family includes the C-terminal of prolyl 4-hydroxylase alpha subunit. The holoenzyme has the activity EC:1.14.11.2 catalyzing the reaction: Procollagen L-proline + 2-oxoglutarate + O2 <=> procollagen trans- 4-hydroxy-L-proline + succinate + CO2. The full enzy…	GO:0009686|gibberellin biosynthetic process;	.	GO:0016707|gibberellin 3-beta-dioxygenase activity;GO:0046872|metal ion binding;	.	.
Potri.007G053500	-1.25654	0	down	yes	-0.143743	0.537236	down	no	-0.739282	0.00436636	down	no	0.0585813	0.796833	up	no	0.625417	0.00299888	up	no	gi|566180487|ref|XP_006380635.1|	2331	0	hypothetical protein POPTR_0007s10030g [Populus trichocarpa]	gi|566180486|ref|XM_006380573.1|	1353	0	Populus trichocarpa hypothetical protein (POPTR_0007s10030g) mRNA, complete cds	Q9SN22	525	9e-180	Scarecrow-like protein 32	.	.	.	.	pfam03514	GRAS	GRAS domain family. Proteins in the GRAS (GAI, RGA, SCR) family are known as major players in gibberellin (GA) signaling, which regulates various aspects of plant growth and development. Mutation of the SCARECROW (SCR) gene results in a radial pattern defect, loss of a ground tissue layer, in the root. The PAT1 protein is involved in phytochrome A signal transduction. A sequence, structure and ev…	GO:0006355|regulation of transcription, DNA-templated;GO:0006351|transcription, DNA-templated;	GO:0005634|nucleus;	GO:0043565|sequence-specific DNA binding;GO:0003700|transcription factor activity, sequence-specific DNA binding;	.	.
Potri.007G133000	-1.16721	0	down	yes	-0.327811	1.0216e-05	down	no	-0.3392	0.00474334	down	no	-0.454095	1.09592e-09	down	no	-0.830279	8.91472e-20	down	no	gi|743942887|ref|XP_011015945.1|	2007	0	PREDICTED: DELLA protein GAIP-B-like [Populus euphratica]	gi|566179069|ref|XM_002310387.2|	1253	0	Populus trichocarpa hypothetical protein (POPTR_0007s01550g) mRNA, complete cds	Q8S4W7	225	6e-65	DELLA protein GAI1	.	.	.	.	pfam03514	GRAS	GRAS domain family. Proteins in the GRAS (GAI, RGA, SCR) family are known as major players in gibberellin (GA) signaling, which regulates various aspects of plant growth and development. Mutation of the SCARECROW (SCR) gene results in a radial pattern defect, loss of a ground tissue layer, in the root. The PAT1 protein is involved in phytochrome A signal transduction. A sequence, structure and ev…	GO:0009740|gibberellic acid mediated signaling pathway;GO:0006355|regulation of transcription, DNA-templated;GO:0006351|transcription, DNA-templated;	GO:0005634|nucleus;	GO:0000989|transcription factor activity, transcription factor binding;	K14494	DELLA; DELLA protein
Potri.009G033300	1.14655	0	up	yes	0.290024	3.78843e-05	up	no	0.20099	0.0840211	up	no	2.01445	1.49202e-290	up	yes	0.181034	0.0440388	up	no	gi|224106445|ref|XP_002314168.1|	3280	0	hypothetical protein POPTR_0009s03850g [Populus trichocarpa]	gi|566186158|ref|XM_002314132.2|	2773	0	Populus trichocarpa hypothetical protein (POPTR_0009s03850g) mRNA, complete cds	Q9XE58	514	2e-167	Scarecrow-like protein 14	.	.	.	.	pfam03514	GRAS	GRAS domain family. Proteins in the GRAS (GAI, RGA, SCR) family are known as major players in gibberellin (GA) signaling, which regulates various aspects of plant growth and development. Mutation of the SCARECROW (SCR) gene results in a radial pattern defect, loss of a ground tissue layer, in the root. The PAT1 protein is involved in phytochrome A signal transduction. A sequence, structure and ev…	GO:0045893|positive regulation of transcription, DNA-templated;GO:0006355|regulation of transcription, DNA-templated;GO:0009410|response to xenobiotic stimulus;GO:0006351|transcription, DNA-templated;	GO:0005829|cytosol;GO:0005634|nucleus;	GO:0043565|sequence-specific DNA binding;GO:0003700|transcription factor activity, sequence-specific DNA binding;	.	.
Potri.010G061000	-2.11615	0	down	yes	-1.57498	0.0157196	down	yes	-1.51024	0.0707921	down	no	-1.13309	0.0586766	down	no	-0.249833	0.612645	down	no	gi|743854095|ref|XP_011029698.1|	297	2e-30	PREDICTED: uncharacterized protein LOC105129373 [Populus euphratica]	gi|158420594|gb|AC212929.1|	286	4e-147	Populus trichocarpa clone POP068-E20, complete sequence	Q1PFH7	48.1	3e-06	Pentatricopeptide repeat-containing protein At1g62350	.	.	.	.	pfam12937	F-box-like	F-box-like. This is an F-box-like family.	GO:0006749|glutathione metabolic process;GO:0009737|response to abscisic acid;GO:0009733|response to auxin;GO:0009735|response to cytokinin;GO:0009739|response to gibberellin;GO:0009408|response to heat;GO:0010038|response to metal ion;GO:0009407|toxin catabolic process;	GO:0005737|cytoplasm;	GO:0004364|glutathione transferase activity;	.	.
Potri.010G070900	1.23031	0	up	yes	0.800373	5.77798e-54	up	no	0.612318	1.3055e-11	up	no	-0.540923	3.52813e-23	down	no	-0.719304	5.19842e-25	down	no	gi|566189736|ref|XP_006378334.1|	1213	1e-164	hypothetical protein POPTR_0010s08170g [Populus trichocarpa]	gi|566189735|ref|XM_006378272.1|	1056	0	Populus trichocarpa hypothetical protein (POPTR_0010s08170g) mRNA, complete cds	P32110	226	4e-70	Probable glutathione S-transferase	.	.	.	.	pfam13417	GST_N_3	Glutathione S-transferase, N-terminal domain.	GO:0006749|glutathione metabolic process;GO:0009737|response to abscisic acid;GO:0009733|response to auxin;GO:0009735|response to cytokinin;GO:0009739|response to gibberellin;GO:0009408|response to heat;GO:0010038|response to metal ion;GO:0009407|toxin catabolic process;	GO:0005737|cytoplasm;	GO:0004364|glutathione transferase activity;	K00799	GST, gst; glutathione S-transferase [EC:2.5.1.18]
Potri.010G096800	1.55614	0	up	yes	-0.0186881	0.962522	down	no	1.22651	0.000745338	up	yes	0.100274	0.798602	up	no	1.57155	2.17934e-07	up	yes	gi|743822290|ref|XP_011021658.1|	1811	0	PREDICTED: gibberellin 2-beta-dioxygenase 8-like [Populus euphratica]	gi|566190157|ref|XM_002315779.2|	1389	0	Populus trichocarpa hypothetical protein (POPTR_0010s10700g) mRNA, complete cds	O49561	352	2e-115	Gibberellin 2-beta-dioxygenase 8	PA0147	103	2e-23	COG3491	pfam03171	2OG-FeII_Oxy	2OG-Fe(II) oxygenase superfamily. This family contains members of the 2-oxoglutarate (2OG) and Fe(II)-dependent oxygenase superfamily. This family includes the C-terminal of prolyl 4-hydroxylase alpha subunit. The holoenzyme has the activity EC:1.14.11.2 catalyzing the reaction: Procollagen L-proline + 2-oxoglutarate + O2 <=> procollagen trans- 4-hydroxy-L-proline + succinate + CO2. The full enzy…	GO:0009686|gibberellin biosynthetic process;GO:0009685|gibberellin metabolic process;	.	GO:0052635|C-20 gibberellin 2-beta-dioxygenase activity;GO:0046872|metal ion binding;	K04125	E1.14.11.13; gibberellin 2-oxidase [EC:1.14.11.13]
Potri.010G149700	1.18928	0	up	yes	1.12844	2.22361e-06	up	yes	1.10135	3.0344e-05	up	yes	0.380931	0.154956	up	no	-0.540642	0.0780759	down	no	gi|743798551|ref|XP_011010935.1|	1629	0	PREDICTED: gibberellin 2-beta-dioxygenase 2-like [Populus euphratica]	gi|743798550|ref|XM_011012633.1|	1211	0	PREDICTED: Populus euphratica gibberellin 2-beta-dioxygenase 2-like (LOC105115672), mRNA	Q9XHM5	386	1e-129	Gibberellin 2-beta-dioxygenase 2	PA4191	87.4	3e-18	COG3491	pfam03171	2OG-FeII_Oxy	2OG-Fe(II) oxygenase superfamily. This family contains members of the 2-oxoglutarate (2OG) and Fe(II)-dependent oxygenase superfamily. This family includes the C-terminal of prolyl 4-hydroxylase alpha subunit. The holoenzyme has the activity EC:1.14.11.2 catalyzing the reaction: Procollagen L-proline + 2-oxoglutarate + O2 <=> procollagen trans- 4-hydroxy-L-proline + succinate + CO2. The full enzy…	GO:0009686|gibberellin biosynthetic process;	.	GO:0045543|gibberellin 2-beta-dioxygenase activity;GO:0046872|metal ion binding;	.	.
Potri.010G202300	-2.6699	0	down	yes	-1.56455	0.0725524	down	no	-1.60168	0.0733474	down	no	-0.35512	0.61463	down	no	-0.526435	0.473969	down	no	gi|566191931|ref|XP_002315253.2|	2051	0	hypothetical protein POPTR_0010s20980g [Populus trichocarpa]	gi|566191930|ref|XM_002315217.2|	1907	0	Populus trichocarpa hypothetical protein (POPTR_0010s20980g) mRNA, complete cds	Q9XE58	337	6e-147	Scarecrow-like protein 14	.	.	.	.	pfam03514	GRAS	GRAS domain family. Proteins in the GRAS (GAI, RGA, SCR) family are known as major players in gibberellin (GA) signaling, which regulates various aspects of plant growth and development. Mutation of the SCARECROW (SCR) gene results in a radial pattern defect, loss of a ground tissue layer, in the root. The PAT1 protein is involved in phytochrome A signal transduction. A sequence, structure and ev…	GO:0045893|positive regulation of transcription, DNA-templated;GO:0006355|regulation of transcription, DNA-templated;GO:0009410|response to xenobiotic stimulus;GO:0006351|transcription, DNA-templated;	GO:0005829|cytosol;GO:0005634|nucleus;	GO:0043565|sequence-specific DNA binding;GO:0003700|transcription factor activity, sequence-specific DNA binding;	.	.
Potri.011G131100	1.06861	0	up	yes	0.0683622	0.51094	up	no	1.83181	0.00044534	up	yes	2.25497	2.43079e-211	up	yes	-0.322143	0.00500538	down	no	gi|224117378|ref|XP_002317558.1|	2992	0	hypothetical protein POPTR_0011s13460g [Populus trichocarpa]	gi|743860604|ref|XM_011032601.1|	2300	0	PREDICTED: Populus euphratica scarecrow-like protein 21 (LOC105130201), transcript variant X1, mRNA	Q69VG1	629	0	Chitin-inducible gibberellin-responsive protein 1	.	.	.	.	pfam03514	GRAS	GRAS domain family. Proteins in the GRAS (GAI, RGA, SCR) family are known as major players in gibberellin (GA) signaling, which regulates various aspects of plant growth and development. Mutation of the SCARECROW (SCR) gene results in a radial pattern defect, loss of a ground tissue layer, in the root. The PAT1 protein is involved in phytochrome A signal transduction. A sequence, structure and ev…	GO:0006355|regulation of transcription, DNA-templated;GO:0006351|transcription, DNA-templated;	GO:0005634|nucleus;	GO:0043565|sequence-specific DNA binding;GO:0003700|transcription factor activity, sequence-specific DNA binding;	.	.
Potri.012G050100	1.54547	0	up	yes	-0.0883068	0.833105	down	no	1.14133	0.0100835	up	yes	0.797308	0.0231716	up	no	2.78455	3.09358e-25	up	yes	gi|283136078|gb|ADB11358.1|	1153	2e-157	tau class glutathione transferase GSTU26 [Populus trichocarpa]	gi|566196821|ref|XM_002318494.2|	816	0	Populus trichocarpa hypothetical protein (POPTR_0012s04770g) mRNA, complete cds	P32110	232	6e-74	Probable glutathione S-transferase	.	.	.	.	pfam13417	GST_N_3	Glutathione S-transferase, N-terminal domain.	GO:0006749|glutathione metabolic process;GO:0009737|response to abscisic acid;GO:0009733|response to auxin;GO:0009735|response to cytokinin;GO:0009739|response to gibberellin;GO:0009408|response to heat;GO:0010038|response to metal ion;GO:0009407|toxin catabolic process;	GO:0005737|cytoplasm;	GO:0004364|glutathione transferase activity;	K00799	GST, gst; glutathione S-transferase [EC:2.5.1.18]
Potri.012G052200	1.76402	0	up	yes	0.316695	0.669796	up	no	1.25416	0.0327193	up	no	0.603865	0.362596	up	no	3.15525	1.58418e-12	up	yes	gi|566196822|ref|XP_002318530.2|	1175	8e-160	hypothetical protein POPTR_0012s04770g [Populus trichocarpa]	gi|743890609|ref|XM_011040794.1|	900	0	PREDICTED: Populus euphratica probable glutathione S-transferase (LOC105135766), mRNA	P32110	223	2e-69	Probable glutathione S-transferase	.	.	.	.	pfam13417	GST_N_3	Glutathione S-transferase, N-terminal domain.	GO:0006749|glutathione metabolic process;GO:0009737|response to abscisic acid;GO:0009733|response to auxin;GO:0009735|response to cytokinin;GO:0009739|response to gibberellin;GO:0009408|response to heat;GO:0010038|response to metal ion;GO:0009407|toxin catabolic process;	GO:0005737|cytoplasm;	GO:0004364|glutathione transferase activity;	K00799	GST, gst; glutathione S-transferase [EC:2.5.1.18]
Potri.012G132400	2.35571	0	up	yes	1.69004	4.29761e-06	up	yes	1.0404	0.246829	up	no	1.99022	1.95189e-08	up	yes	4.04659	3.54332e-51	up	yes	gi|224120176|ref|XP_002318263.1|	2105	0	gibberellin 20-oxidase family protein [Populus trichocarpa]	gi|566198416|ref|XM_002318227.2|	1768	0	Populus trichocarpa gibberellin 20-oxidase family protein (POPTR_0012s14040g) mRNA, complete cds	Q39111	521	5e-180	Gibberellin 20 oxidase 2	PA0147	126	2e-31	COG3491	pfam03171	2OG-FeII_Oxy	2OG-Fe(II) oxygenase superfamily. This family contains members of the 2-oxoglutarate (2OG) and Fe(II)-dependent oxygenase superfamily. This family includes the C-terminal of prolyl 4-hydroxylase alpha subunit. The holoenzyme has the activity EC:1.14.11.2 catalyzing the reaction: Procollagen L-proline + 2-oxoglutarate + O2 <=> procollagen trans- 4-hydroxy-L-proline + succinate + CO2. The full enzy…	GO:0009908|flower development;GO:0009740|gibberellic acid mediated signaling pathway;GO:0009686|gibberellin biosynthetic process;GO:0009739|response to gibberellin;GO:0080167|response to karrikin;GO:0009639|response to red or far red light;GO:0009826|unidimensional cell growth;	.	GO:0045544|gibberellin 20-oxidase activity;GO:0046872|metal ion binding;	K05282	E1.14.11.12; gibberellin 20-oxidase [EC:1.14.11.12]
Potri.013G028700	1.00267	0	up	yes	0.728045	1.12966e-18	up	no	0.252246	0.577706	up	no	0.0577644	0.518281	up	no	1.16176	5.18941e-40	up	yes	gi|224125398|ref|XP_002319576.1|	1842	0	hypothetical protein POPTR_0013s02980g [Populus trichocarpa]	gi|566199112|ref|XM_002319540.2|	2068	0	Populus trichocarpa hypothetical protein (POPTR_0013s02980g) mRNA, complete cds	Q940G6	609	0	Gibberellin receptor GID1C	RSc1772	105	2e-23	COG0657	pfam07859	Abhydrolase_3	alpha/beta hydrolase fold. This catalytic domain is found in a very wide range of enzymes.	GO:0048444|floral organ morphogenesis;GO:0009740|gibberellic acid mediated signaling pathway;GO:0010476|gibberellin mediated signaling pathway;GO:0008152|metabolic process;GO:0009939|positive regulation of gibberellic acid mediated signaling pathway;GO:0009739|response to gibberellin;	GO:0005634|nucleus;	GO:0016787|hydrolase activity;	K14493	GID1; gibberellin receptor GID1 [EC:3.-.-.-]
Potri.015G042000	2.03317	0	up	yes	1.38105	1.86095e-07	up	yes	2.86797	6.00295e-07	up	yes	1.9605	6.79203e-17	up	yes	2.54454	1.08393e-29	up	yes	gi|566205760|ref|XP_002321502.2|	1178	2e-158	hypothetical protein POPTR_0015s04200g [Populus trichocarpa]	gi|566205759|ref|XM_002321466.2|	1170	0	Populus trichocarpa hypothetical protein (POPTR_0015s04200g) mRNA, complete cds	P32110	204	4e-61	Probable glutathione S-transferase	SMb20420	62.8	2e-10	COG0625	pfam13417	GST_N_3	Glutathione S-transferase, N-terminal domain.	GO:0006749|glutathione metabolic process;GO:0009737|response to abscisic acid;GO:0009733|response to auxin;GO:0009735|response to cytokinin;GO:0009739|response to gibberellin;GO:0009408|response to heat;GO:0010038|response to metal ion;GO:0009407|toxin catabolic process;	GO:0005737|cytoplasm;	GO:0004364|glutathione transferase activity;	K00799	GST, gst; glutathione S-transferase [EC:2.5.1.18]
Potri.016G143900	-2.08339	0	down	yes	-0.746009	0.00493028	down	no	-0.147607	0.756495	down	no	-0.421495	0.0759991	down	no	-0.426685	0.103069	down	no	gi|566210380|ref|XP_002323112.2|	3307	0	hypothetical protein POPTR_0016s15060g [Populus trichocarpa]	gi|566210379|ref|XM_002323076.2|	2325	0	Populus trichocarpa hypothetical protein (POPTR_0016s15060g) mRNA, complete cds	Q9M384	678	0	Protein SCARECROW	.	.	.	.	pfam03514	GRAS	GRAS domain family. Proteins in the GRAS (GAI, RGA, SCR) family are known as major players in gibberellin (GA) signaling, which regulates various aspects of plant growth and development. Mutation of the SCARECROW (SCR) gene results in a radial pattern defect, loss of a ground tissue layer, in the root. The PAT1 protein is involved in phytochrome A signal transduction. A sequence, structure and ev…	GO:0008356|asymmetric cell division;GO:0090610|bundle sheath cell fate specification;GO:0009630|gravitropism;GO:0048366|leaf development;GO:0051457|maintenance of protein location in nucleus;GO:0009956|radial pattern formation;GO:0006355|regulation of transcription, DNA-templated;GO:0006351|transcription, DNA-templated;	GO:0005634|nucleus;	GO:0043565|sequence-specific DNA binding;GO:0003700|transcription factor activity, sequence-specific DNA binding;	.	.
Potri.017G124200	3.65373	0	up	yes	3.82688	1.24185e-19	up	yes	3.37041	5.34581e-06	up	yes	2.14863	3.7588e-05	up	yes	3.76041	5.0168e-17	up	yes	gi|743821264|ref|XP_011021371.1|	353	5e-39	PREDICTED: protein RSI-1 [Populus euphratica]	gi|566171372|ref|XM_006383277.1|	680	0	Populus trichocarpa gibberellin-regulated protein 5 (POPTR_0005s14640g) mRNA, complete cds	P47926	114	3e-30	Protein RSI-1	.	.	.	.	pfam02704	GASA	Gibberellin regulated protein. This is the GASA gibberellin regulated cysteine rich protein family. The expression of these proteins is up-regulated by the plant hormone gibberellin, most of these proteins have some role in plant development. There are 12 cysteine residues conserved within the alignment giving the potential for these proteins to posses 6 disulphide bonds.	.	GO:0005576|extracellular region;	.	.	.
Potri.017G125200	-1.09195	0	down	yes	-0.719852	7.65479e-07	down	no	-0.945793	0.000233735	down	no	-0.0521993	0.698532	down	no	0.102546	0.469574	up	no	gi|566171353|ref|XP_006383329.1|	3093	0	hypothetical protein POPTR_0005s14540g [Populus trichocarpa]	gi|566171352|ref|XM_006383267.1|	2142	0	Populus trichocarpa hypothetical protein (POPTR_0005s14540g) mRNA, complete cds	Q84TQ7	809	0	DELLA protein GAI	.	.	.	.	pfam03514	GRAS	GRAS domain family. Proteins in the GRAS (GAI, RGA, SCR) family are known as major players in gibberellin (GA) signaling, which regulates various aspects of plant growth and development. Mutation of the SCARECROW (SCR) gene results in a radial pattern defect, loss of a ground tissue layer, in the root. The PAT1 protein is involved in phytochrome A signal transduction. A sequence, structure and ev…	GO:0009740|gibberellic acid mediated signaling pathway;GO:2000273|positive regulation of receptor activity;GO:0006355|regulation of transcription, DNA-templated;GO:0009739|response to gibberellin;GO:0090378|seed trichome elongation;GO:0006351|transcription, DNA-templated;	GO:0005634|nucleus;	GO:0000989|transcription factor activity, transcription factor binding;	.	.
Potri.017G149000	1.06314	0	up	yes	1.04105	1.44378e-05	up	yes	0.185521	0.582469	up	no	1.21378	3.46384e-08	up	yes	0.670875	0.00695728	up	no	gi|566210574|ref|XP_006372370.1|	1063	2e-137	hypothetical protein POPTR_0017s00960g [Populus trichocarpa]	gi|743905311|ref|XM_011047753.1|	1382	0	PREDICTED: Populus euphratica probable WRKY transcription factor 27 (LOC105140777), mRNA	Q9FLX8	192	2e-54	Probable WRKY transcription factor 27	.	.	.	.	pfam03106	WRKY	WRKY DNA -binding domain.	GO:0042742|defense response to bacterium;GO:0045892|negative regulation of transcription, DNA-templated;GO:0007263|nitric oxide mediated signal transduction;GO:0009739|response to gibberellin;GO:0006351|transcription, DNA-templated;	GO:0005634|nucleus;	GO:0043565|sequence-specific DNA binding;GO:0003700|transcription factor activity, sequence-specific DNA binding;GO:0044212|transcription regulatory region DNA binding;	.	.
Potri.019G085600	4.52605	0	up	yes	4.34996	0.000217747	up	yes	4.2205	0.00113533	up	yes	4.17188	0.000464994	up	yes	5.03658	7.09099e-06	up	yes	gi|566240905|ref|XP_002326001.2|	2385	0	hypothetical protein POPTR_0019s11540g [Populus trichocarpa]	gi|566240904|ref|XM_002325965.2|	1542	0	Populus trichocarpa hypothetical protein (POPTR_0019s11540g) mRNA, complete cds	Q9S7H5	194	3e-54	Scarecrow-like protein 21	.	.	.	.	pfam03514	GRAS	GRAS domain family. Proteins in the GRAS (GAI, RGA, SCR) family are known as major players in gibberellin (GA) signaling, which regulates various aspects of plant growth and development. Mutation of the SCARECROW (SCR) gene results in a radial pattern defect, loss of a ground tissue layer, in the root. The PAT1 protein is involved in phytochrome A signal transduction. A sequence, structure and ev…	GO:0006355|regulation of transcription, DNA-templated;GO:0006351|transcription, DNA-templated;	GO:0005634|nucleus;	GO:0043565|sequence-specific DNA binding;GO:0003700|transcription factor activity, sequence-specific DNA binding;	.	.
Potri.T138100	-2.1567	0	down	yes	-0.748795	0.0820483	down	no	0.103548	0.836474	up	no	-0.225634	0.567351	down	no	0.0995278	0.786357	up	no	gi|566210380|ref|XP_002323112.2|	3381	0	hypothetical protein POPTR_0016s15060g [Populus trichocarpa]	gi|566210379|ref|XM_002323076.2|	2423	0	Populus trichocarpa hypothetical protein (POPTR_0016s15060g) mRNA, complete cds	Q2Z2E9	684	0	Protein SCARECROW	.	.	.	.	pfam03514	GRAS	GRAS domain family. Proteins in the GRAS (GAI, RGA, SCR) family are known as major players in gibberellin (GA) signaling, which regulates various aspects of plant growth and development. Mutation of the SCARECROW (SCR) gene results in a radial pattern defect, loss of a ground tissue layer, in the root. The PAT1 protein is involved in phytochrome A signal transduction. A sequence, structure and ev…	GO:0007275|multicellular organismal development;GO:0006355|regulation of transcription, DNA-templated;GO:0006351|transcription, DNA-templated;	GO:0005634|nucleus;	.	.	.
Potri.001G109400	-0.561891	0	down	no	1.35453	3.6064e-19	up	yes	0.767506	0.000317856	up	no	1.34152	2.33456e-19	up	yes	0.867126	4.71048e-07	up	no	gi|224058599|ref|XP_002299559.1|	3366	0	hypothetical protein POPTR_0001s08850g [Populus trichocarpa]	gi|743852214|ref|XM_011030895.1|	2714	0	PREDICTED: Populus euphratica scarecrow-like protein 28 (LOC105129009), mRNA	Q9CAN3	711	0	Scarecrow-like protein 28	.	.	.	.	pfam03514	GRAS	GRAS domain family. Proteins in the GRAS (GAI, RGA, SCR) family are known as major players in gibberellin (GA) signaling, which regulates various aspects of plant growth and development. Mutation of the SCARECROW (SCR) gene results in a radial pattern defect, loss of a ground tissue layer, in the root. The PAT1 protein is involved in phytochrome A signal transduction. A sequence, structure and ev…	GO:0006355|regulation of transcription, DNA-templated;GO:0006351|transcription, DNA-templated;	GO:0005634|nucleus;	GO:0043565|sequence-specific DNA binding;GO:0003700|transcription factor activity, sequence-specific DNA binding;	.	.
Potri.002G022600	-0.700936	0	down	no	-2.50449	1.57546e-15	down	yes	-2.32067	3.2811e-12	down	yes	-1.61438	1.55617e-10	down	yes	1.83642	1.93052e-30	up	yes	gi|671723177|gb|AII82564.1|	306	7e-31	GA-stimulated protein [Populus x canadensis]	gi|566155851|ref|XM_002300671.2|	457	0	Populus trichocarpa GAST-like gene product family protein (POPTR_0002s02420g) mRNA, complete cds	Q93X17	105	4e-26	Snakin-2	.	.	.	.	pfam02704	GASA	Gibberellin regulated protein. This is the GASA gibberellin regulated cysteine rich protein family. The expression of these proteins is up-regulated by the plant hormone gibberellin, most of these proteins have some role in plant development. There are 12 cysteine residues conserved within the alignment giving the potential for these proteins to posses 6 disulphide bonds.	GO:0006952|defense response;	GO:0005618|cell wall;GO:0005576|extracellular region;	.	.	.
Potri.002G191900	1.23273	0	up	no	2.1365	0.00216938	up	yes	2.15642	0.00309327	up	yes	1.62978	0.0304487	up	no	2.10967	0.00324067	up	yes	gi|566158881|ref|XP_002301530.2|	1761	0	Gibberellin 2-beta-dioxygenase 2 family protein [Populus trichocarpa]	gi|743917513|ref|XM_011004443.1|	1122	0	PREDICTED: Populus euphratica gibberellin 2-beta-dioxygenase 2-like (LOC105109665), mRNA	Q9XHM5	473	2e-164	Gibberellin 2-beta-dioxygenase 2	PA4191	92.8	3e-20	COG3491	pfam03171	2OG-FeII_Oxy	2OG-Fe(II) oxygenase superfamily. This family contains members of the 2-oxoglutarate (2OG) and Fe(II)-dependent oxygenase superfamily. This family includes the C-terminal of prolyl 4-hydroxylase alpha subunit. The holoenzyme has the activity EC:1.14.11.2 catalyzing the reaction: Procollagen L-proline + 2-oxoglutarate + O2 <=> procollagen trans- 4-hydroxy-L-proline + succinate + CO2. The full enzy…	GO:0009686|gibberellin biosynthetic process;	.	GO:0045543|gibberellin 2-beta-dioxygenase activity;GO:0046872|metal ion binding;	.	.
Potri.003G122400	-0.769843	0	down	no	1.02461	1.63597e-10	up	yes	0.929195	6.54463e-06	up	no	1.02161	8.44571e-11	up	yes	0.544099	0.00217337	up	no	gi|224071735|ref|XP_002303565.1|	3435	0	scarecrow transcription factor family protein [Populus trichocarpa]	gi|743871192|ref|XM_011035492.1|	2993	0	PREDICTED: Populus euphratica scarecrow-like protein 28 (LOC105132162), mRNA	Q9CAN3	696	0	Scarecrow-like protein 28	.	.	.	.	pfam03514	GRAS	GRAS domain family. Proteins in the GRAS (GAI, RGA, SCR) family are known as major players in gibberellin (GA) signaling, which regulates various aspects of plant growth and development. Mutation of the SCARECROW (SCR) gene results in a radial pattern defect, loss of a ground tissue layer, in the root. The PAT1 protein is involved in phytochrome A signal transduction. A sequence, structure and ev…	GO:0006355|regulation of transcription, DNA-templated;GO:0006351|transcription, DNA-templated;	GO:0005634|nucleus;	GO:0043565|sequence-specific DNA binding;GO:0003700|transcription factor activity, sequence-specific DNA binding;	.	.
Potri.003G132000	-3.30005e-06	0	down	no	1.03648	0.00654228	up	yes	0.65741	0.100118	up	no	1.15199	0.00169616	up	yes	0.822619	0.0381945	up	no	gi|566162429|ref|XP_006385776.1|	1663	0	hypothetical protein POPTR_0003s13190g [Populus trichocarpa]	gi|743825755|ref|XR_842027.1|	1251	0	PREDICTED: Populus euphratica transcription factor MYB46-like (LOC105124336), transcript variant X3, misc_RNA	Q9SPG3	206	1e-59	Transcription factor MYB26	ECU11g1690	110	3e-27	COG5147	pfam00249	Myb_DNA-binding	Myb-like DNA-binding domain. This family contains the DNA binding domains from Myb proteins, as well as the SANT domain family.	GO:0009834|plant-type secondary cell wall biogenesis;GO:0009739|response to gibberellin;GO:0006351|transcription, DNA-templated;	GO:0005634|nucleus;	GO:0003677|DNA binding;GO:0003700|transcription factor activity, sequence-specific DNA binding;	K09422	MYBP; myb proto-oncogene protein, plant
Potri.004G160600	-0.961461	0	down	no	-1.65426	0.00881685	down	yes	-0.478058	0.449312	down	no	-0.199318	0.679731	down	no	-1.01214	0.0685079	down	no	gi|743884037|ref|XP_011037177.1|	968	1e-126	PREDICTED: protein SHORT INTERNODES-like [Populus euphratica]	gi|743884044|ref|XM_011038877.1|	1091	0	PREDICTED: Populus euphratica protein SHORT INTERNODES-like (LOC105134464), transcript variant X3, mRNA	Q9XGX0	163	4e-44	Protein SHORT INTERNODES	.	.	.	.	pfam05142	DUF702	Domain of unknown function (DUF702). Members of this family are found in various putative zinc finger proteins.	GO:0009851|auxin biosynthetic process;GO:0009734|auxin-activated signaling pathway;GO:0009740|gibberellic acid mediated signaling pathway;GO:0007275|multicellular organismal development;GO:0009938|negative regulation of gibberellic acid mediated signaling pathway;GO:0009739|response to gibberellin;GO:0006351|transcription, DNA-templated;	GO:0005634|nucleus;	GO:0003677|DNA binding;GO:0046872|metal ion binding;GO:0046982|protein heterodimerization activity;GO:0003700|transcription factor activity, sequence-specific DNA binding;	.	.
Potri.005G145600	2.18308	0	up	no	2.46057	0.010583	up	yes	2.36318	0.0194709	up	no	3.10094	0.000295197	up	yes	2.33228	0.0160443	up	yes	gi|566172105|ref|XP_002306498.2|	2336	0	scarecrow transcription factor family protein [Populus trichocarpa]	gi|566172104|ref|XM_002306462.2|	1440	0	Populus trichocarpa scarecrow transcription factor family protein (POPTR_0005s18920g) mRNA, complete cds	Q9SN22	521	0	Scarecrow-like protein 32	.	.	.	.	pfam03514	GRAS	GRAS domain family. Proteins in the GRAS (GAI, RGA, SCR) family are known as major players in gibberellin (GA) signaling, which regulates various aspects of plant growth and development. Mutation of the SCARECROW (SCR) gene results in a radial pattern defect, loss of a ground tissue layer, in the root. The PAT1 protein is involved in phytochrome A signal transduction. A sequence, structure and ev…	GO:0006355|regulation of transcription, DNA-templated;GO:0006351|transcription, DNA-templated;	GO:0005634|nucleus;	GO:0043565|sequence-specific DNA binding;GO:0003700|transcription factor activity, sequence-specific DNA binding;	.	.
Potri.006G230800	0.978014	0	up	no	1.2853	2.35413e-24	up	yes	2.07528	9.57198e-06	up	yes	1.40894	1.45733e-31	up	yes	1.44178	2.0272e-28	up	yes	gi|224092204|ref|XP_002309507.1|	1082	6e-139	hypothetical protein POPTR_0006s24690g [Populus trichocarpa]	gi|743813337|ref|XM_011021192.1|	725	0	PREDICTED: Populus euphratica pollen-specific protein SF21-like (LOC105122212), transcript variant X2, mRNA	O23969	281	4e-86	Pollen-specific protein SF21	.	.	.	.	pfam03096	Ndr	Ndr family. This family consists of proteins from different gene families: Ndr1/RTP/Drg1, Ndr2, and Ndr3. Their similarity was previously noted. The precise molecular and cellular function of members of this family is still unknown. Yet, they are known to be involved in cellular differentiation events. The Ndr1 group was the first to be discovered. Their expression is repressed by the proto-oncog…	GO:0010227|floral organ abscission;GO:0008285|negative regulation of cell proliferation;GO:0009640|photomorphogenesis;GO:0010371|regulation of gibberellin biosynthetic process;GO:0090470|shoot organ boundary specification;GO:0006351|transcription, DNA-templated;GO:0010228|vegetative to reproductive phase transition of meristem;	GO:0005634|nucleus;	GO:0003677|DNA binding;GO:0043565|sequence-specific DNA binding;GO:0003700|transcription factor activity, sequence-specific DNA binding;	.	.
Potri.016G023200	-0.955156	0	down	no	-1.03916	3.35998e-71	down	yes	-1.71695	5.35769e-28	down	yes	-2.03198	2.70832e-198	down	yes	-0.97969	8.4092e-41	down	no	gi|566208274|ref|XP_006373657.1|	1083	7e-145	hypothetical protein POPTR_0016s02350g [Populus trichocarpa]	gi|566208277|ref|XM_002322535.2|	990	0	Populus trichocarpa hypothetical protein (POPTR_0016s02370g) mRNA, complete cds	P32110	219	3e-67	Probable glutathione S-transferase	.	.	.	.	pfam13417	GST_N_3	Glutathione S-transferase, N-terminal domain.	GO:0006749|glutathione metabolic process;GO:0009737|response to abscisic acid;GO:0009733|response to auxin;GO:0009735|response to cytokinin;GO:0009739|response to gibberellin;GO:0009408|response to heat;GO:0010038|response to metal ion;GO:0009407|toxin catabolic process;	GO:0005737|cytoplasm;	GO:0004364|glutathione transferase activity;	K00799	GST, gst; glutathione S-transferase [EC:2.5.1.18]
Potri.T149500	-0.920669	0	down	no	-1.09238	1.72088e-142	down	yes	-1.68725	8.05512e-35	down	yes	-1.91831	0	down	yes	-0.884308	1.00639e-52	down	no	gi|224137492|ref|XP_002322571.1|	1168	1e-157	hypothetical protein POPTR_0016s02370g [Populus trichocarpa]	gi|566208277|ref|XM_002322535.2|	1134	0	Populus trichocarpa hypothetical protein (POPTR_0016s02370g) mRNA, complete cds	P32110	225	1e-69	Probable glutathione S-transferase	.	.	.	.	pfam13417	GST_N_3	Glutathione S-transferase, N-terminal domain.	GO:0006749|glutathione metabolic process;GO:0009737|response to abscisic acid;GO:0009733|response to auxin;GO:0009735|response to cytokinin;GO:0009739|response to gibberellin;GO:0009408|response to heat;GO:0010038|response to metal ion;GO:0009407|toxin catabolic process;	GO:0005737|cytoplasm;	GO:0004364|glutathione transferase activity;	K00799	GST, gst; glutathione S-transferase [EC:2.5.1.18]
Potri.006G024200	0.596273	0	up	no	0.263758	0.0372157	up	no	-1.34996	2.28706e-12	down	yes	-1.06395	3.32006e-12	down	yes	-0.168308	0.254275	down	no	gi|224086665|ref|XP_002307924.1|	1143	3e-155	hypothetical protein POPTR_0006s02510g [Populus trichocarpa]	gi|566174111|ref|XM_002307888.2|	850	0	Populus trichocarpa hypothetical protein (POPTR_0006s02510g) mRNA, complete cds	P32110	216	5e-67	Probable glutathione S-transferase	.	.	.	.	pfam13417	GST_N_3	Glutathione S-transferase, N-terminal domain.	GO:0006749|glutathione metabolic process;GO:0009737|response to abscisic acid;GO:0009733|response to auxin;GO:0009735|response to cytokinin;GO:0009739|response to gibberellin;GO:0009408|response to heat;GO:0010038|response to metal ion;GO:0009407|toxin catabolic process;	GO:0005737|cytoplasm;	GO:0004364|glutathione transferase activity;	K00799	GST, gst; glutathione S-transferase [EC:2.5.1.18]
Potri.006G086100	0.109272	0	up	no	0.882029	6.02028e-12	up	no	1.16395	2.65602e-05	up	yes	1.80235	1.12196e-60	up	yes	0.0920042	0.548708	up	no	gi|224090691|ref|XP_002309061.1|	1381	0	expansin family protein [Populus trichocarpa]	gi|566175235|ref|XM_002309025.2|	1248	0	Populus trichocarpa expansin family protein (POPTR_0006s08630g) mRNA, complete cds	O80932	436	5e-145	Expansin-A3	.	.	.	.	pfam01357	Pollen_allerg_1	Pollen allergen. This family contains allergens lol PI, PII and PIII from Lolium perenne.	GO:0009664|plant-type cell wall organization;GO:0009739|response to gibberellin;GO:0010114|response to red light;GO:0006949|syncytium formation;	GO:0005618|cell wall;GO:0005576|extracellular region;GO:0016020|membrane;	.	.	.
Potri.006G230700	0.386733	0	up	no	0.0717132	0.794063	up	no	1.63248	0.000302879	up	yes	0.928286	5.38452e-05	up	no	0.655262	0.00782982	up	no	gi|566177984|ref|XP_002308569.2|	2699	0	hypothetical protein POPTR_0006s24680g [Populus trichocarpa]	gi|743813321|ref|XM_011021187.1|	2183	0	PREDICTED: Populus euphratica homeobox protein ATH1-like (LOC105122211), transcript variant X4, mRNA	P48731	314	1e-95	Homeobox protein ATH1	.	.	.	.	pfam07526	POX	Associated with HOX. The function of this domain is unknown. It is often found in plant proteins associated with pfam00046.	GO:0010227|floral organ abscission;GO:0008285|negative regulation of cell proliferation;GO:0009640|photomorphogenesis;GO:0010371|regulation of gibberellin biosynthetic process;GO:0090470|shoot organ boundary specification;GO:0006351|transcription, DNA-templated;GO:0010228|vegetative to reproductive phase transition of meristem;	GO:0005634|nucleus;	GO:0003677|DNA binding;GO:0043565|sequence-specific DNA binding;GO:0003700|transcription factor activity, sequence-specific DNA binding;	.	.
Potri.008G069800	0.256731	0	up	no	-0.0975711	0.513238	down	no	1.13236	0.00926109	up	yes	0.196377	0.155863	up	no	0.489602	0.000561063	up	no	gi|566182750|ref|XP_002311230.2|	1759	0	hypothetical protein POPTR_0008s06980g [Populus trichocarpa]	gi|743781610|ref|XM_011050310.1|	1211	0	PREDICTED: Populus euphratica gibberellin 2-beta-dioxygenase 2 (LOC105142578), mRNA	Q9LHN8	73.6	8e-13	Feruloyl CoA ortho-hydroxylase 1	.	.	.	.	pfam14226	DIOX_N	non-haem dioxygenase in morphine synthesis N-terminal. This is the highly conserved N-terminal region of proteins with 2-oxoglutarate/Fe(II)-dependent dioxygenase activity.	GO:0009805|coumarin biosynthetic process;GO:0010421|hydrogen peroxide-mediated programmed cell death;GO:0009699|phenylpropanoid biosynthetic process;	.	GO:0051213|dioxygenase activity;GO:0046872|metal ion binding;	K06892	F6H1; feruloyl-CoA ortho-hydroxylase [EC:1.14.11.-]
Potri.009G075500	0.195143	0	up	no	1.2074	0.116408	up	no	2.51564	0.00155971	up	yes	3.38344	6.23417e-10	up	yes	0.816296	0.32383	up	no	gi|566186872|ref|XP_002313234.2|	2583	0	hypothetical protein POPTR_0009s07930g [Populus trichocarpa]	gi|157311800|gb|AC210342.1|	1744	0	Populus trichocarpa clone POP091-B06, complete sequence	Q5NE24	117	1e-26	Nodulation-signaling pathway 2 protein	.	.	.	.	pfam03514	GRAS	GRAS domain family. Proteins in the GRAS (GAI, RGA, SCR) family are known as major players in gibberellin (GA) signaling, which regulates various aspects of plant growth and development. Mutation of the SCARECROW (SCR) gene results in a radial pattern defect, loss of a ground tissue layer, in the root. The PAT1 protein is involved in phytochrome A signal transduction. A sequence, structure and ev…	GO:0009877|nodulation;GO:0006355|regulation of transcription, DNA-templated;GO:0006351|transcription, DNA-templated;	GO:0005783|endoplasmic reticulum;GO:0031965|nuclear membrane;	.	.	.
Potri.011G095600	0.277452	0	up	no	0.478154	0.149874	up	no	1.61994	0.00133686	up	yes	0.812219	0.00781632	up	no	-1.13987	0.0105771	down	yes	gi|224114543|ref|XP_002316789.1|	1762	0	dioxygenase family protein [Populus trichocarpa]	gi|224114542|ref|XM_002316753.1|	1061	0	Populus trichocarpa dioxygenase family protein (POPTR_0011s09770g) mRNA, complete cds	Q9SQ80	495	2e-173	Gibberellin 2-beta-dioxygenase 1	PA0147	112	4e-27	COG3491	pfam03171	2OG-FeII_Oxy	2OG-Fe(II) oxygenase superfamily. This family contains members of the 2-oxoglutarate (2OG) and Fe(II)-dependent oxygenase superfamily. This family includes the C-terminal of prolyl 4-hydroxylase alpha subunit. The holoenzyme has the activity EC:1.14.11.2 catalyzing the reaction: Procollagen L-proline + 2-oxoglutarate + O2 <=> procollagen trans- 4-hydroxy-L-proline + succinate + CO2. The full enzy…	GO:0009686|gibberellin biosynthetic process;	.	GO:0045543|gibberellin 2-beta-dioxygenase activity;GO:0046872|metal ion binding;	.	.
Potri.011G134100	2.55008	0	up	no	-0.039543	0.98994	down	no	5.4761	0.00403746	up	yes	3.84508	0.0110488	up	yes	-0.250634	0.938826	down	no	gi|566195342|ref|XP_006377829.1|	1785	0	hypothetical protein POPTR_0011s13760g [Populus trichocarpa]	gi|566195341|ref|XM_006377767.1|	1137	0	Populus trichocarpa hypothetical protein (POPTR_0011s13760g) mRNA, complete cds	O49561	324	7e-107	Gibberellin 2-beta-dioxygenase 8	mlr6892	115	4e-28	COG3491	pfam03171	2OG-FeII_Oxy	2OG-Fe(II) oxygenase superfamily. This family contains members of the 2-oxoglutarate (2OG) and Fe(II)-dependent oxygenase superfamily. This family includes the C-terminal of prolyl 4-hydroxylase alpha subunit. The holoenzyme has the activity EC:1.14.11.2 catalyzing the reaction: Procollagen L-proline + 2-oxoglutarate + O2 <=> procollagen trans- 4-hydroxy-L-proline + succinate + CO2. The full enzy…	GO:0009686|gibberellin biosynthetic process;GO:0009685|gibberellin metabolic process;	.	GO:0052635|C-20 gibberellin 2-beta-dioxygenase activity;GO:0046872|metal ion binding;	K04125	E1.14.11.13; gibberellin 2-oxidase [EC:1.14.11.13]
Potri.012G076700	0.719508	0	up	no	0.265349	0.205476	up	no	1.95438	1.18216e-06	up	yes	1.30908	1.04841e-13	up	yes	0.845312	1.75718e-05	up	no	gi|224119232|ref|XP_002318020.1|	566	9e-71	hypothetical protein POPTR_0012s07820g [Populus trichocarpa]	gi|566197315|ref|XM_002317984.2|	696	0	Populus trichocarpa hypothetical protein (POPTR_0012s07820g) mRNA, complete cds	Q93X17	96.3	2e-23	Snakin-2	.	.	.	.	pfam02704	GASA	Gibberellin regulated protein. This is the GASA gibberellin regulated cysteine rich protein family. The expression of these proteins is up-regulated by the plant hormone gibberellin, most of these proteins have some role in plant development. There are 12 cysteine residues conserved within the alignment giving the potential for these proteins to posses 6 disulphide bonds.	GO:0006952|defense response;	GO:0005618|cell wall;GO:0005576|extracellular region;	.	.	.
Potri.015G071500	0.224183	0	up	no	0.983565	3.82386e-08	up	no	1.90347	1.11611e-05	up	yes	1.92428	1.25998e-37	up	yes	2.32621	1.85583e-50	up	yes	gi|224133432|ref|XP_002321566.1|	447	9e-51	hypothetical protein POPTR_0015s08290g [Populus trichocarpa]	gi|566206582|ref|XM_002321530.2|	636	0	Populus trichocarpa hypothetical protein (POPTR_0015s08290g) mRNA, complete cds	Q93X17	90.1	3e-20	Snakin-2	.	.	.	.	pfam02704	GASA	Gibberellin regulated protein. This is the GASA gibberellin regulated cysteine rich protein family. The expression of these proteins is up-regulated by the plant hormone gibberellin, most of these proteins have some role in plant development. There are 12 cysteine residues conserved within the alignment giving the potential for these proteins to posses 6 disulphide bonds.	GO:0006952|defense response;	GO:0005618|cell wall;GO:0005576|extracellular region;	.	.	.
Potri.015G134600	0.084681	0	up	no	0.699494	0.0300895	up	no	1.61588	6.34744e-06	up	yes	1.82006	1.11926e-12	up	yes	2.53587	4.40217e-26	up	yes	gi|224136854|ref|XP_002322432.1|	1695	0	gibberellin 20-oxidase family protein [Populus trichocarpa]	gi|118489892|gb|EF148790.1|	1114	0	Populus trichocarpa x Populus deltoides clone WS0137_O22 unknown mRNA	O04706	445	1e-149	Gibberellin 20 oxidase 1-B	PA4191	96.7	7e-21	COG3491	pfam14226	DIOX_N	non-haem dioxygenase in morphine synthesis N-terminal. This is the highly conserved N-terminal region of proteins with 2-oxoglutarate/Fe(II)-dependent dioxygenase activity.	.	.	GO:0046872|metal ion binding;GO:0016491|oxidoreductase activity;	.	.
Potri.016G009700	0.220207	0	up	no	-0.113173	0.120852	down	no	1.34862	0.00581328	up	yes	1.6674	1.37826e-181	up	yes	-0.0335279	0.729012	down	no	gi|224137264|ref|XP_002322514.1|	2951	0	hypothetical protein POPTR_0016s01110g [Populus trichocarpa]	gi|743893893|ref|XM_011041887.1|	1994	0	PREDICTED: Populus euphratica scarecrow-like protein 13 (LOC105136508), mRNA	Q9M0M5	679	0	Scarecrow-like protein 13	.	.	.	.	pfam03514	GRAS	GRAS domain family. Proteins in the GRAS (GAI, RGA, SCR) family are known as major players in gibberellin (GA) signaling, which regulates various aspects of plant growth and development. Mutation of the SCARECROW (SCR) gene results in a radial pattern defect, loss of a ground tissue layer, in the root. The PAT1 protein is involved in phytochrome A signal transduction. A sequence, structure and ev…	GO:0006351|transcription, DNA-templated;	GO:0005737|cytoplasm;GO:0005634|nucleus;	GO:0043565|sequence-specific DNA binding;GO:0003700|transcription factor activity, sequence-specific DNA binding;	.	.
Potri.017G083000	0.321679	0	up	no	0.627116	3.18734e-22	up	no	1.28772	1.19817e-05	up	yes	1.43642	3.83639e-131	up	yes	0.189379	0.0150877	up	no	gi|671723173|gb|AII82562.1|	356	3e-39	GA stimulated protein 4 [Populus x canadensis]	gi|566212831|ref|XM_002323821.2|	761	0	Populus trichocarpa hypothetical protein (POPTR_0017s11940g) mRNA, complete cds	P46690	109	3e-28	Gibberellin-regulated protein 4	.	.	.	.	pfam02704	GASA	Gibberellin regulated protein. This is the GASA gibberellin regulated cysteine rich protein family. The expression of these proteins is up-regulated by the plant hormone gibberellin, most of these proteins have some role in plant development. There are 12 cysteine residues conserved within the alignment giving the potential for these proteins to posses 6 disulphide bonds.	GO:0045454|cell redox homeostasis;GO:0009740|gibberellic acid mediated signaling pathway;GO:0009739|response to gibberellin;	GO:0005623|cell;GO:0005576|extracellular region;	.	.	.
Potri.017G148300	-0.576929	0	down	no	-9.00106e-05	0.999798	down	no	1.23694	0.00760224	up	yes	0.463306	0.129209	up	no	1.11277	0.000103094	up	yes	gi|743905278|ref|XP_011046037.1|	1787	0	PREDICTED: uncharacterized protein LOC105140768 isoform X1 [Populus euphratica]	gi|156713526|gb|AC209270.1|	1093	0	Populus trichocarpa clone POP015-B22, complete sequence	Q8S4W7	210	2e-60	DELLA protein GAI1	.	.	.	.	pfam03514	GRAS	GRAS domain family. Proteins in the GRAS (GAI, RGA, SCR) family are known as major players in gibberellin (GA) signaling, which regulates various aspects of plant growth and development. Mutation of the SCARECROW (SCR) gene results in a radial pattern defect, loss of a ground tissue layer, in the root. The PAT1 protein is involved in phytochrome A signal transduction. A sequence, structure and ev…	GO:0009740|gibberellic acid mediated signaling pathway;GO:0006355|regulation of transcription, DNA-templated;GO:0006351|transcription, DNA-templated;	GO:0005634|nucleus;	GO:0000989|transcription factor activity, transcription factor binding;	K14494	DELLA; DELLA protein
Potri.T155100	0.39586	0	up	no	0.545949	2.95921e-06	up	no	1.6214	0.00158153	up	yes	-1.1099	2.08203e-14	down	yes	1.41564	8.0721e-32	up	yes	gi|224085874|ref|XP_002307722.1|	526	1e-64	hypothetical protein POPTR_0005s26040g [Populus trichocarpa]	gi|566173302|ref|XM_002307686.2|	830	0	Populus trichocarpa hypothetical protein (POPTR_0005s26040g) mRNA, complete cds	Q93X17	115	2e-30	Snakin-2	.	.	.	.	pfam02704	GASA	Gibberellin regulated protein. This is the GASA gibberellin regulated cysteine rich protein family. The expression of these proteins is up-regulated by the plant hormone gibberellin, most of these proteins have some role in plant development. There are 12 cysteine residues conserved within the alignment giving the potential for these proteins to posses 6 disulphide bonds.	GO:0006952|defense response;	GO:0005618|cell wall;GO:0005576|extracellular region;	.	.	.
Potri.001G242000	0.671433	0	up	no	0.150126	0.133295	up	no	0.24823	0.284572	up	no	1.10554	8.20977e-36	up	yes	-1.10152	3.20035e-18	down	yes	gi|224059474|ref|XP_002299864.1|	3472	0	hypothetical protein POPTR_0001s24880g [Populus trichocarpa]	gi|743876775|ref|XM_011036985.1|	1987	0	PREDICTED: Populus euphratica scarecrow-like protein 14 (LOC105133143), mRNA	P0C883	489	1e-160	Scarecrow-like protein 33	.	.	.	.	pfam03514	GRAS	GRAS domain family. Proteins in the GRAS (GAI, RGA, SCR) family are known as major players in gibberellin (GA) signaling, which regulates various aspects of plant growth and development. Mutation of the SCARECROW (SCR) gene results in a radial pattern defect, loss of a ground tissue layer, in the root. The PAT1 protein is involved in phytochrome A signal transduction. A sequence, structure and ev…	GO:0006355|regulation of transcription, DNA-templated;GO:0006351|transcription, DNA-templated;	GO:0005634|nucleus;	GO:0043565|sequence-specific DNA binding;GO:0003700|transcription factor activity, sequence-specific DNA binding;	.	.
Potri.002G159500	-0.711979	0	down	no	0.0598389	0.690619	up	no	0.480377	0.0450487	up	no	1.03475	2.74229e-16	up	yes	1.53873	1.36591e-24	up	yes	gi|224067894|ref|XP_002302586.1|	1684	0	hypothetical protein POPTR_0002s16090g [Populus trichocarpa]	gi|743828708|ref|XM_011025036.1|	1217	0	PREDICTED: Populus euphratica feruloyl CoA ortho-hydroxylase 2-like (LOC105124869), mRNA	O04705	144	3e-37	Gibberellin 20 oxidase 1-D	PA0147	147	3e-39	COG3491	pfam03171	2OG-FeII_Oxy	2OG-Fe(II) oxygenase superfamily. This family contains members of the 2-oxoglutarate (2OG) and Fe(II)-dependent oxygenase superfamily. This family includes the C-terminal of prolyl 4-hydroxylase alpha subunit. The holoenzyme has the activity EC:1.14.11.2 catalyzing the reaction: Procollagen L-proline + 2-oxoglutarate + O2 <=> procollagen trans- 4-hydroxy-L-proline + succinate + CO2. The full enzy…	.	.	GO:0046872|metal ion binding;GO:0016491|oxidoreductase activity;	.	.
Potri.004G065000	-2.59008	0	down	no	-0.608335	0.7654	down	no	-0.0309788	0.989632	down	no	2.83659	0.011208	up	yes	1.74649	0.188466	up	no	gi|224078978|ref|XP_002305704.1|	1769	0	truncated Gibberellin 2-oxidase family protein [Populus trichocarpa]	gi|743877660|ref|XM_011037156.1|	1053	0	PREDICTED: Populus euphratica gibberellin 2-beta-dioxygenase (LOC105133248), mRNA	Q9XG83	481	5e-168	Gibberellin 2-beta-dioxygenase	PA0147	112	3e-27	COG3491	pfam03171	2OG-FeII_Oxy	2OG-Fe(II) oxygenase superfamily. This family contains members of the 2-oxoglutarate (2OG) and Fe(II)-dependent oxygenase superfamily. This family includes the C-terminal of prolyl 4-hydroxylase alpha subunit. The holoenzyme has the activity EC:1.14.11.2 catalyzing the reaction: Procollagen L-proline + 2-oxoglutarate + O2 <=> procollagen trans- 4-hydroxy-L-proline + succinate + CO2. The full enzy…	GO:0009686|gibberellin biosynthetic process;	.	GO:0045543|gibberellin 2-beta-dioxygenase activity;GO:0046872|metal ion binding;	.	.
Potri.006G016200	0.654458	0	up	no	-0.228211	0.00201236	down	no	0.586361	0.104268	up	no	2.02262	1.64071e-282	up	yes	-0.273551	0.00252381	down	no	gi|224089713|ref|XP_002308802.1|	2950	0	hypothetical protein POPTR_0006s01720g [Populus trichocarpa]	gi|743920902|ref|XM_011006204.1|	1986	0	PREDICTED: Populus euphratica scarecrow-like protein 13 (LOC105110983), transcript variant X1, mRNA	Q9M0M5	648	0	Scarecrow-like protein 13	.	.	.	.	pfam03514	GRAS	GRAS domain family. Proteins in the GRAS (GAI, RGA, SCR) family are known as major players in gibberellin (GA) signaling, which regulates various aspects of plant growth and development. Mutation of the SCARECROW (SCR) gene results in a radial pattern defect, loss of a ground tissue layer, in the root. The PAT1 protein is involved in phytochrome A signal transduction. A sequence, structure and ev…	GO:0006351|transcription, DNA-templated;	GO:0005737|cytoplasm;GO:0005634|nucleus;	GO:0043565|sequence-specific DNA binding;GO:0003700|transcription factor activity, sequence-specific DNA binding;	.	.
Potri.014G073700	-0.518769	0	down	no	-0.351985	0.268216	down	no	-0.334234	0.555921	down	no	-1.37214	0.000208173	down	yes	-1.34489	0.000244871	down	yes	gi|566202999|ref|XP_002320083.2|	2014	0	gibberellin 20-oxidase family protein [Populus trichocarpa]	gi|743788937|ref|XM_011036573.1|	1424	0	PREDICTED: Populus euphratica gibberellin 20 oxidase 1-like (LOC105132847), mRNA	Q39110	481	1e-165	Gibberellin 20 oxidase 1	PA4191	124	1e-30	COG3491	pfam03171	2OG-FeII_Oxy	2OG-Fe(II) oxygenase superfamily. This family contains members of the 2-oxoglutarate (2OG) and Fe(II)-dependent oxygenase superfamily. This family includes the C-terminal of prolyl 4-hydroxylase alpha subunit. The holoenzyme has the activity EC:1.14.11.2 catalyzing the reaction: Procollagen L-proline + 2-oxoglutarate + O2 <=> procollagen trans- 4-hydroxy-L-proline + succinate + CO2. The full enzy…	GO:0009908|flower development;GO:0009740|gibberellic acid mediated signaling pathway;GO:0009686|gibberellin biosynthetic process;GO:0048366|leaf development;GO:0009739|response to gibberellin;GO:0048575|short-day photoperiodism, flowering;GO:0009826|unidimensional cell growth;	GO:0005737|cytoplasm;	GO:0045544|gibberellin 20-oxidase activity;GO:0046872|metal ion binding;	K05282	E1.14.11.12; gibberellin 20-oxidase [EC:1.14.11.12]
Potri.001G297700	-0.00644836	0	down	no	0.161215	0.811252	up	no	1.21465	0.0311941	up	no	1.18504	0.0413542	up	no	3.47598	8.73484e-18	up	yes	gi|566151852|ref|XP_002300251.2|	364	4e-40	hypothetical protein POPTR_0001s30500g [Populus trichocarpa]	gi|566151851|ref|XM_002300215.2|	871	0	Populus trichocarpa hypothetical protein (POPTR_0001s30500g) mRNA, complete cds	Q948Z4	115	3e-30	Snakin-1	.	.	.	.	pfam02704	GASA	Gibberellin regulated protein. This is the GASA gibberellin regulated cysteine rich protein family. The expression of these proteins is up-regulated by the plant hormone gibberellin, most of these proteins have some role in plant development. There are 12 cysteine residues conserved within the alignment giving the potential for these proteins to posses 6 disulphide bonds.	GO:0006952|defense response;	GO:0005618|cell wall;GO:0005576|extracellular region;	.	.	.
Potri.002G052100	-0.657536	0	down	no	0.405084	0.224451	up	no	0.526711	0.22965	up	no	-0.0264148	0.93831	down	no	-1.34016	0.00267424	down	yes	gi|224066499|ref|XP_002302110.1|	4249	0	ent-kaurene synthase A family protein [Populus trichocarpa]	gi|946577425|gb|KT877421.1|	2388	0	Populus trichocarpa isolate PtTPS17 terpene synthase mRNA, complete cds	O04408	945	0	Ent-copalyl diphosphate synthase, chloroplastic	.	.	.	.	pfam01397	Terpene_synth	Terpene synthase, N-terminal domain. It has been suggested that this gene family be designated tps (for terpene synthase). It has been split into six subgroups on the basis of phylogeny, called tpsa-tpsf. tpsa includes vetispiridiene synthase, 5-epi- aristolochene synthase, and (+)-delta-cadinene synthase. tpsb includes (-)-limonene synthase. tpsc includes kaurene synthase A. tpsd includes taxadi…	GO:0009686|gibberellin biosynthetic process;	GO:0009507|chloroplast;	GO:0009905|ent-copalyl diphosphate synthase activity;GO:0000287|magnesium ion binding;GO:0010333|terpene synthase activity;	.	.
Potri.002G073400	-0.765904	0	down	no	-0.525261	7.63106e-31	down	no	-0.612315	0.000204036	down	no	-0.370634	6.17006e-18	down	no	-1.0884	4.67419e-62	down	yes	gi|224066759|ref|XP_002302201.1|	3062	0	SCARECROW-LIKE 1 family protein [Populus trichocarpa]	gi|164519404|gb|AC216455.1|	2186	0	Populus trichocarpa clone POP032-C02, complete sequence	Q9SDQ3	709	0	Scarecrow-like protein 1	.	.	.	.	pfam03514	GRAS	GRAS domain family. Proteins in the GRAS (GAI, RGA, SCR) family are known as major players in gibberellin (GA) signaling, which regulates various aspects of plant growth and development. Mutation of the SCARECROW (SCR) gene results in a radial pattern defect, loss of a ground tissue layer, in the root. The PAT1 protein is involved in phytochrome A signal transduction. A sequence, structure and ev…	GO:0006355|regulation of transcription, DNA-templated;GO:0006351|transcription, DNA-templated;	GO:0005634|nucleus;	GO:0043565|sequence-specific DNA binding;GO:0003700|transcription factor activity, sequence-specific DNA binding;	.	.
Potri.005G184400	-2.72522	0	down	no	-1.62001	0.200951	down	no	-0.681855	0.660248	down	no	-2.23307	0.106013	down	no	1.65323	0.0200245	up	yes	gi|224082364|ref|XP_002306663.1|	1952	0	gibberellin 20-oxidase family protein [Populus trichocarpa]	gi|224082363|ref|XM_002306627.1|	1286	0	Populus trichocarpa gibberellin 20-oxidase family protein (POPTR_0005s20660g) mRNA, complete cds	Q0JH50	384	2e-128	Gibberellin 20 oxidase 2	PA0147	126	8e-32	COG3491	pfam03171	2OG-FeII_Oxy	2OG-Fe(II) oxygenase superfamily. This family contains members of the 2-oxoglutarate (2OG) and Fe(II)-dependent oxygenase superfamily. This family includes the C-terminal of prolyl 4-hydroxylase alpha subunit. The holoenzyme has the activity EC:1.14.11.2 catalyzing the reaction: Procollagen L-proline + 2-oxoglutarate + O2 <=> procollagen trans- 4-hydroxy-L-proline + succinate + CO2. The full enzy…	.	.	GO:0051213|dioxygenase activity;GO:0046872|metal ion binding;	.	.
Potri.005G210300	-0.421534	0	down	no	-0.224173	0.143786	down	no	-0.537871	0.00455072	down	no	0.270744	0.0521387	up	no	-1.1918	4.53547e-11	down	yes	gi|946577428|gb|ALM22924.1|	4103	0	terpene synthase [Populus trichocarpa]	gi|946577427|gb|KT877422.1|	2360	0	Populus trichocarpa isolate PtTPS18 terpene synthase mRNA, complete cds	O04408	933	0	Ent-copalyl diphosphate synthase, chloroplastic	.	.	.	.	pfam01397	Terpene_synth	Terpene synthase, N-terminal domain. It has been suggested that this gene family be designated tps (for terpene synthase). It has been split into six subgroups on the basis of phylogeny, called tpsa-tpsf. tpsa includes vetispiridiene synthase, 5-epi- aristolochene synthase, and (+)-delta-cadinene synthase. tpsb includes (-)-limonene synthase. tpsc includes kaurene synthase A. tpsd includes taxadi…	GO:0009686|gibberellin biosynthetic process;	GO:0009507|chloroplast;	GO:0009905|ent-copalyl diphosphate synthase activity;GO:0000287|magnesium ion binding;GO:0010333|terpene synthase activity;	.	.
Potri.006G044400	-0.796039	0	down	no	-0.490996	0.510965	down	no	-2.21224	0.0217962	down	no	0.566299	0.343116	up	no	1.29446	0.0158816	up	yes	gi|743844820|ref|XP_011027306.1|	406	3e-47	PREDICTED: protein GAST1-like [Populus euphratica]	gi|743844819|ref|XM_011029004.1|	531	0	PREDICTED: Populus euphratica protein GAST1-like (LOC105127637), mRNA	P27057	129	2e-36	Protein GAST1	.	.	.	.	pfam02704	GASA	Gibberellin regulated protein. This is the GASA gibberellin regulated cysteine rich protein family. The expression of these proteins is up-regulated by the plant hormone gibberellin, most of these proteins have some role in plant development. There are 12 cysteine residues conserved within the alignment giving the potential for these proteins to posses 6 disulphide bonds.	.	GO:0005576|extracellular region;	.	.	.
Potri.008G145300	1.14312	0	up	no	1.56755	0.371318	up	no	3.18492	0.0670452	up	no	1.77937	0.292853	up	no	3.32622	0.0108317	up	yes	gi|743785530|ref|XP_011025424.1|	1771	0	PREDICTED: gibberellin 2-beta-dioxygenase 8-like [Populus euphratica]	gi|743785529|ref|XM_011027122.1|	1097	0	PREDICTED: Populus euphratica gibberellin 2-beta-dioxygenase 8-like (LOC105126295), mRNA	O49561	353	6e-118	Gibberellin 2-beta-dioxygenase 8	PA4191	110	2e-26	COG3491	pfam03171	2OG-FeII_Oxy	2OG-Fe(II) oxygenase superfamily. This family contains members of the 2-oxoglutarate (2OG) and Fe(II)-dependent oxygenase superfamily. This family includes the C-terminal of prolyl 4-hydroxylase alpha subunit. The holoenzyme has the activity EC:1.14.11.2 catalyzing the reaction: Procollagen L-proline + 2-oxoglutarate + O2 <=> procollagen trans- 4-hydroxy-L-proline + succinate + CO2. The full enzy…	GO:0009686|gibberellin biosynthetic process;GO:0009685|gibberellin metabolic process;	.	GO:0052635|C-20 gibberellin 2-beta-dioxygenase activity;GO:0046872|metal ion binding;	K04125	E1.14.11.13; gibberellin 2-oxidase [EC:1.14.11.13]
Potri.009G048700	-0.789318	0	down	no	-0.464063	4.6858e-10	down	no	0.309768	0.331739	up	no	-0.262747	0.000115522	down	no	-1.14872	4.76559e-34	down	yes	gi|224106229|ref|XP_002314093.1|	2426	0	scarecrow-like transcription factor 3 family protein [Populus trichocarpa]	gi|156255260|gb|AC208940.1|	2328	0	Populus trichocarpa clone JGIACSB1085-L05, complete sequence	Q9LPR8	682	0	Scarecrow-like protein 3	.	.	.	.	pfam03514	GRAS	GRAS domain family. Proteins in the GRAS (GAI, RGA, SCR) family are known as major players in gibberellin (GA) signaling, which regulates various aspects of plant growth and development. Mutation of the SCARECROW (SCR) gene results in a radial pattern defect, loss of a ground tissue layer, in the root. The PAT1 protein is involved in phytochrome A signal transduction. A sequence, structure and ev…	GO:0006355|regulation of transcription, DNA-templated;GO:0009739|response to gibberellin;GO:0006351|transcription, DNA-templated;	GO:0005634|nucleus;	GO:0043565|sequence-specific DNA binding;GO:0003700|transcription factor activity, sequence-specific DNA binding;GO:0000989|transcription factor activity, transcription factor binding;	.	.
Potri.012G104900	-0.162227	0	down	no	0.244328	0.868049	up	no	2.94925	0.0309607	up	no	1.92066	0.0634464	up	no	2.64452	0.00434497	up	yes	gi|566197818|ref|XP_002318764.2|	1580	0	basic helix-loop-helix family protein [Populus trichocarpa]	gi|566197817|ref|XM_002318728.2|	1246	0	Populus trichocarpa basic helix-loop-helix family protein (POPTR_0012s10670g) mRNA, complete cds	Q93W88	177	3e-50	Transcription factor bHLH137	.	.	.	.	pfam00010	HLH	Helix-loop-helix DNA-binding domain.	GO:0009739|response to gibberellin;GO:0006351|transcription, DNA-templated;	GO:0005634|nucleus;	GO:0003677|DNA binding;GO:0003700|transcription factor activity, sequence-specific DNA binding;	.	.
Potri.014G020100	-0.700395	0	down	no	-0.907832	0.0118714	down	no	1.48271	0.0825465	up	no	0.331301	0.242563	up	no	1.18288	2.57597e-06	up	yes	gi|566201937|ref|XP_006374850.1|	377	4e-43	hypothetical protein POPTR_0014s02030g [Populus trichocarpa]	gi|566201936|ref|XM_006374788.1|	620	0	Populus trichocarpa hypothetical protein (POPTR_0014s02030g) mRNA, complete cds	Q948Z4	119	2e-32	Snakin-1	.	.	.	.	pfam02704	GASA	Gibberellin regulated protein. This is the GASA gibberellin regulated cysteine rich protein family. The expression of these proteins is up-regulated by the plant hormone gibberellin, most of these proteins have some role in plant development. There are 12 cysteine residues conserved within the alignment giving the potential for these proteins to posses 6 disulphide bonds.	GO:0006952|defense response;	GO:0005618|cell wall;GO:0005576|extracellular region;	.	.	.
Potri.014G164400	-0.932308	0	down	no	-0.579291	1.11209e-10	down	no	-0.900584	0.00768059	down	no	-0.680542	1.75644e-15	down	no	-1.48146	4.3461e-44	down	yes	gi|224131790|ref|XP_002321179.1|	2778	0	hypothetical protein POPTR_0014s16230g [Populus trichocarpa]	gi|743910862|ref|XM_011050654.1|	1903	0	PREDICTED: Populus euphratica scarecrow-like transcription factor PAT1 (LOC105142832), transcript variant X2, mRNA	Q9LDL7	716	0	Scarecrow-like transcription factor PAT1	.	.	.	.	pfam03514	GRAS	GRAS domain family. Proteins in the GRAS (GAI, RGA, SCR) family are known as major players in gibberellin (GA) signaling, which regulates various aspects of plant growth and development. Mutation of the SCARECROW (SCR) gene results in a radial pattern defect, loss of a ground tissue layer, in the root. The PAT1 protein is involved in phytochrome A signal transduction. A sequence, structure and ev…	GO:0009640|photomorphogenesis;GO:0006355|regulation of transcription, DNA-templated;GO:0006351|transcription, DNA-templated;	GO:0005737|cytoplasm;GO:0005634|nucleus;	GO:0043565|sequence-specific DNA binding;GO:0004871|signal transducer activity;GO:0003700|transcription factor activity, sequence-specific DNA binding;	.	.
Potri.017G025900	-0.886417	0	down	no	-0.193922	0.201081	down	no	-0.196515	0.519961	down	no	0.30794	0.0203139	up	no	1.06608	9.33203e-17	up	yes	gi|566211552|ref|XP_006372828.1|	2065	0	hypothetical protein POPTR_0017s05450g [Populus trichocarpa]	gi|168480178|gb|AC217643.1|	1621	0	Populus trichocarpa clone POP035-K18, complete sequence	Q9SZF7	404	4e-133	Protein SHORT-ROOT	.	.	.	.	pfam03514	GRAS	GRAS domain family. Proteins in the GRAS (GAI, RGA, SCR) family are known as major players in gibberellin (GA) signaling, which regulates various aspects of plant growth and development. Mutation of the SCARECROW (SCR) gene results in a radial pattern defect, loss of a ground tissue layer, in the root. The PAT1 protein is involved in phytochrome A signal transduction. A sequence, structure and ev…	GO:0008356|asymmetric cell division;GO:0055072|iron ion homeostasis;GO:0048366|leaf development;GO:0045930|negative regulation of mitotic cell cycle;GO:0009956|radial pattern formation;GO:0032350|regulation of hormone metabolic process;GO:0006351|transcription, DNA-templated;	GO:0005769|early endosome;GO:0005770|late endosome;GO:0005634|nucleus;GO:0055037|recycling endosome;	GO:0043565|sequence-specific DNA binding;GO:0003700|transcription factor activity, sequence-specific DNA binding;	.	.
Potri.017G041500	-0.467045	0	down	no	0.0967135	0.919848	up	no	-0.0635467	0.947105	down	no	-0.0890924	0.929759	down	no	3.75242	1.80273e-11	up	yes	gi|566211898|ref|XP_006373000.1|	2395	0	hypothetical protein POPTR_0017s06900g [Populus trichocarpa]	gi|743924564|ref|XM_011008103.1|	1900	0	PREDICTED: Populus euphratica scarecrow-like protein 32 (LOC105112407), mRNA	Q9SN22	369	6e-119	Scarecrow-like protein 32	.	.	.	.	pfam03514	GRAS	GRAS domain family. Proteins in the GRAS (GAI, RGA, SCR) family are known as major players in gibberellin (GA) signaling, which regulates various aspects of plant growth and development. Mutation of the SCARECROW (SCR) gene results in a radial pattern defect, loss of a ground tissue layer, in the root. The PAT1 protein is involved in phytochrome A signal transduction. A sequence, structure and ev…	GO:0006355|regulation of transcription, DNA-templated;GO:0006351|transcription, DNA-templated;	GO:0005634|nucleus;	GO:0043565|sequence-specific DNA binding;GO:0003700|transcription factor activity, sequence-specific DNA binding;	.	.
Potri.012G069500	-1.22288	0	down	no	0.239166	0.733696	up	no	0.530613	0.500175	up	no	1.07977	0.0586146	up	no	1.74189	0.000909653	up	yes	gi|224121520|ref|XP_002318605.1|	265	4e-26	bHLH family protein [Populus trichocarpa]	gi|566197193|ref|XM_002318569.2|	719	0	Populus trichocarpa bHLH family protein (POPTR_0012s07130g) mRNA, complete cds	Q9CA64	80.1	1e-17	Transcription factor PRE3	.	.	.	.	pfam00010	HLH	Helix-loop-helix DNA-binding domain.	GO:0009742|brassinosteroid mediated signaling pathway;GO:0010086|embryonic root morphogenesis;GO:0009740|gibberellic acid mediated signaling pathway;GO:0040008|regulation of growth;GO:0006351|transcription, DNA-templated;	GO:0005737|cytoplasm;GO:0005634|nucleus;	GO:0003700|transcription factor activity, sequence-specific DNA binding;	.	.
Potri.001G036700	-1.19232	0	down	yes	-0.364335	3.53958e-06	down	no	-0.427182	0.000469591	down	no	0.147888	0.045688	up	no	1.2144	4.79413e-44	up	yes	gi|566147718|ref|XP_002297700.2|	1534	0	hypothetical protein POPTR_0001s07380g [Populus trichocarpa]	gi|566147717|ref|XM_002297664.2|	1004	0	Populus trichocarpa hypothetical protein (POPTR_0001s07380g) mRNA, complete cds	Q8L5A7	270	7e-86	Cytosolic sulfotransferase 15	.	.	.	.	pfam00685	Sulfotransfer_1	Sulfotransferase domain.	GO:0009694|jasmonic acid metabolic process;GO:0009753|response to jasmonic acid;	GO:0005737|cytoplasm;	GO:0080131|hydroxyjasmonate sulfotransferase activity;	.	.
Potri.001G062500	2.13154	0	up	yes	1.2765	4.02592e-09	up	yes	6.01116	4.05261e-07	up	yes	0.608753	0.0124457	up	no	3.61956	2.84793e-106	up	yes	gi|224053547|ref|XP_002297866.1|	998	2e-131	hypothetical protein POPTR_0001s13240g [Populus trichocarpa]	gi|566148717|ref|XM_002297830.2|	1340	0	Populus trichocarpa hypothetical protein (POPTR_0001s13240g) mRNA, complete cds	Q93ZM9	168	1e-47	Protein TIFY 9	.	.	.	.	pfam09425	CCT_2	Divergent CCT motif. This short motif is found in a number of plant proteins. It appears to be related to the N-terminal half of the CCT motif. The CCT motif is about 45 amino acids long and contains a putative nuclear localisation signal within the second half of the CCT motif.	GO:0006952|defense response;GO:1903507|negative regulation of nucleic acid-templated transcription;GO:2000022|regulation of jasmonic acid mediated signaling pathway;GO:0010112|regulation of systemic acquired resistance;GO:0006355|regulation of transcription, DNA-templated;GO:0009753|response to jasmonic acid;GO:0009611|response to wounding;GO:0006351|transcription, DNA-templated;	GO:0005634|nucleus;	GO:0042803|protein homodimerization activity;GO:0003714|transcription corepressor activity;	K13464	JAZ; jasmonate ZIM domain-containing protein
Potri.001G159300	-2.09377	0	down	yes	-0.206359	0.748337	down	no	-1.5123	0.0827874	down	no	0.448093	0.436024	up	no	-0.421149	0.523328	down	no	gi|743877726|ref|XP_011035481.1|	855	9e-112	PREDICTED: RING-H2 finger protein ATL74-like [Populus euphratica]	gi|743877725|ref|XM_011037179.1|	786	0	PREDICTED: Populus euphratica RING-H2 finger protein ATL74-like (LOC105133263), mRNA	Q9FLC6	133	1e-35	RING-H2 finger protein ATL73	.	.	.	.	pfam13639	zf-RING_2	Ring finger domain.	GO:0009901|anther dehiscence;GO:0009555|pollen development;GO:0016567|protein ubiquitination;GO:0080141|regulation of jasmonic acid biosynthetic process;GO:0048443|stamen development;	GO:0016021|integral component of membrane;	GO:0004842|ubiquitin-protein transferase activity;GO:0008270|zinc ion binding;	.	.
Potri.001G166200	5.14237	0	up	yes	2.62924	0.00474366	up	yes	9.83549	5.3217e-07	up	yes	4.60503	2.29581e-10	up	yes	4.6588	1.76265e-10	up	yes	gi|566149426|ref|XP_006369119.1|	1096	1e-145	hypothetical protein POPTR_0001s16640g [Populus trichocarpa]	gi|566149425|ref|XM_006369057.1|	868	0	Populus trichocarpa hypothetical protein (POPTR_0001s16640g) mRNA, complete cds	A2YNP2	91.7	1e-19	Protein TIFY 10b	.	.	.	.	pfam06200	tify	tify domain. This short possible domain is found in a variety of plant transcription factors that contain GATA domains as well as other motifs. Although previously known as the Zim domain this is now called the tify domain after its most conserved amino acids. TIFY proteins can be further classified into two groups depending on the presence (group I) or absence (group II) of a C2C2-GATA domain. F…	GO:0006355|regulation of transcription, DNA-templated;GO:0006351|transcription, DNA-templated;	.	.	.	.
Potri.002G082400	1.18851	0	up	yes	0.674798	3.43839e-05	up	no	3.68056	4.98148e-08	up	yes	0.303198	0.0629212	up	no	2.55056	3.66752e-72	up	yes	gi|566156899|ref|XP_002302231.2|	2413	0	hypothetical protein POPTR_0002s08300g [Populus trichocarpa]	gi|566156898|ref|XM_002302195.2|	1697	0	Populus trichocarpa hypothetical protein (POPTR_0002s08300g) mRNA, complete cds	Q8VYX0	608	0	IAA-amino acid hydrolase ILR1-like 6	PH0722	317	2e-100	COG1473	pfam01546	Peptidase_M20	Peptidase family M20/M25/M40. This family includes a range of zinc metallopeptidases belonging to several families in the peptidase classification. Family M20 are Glutamate carboxypeptidases. Peptidase family M25 contains X-His dipeptidases.	GO:0009694|jasmonic acid metabolic process;GO:0043171|peptide catabolic process;GO:0010112|regulation of systemic acquired resistance;GO:0009753|response to jasmonic acid;	.	GO:1990206|jasmonyl-Ile conjugate hydrolase activity;GO:0070573|metallodipeptidase activity;GO:0008270|zinc ion binding;	K14664	ILR1; IAA-amino acid hydrolase [EC:3.5.1.-]
Potri.002G128900	3.30403	0	up	yes	1.91344	8.13625e-09	up	yes	4.46321	0.000217667	up	yes	3.79635	3.89159e-54	up	yes	-0.161415	0.750041	down	no	gi|224063553|ref|XP_002301201.1|	1194	3e-161	hypothetical protein POPTR_0002s13030g [Populus trichocarpa]	gi|566157739|ref|XM_002301165.2|	1239	0	Populus trichocarpa hypothetical protein (POPTR_0002s13030g) mRNA, complete cds	Q9FDW1	171	1e-47	Transcription factor MYB44	ECU11g1690	125	1e-32	COG5147	pfam00249	Myb_DNA-binding	Myb-like DNA-binding domain. This family contains the DNA binding domains from Myb proteins, as well as the SANT domain family.	GO:0009738|abscisic acid-activated signaling pathway;GO:0042742|defense response to bacterium;GO:0050832|defense response to fungus;GO:2000022|regulation of jasmonic acid mediated signaling pathway;GO:2000031|regulation of salicylic acid mediated signaling pathway;GO:0009737|response to abscisic acid;GO:0009733|response to auxin;GO:0046686|response to cadmium ion;GO:0010200|response to chitin;GO:…	GO:0005634|nucleus;	GO:0003677|DNA binding;GO:0003700|transcription factor activity, sequence-specific DNA binding;	K09422	MYBP; myb proto-oncogene protein, plant
Potri.002G180800	-2.25852	0	down	yes	0.17754	0.0113863	up	no	1.13667	0.0898671	up	no	0.548928	1.1715e-18	up	no	1.54089	3.88075e-94	up	yes	gi|566158673|ref|XP_006386663.1|	3506	0	hypothetical protein POPTR_0002s18190g [Populus trichocarpa]	gi|566158676|ref|XM_002301413.2|	3421	0	Populus trichocarpa hypothetical protein (POPTR_0002s18190g) mRNA, complete cds	Q6R0H1	347	1e-103	Protein LHY	.	.	.	.	pfam00249	Myb_DNA-binding	Myb-like DNA-binding domain. This family contains the DNA binding domains from Myb proteins, as well as the SANT domain family.	GO:0007623|circadian rhythm;GO:0048574|long-day photoperiodism, flowering;GO:0042754|negative regulation of circadian rhythm;GO:0043433|negative regulation of sequence-specific DNA binding transcription factor activity;GO:0042752|regulation of circadian rhythm;GO:0006355|regulation of transcription, DNA-templated;GO:0009737|response to abscisic acid;GO:0009733|response to auxin;GO:0046686|respons…	GO:0005634|nucleus;	GO:0003700|transcription factor activity, sequence-specific DNA binding;GO:0044212|transcription regulatory region DNA binding;	K12133	LHY; MYB-related transcription factor LHY
Potri.003G004800	2.16898	0	up	yes	0.772653	0.222229	up	no	2.12148	0.00811751	up	yes	2.92061	4.59563e-11	up	yes	-1.39944	0.115971	down	no	gi|566259892|ref|XP_006389500.1|	1713	0	hypothetical protein POPTR_0022s00420g [Populus trichocarpa]	gi|566259891|ref|XM_006389438.1|	1122	0	Populus trichocarpa hypothetical protein (POPTR_0022s00420g) mRNA, complete cds	Q8L5A7	303	3e-98	Cytosolic sulfotransferase 15	.	.	.	.	pfam00685	Sulfotransfer_1	Sulfotransferase domain.	GO:0009694|jasmonic acid metabolic process;GO:0009753|response to jasmonic acid;	GO:0005737|cytoplasm;	GO:0080131|hydroxyjasmonate sulfotransferase activity;	.	.
Potri.003G005200	2.00745	0	up	yes	1.29393	0.000442277	up	yes	1.4948	0.0143244	up	no	2.53177	1.04891e-18	up	yes	-1.21739	0.0283596	down	no	gi|566259892|ref|XP_006389500.1|	1674	0	hypothetical protein POPTR_0022s00420g [Populus trichocarpa]	gi|566259891|ref|XM_006389438.1|	1009	0	Populus trichocarpa hypothetical protein (POPTR_0022s00420g) mRNA, complete cds	Q8L5A7	291	3e-94	Cytosolic sulfotransferase 15	.	.	.	.	pfam00685	Sulfotransfer_1	Sulfotransferase domain.	GO:0009694|jasmonic acid metabolic process;GO:0009753|response to jasmonic acid;	GO:0005737|cytoplasm;	GO:0080131|hydroxyjasmonate sulfotransferase activity;	.	.
Potri.003G068900	4.91885	0	up	yes	3.3666	7.28881e-09	up	yes	9.81696	7.35351e-08	up	yes	3.82009	4.77459e-12	up	yes	5.9938	9.29608e-35	up	yes	gi|224073600|ref|XP_002304118.1|	1362	0	hypothetical protein POPTR_0003s06670g [Populus trichocarpa]	gi|566161237|ref|XM_002304082.2|	1243	0	Populus trichocarpa hypothetical protein (POPTR_0003s06670g) mRNA, complete cds	A2YNP2	135	5e-35	Protein TIFY 10b	.	.	.	.	pfam06200	tify	tify domain. This short possible domain is found in a variety of plant transcription factors that contain GATA domains as well as other motifs. Although previously known as the Zim domain this is now called the tify domain after its most conserved amino acids. TIFY proteins can be further classified into two groups depending on the presence (group I) or absence (group II) of a C2C2-GATA domain. F…	GO:0006355|regulation of transcription, DNA-templated;GO:0006351|transcription, DNA-templated;	.	.	.	.
Potri.003G189100	1.12038	0	up	yes	0.587912	0.00583092	up	no	2.45083	3.52099e-05	up	yes	0.221331	0.296321	up	no	1.57223	1.06857e-18	up	yes	gi|566163438|ref|XP_006385961.1|	1663	0	hypothetical protein POPTR_0003s18820g [Populus trichocarpa]	gi|566163437|ref|XM_006385899.1|	1465	0	Populus trichocarpa hypothetical protein (POPTR_0003s18820g) mRNA, complete cds	Q8L5A7	295	1e-93	Cytosolic sulfotransferase 15	.	.	.	.	pfam00685	Sulfotransfer_1	Sulfotransferase domain.	GO:0009694|jasmonic acid metabolic process;GO:0009753|response to jasmonic acid;	GO:0005737|cytoplasm;	GO:0080131|hydroxyjasmonate sulfotransferase activity;	.	.
Potri.003G193500	1.46826	0	up	yes	0.941982	0.0542908	up	no	4.72296	1.61797e-08	up	yes	0.926962	0.0592632	up	no	1.19811	0.0134357	up	yes	gi|224075880|ref|XP_002304810.1|	1788	0	sulfotransferase family protein [Populus trichocarpa]	gi|743817576|ref|XM_011022142.1|	1202	0	PREDICTED: Populus euphratica cytosolic sulfotransferase 15-like (LOC105122832), mRNA	Q8L5A7	444	4e-152	Cytosolic sulfotransferase 15	.	.	.	.	pfam00685	Sulfotransfer_1	Sulfotransferase domain.	GO:0009694|jasmonic acid metabolic process;GO:0009753|response to jasmonic acid;	GO:0005737|cytoplasm;	GO:0080131|hydroxyjasmonate sulfotransferase activity;	.	.
Potri.004G088100	1.75411	0	up	yes	1.76471	2.24786e-21	up	yes	0.710542	0.0655724	up	no	1.96734	9.95722e-28	up	yes	1.71925	1.59678e-19	up	yes	gi|224079455|ref|XP_002305872.1|	1310	2e-180	hypothetical protein POPTR_0004s08650g [Populus trichocarpa]	gi|566165619|ref|XM_002305836.2|	956	0	Populus trichocarpa hypothetical protein (POPTR_0004s08650g) mRNA, complete cds	Q38851	228	2e-71	Transcription repressor MYB6	ECU11g1690	100	3e-24	COG5147	pfam00249	Myb_DNA-binding	Myb-like DNA-binding domain. This family contains the DNA binding domains from Myb proteins, as well as the SANT domain family.	GO:0009739|response to gibberellin;GO:0009753|response to jasmonic acid;GO:0009751|response to salicylic acid;GO:0006351|transcription, DNA-templated;	GO:0005634|nucleus;	GO:0003677|DNA binding;GO:0003700|transcription factor activity, sequence-specific DNA binding;	K09422	MYBP; myb proto-oncogene protein, plant
Potri.005G102700	1.25856	0	up	yes	0.594135	0.0111267	up	no	2.50717	2.9945e-07	up	yes	1.29611	1.00431e-10	up	yes	1.46363	2.59613e-12	up	yes	gi|224081501|ref|XP_002306436.1|	3367	0	glutamate receptor family protein [Populus trichocarpa]	gi|224081500|ref|XM_002306400.1|	3098	0	Populus trichocarpa glutamate receptor family protein (POPTR_0005s10570g) mRNA, complete cds	Q84W41	809	0	Glutamate receptor 3.6	APE2521	59.7	3e-08	COG0683	pfam01094	ANF_receptor	Receptor family ligand binding region. This family includes extracellular ligand binding domains of a wide range of receptors. This family also includes the bacterial amino acid binding proteins of known structure.	GO:0006816|calcium ion transport;GO:0019722|calcium-mediated signaling;GO:0071230|cellular response to amino acid stimulus;GO:0009864|induced systemic resistance, jasmonic acid mediated signaling pathway;GO:0009611|response to wounding;	GO:0016021|integral component of membrane;GO:0005622|intracellular;GO:0005886|plasma membrane;	GO:0005262|calcium channel activity;GO:0008066|glutamate receptor activity;GO:0004970|ionotropic glutamate receptor activity;	K05387	GRIP; glutamate receptor, ionotropic, plant
Potri.005G106400	-1.31527	0	down	yes	-0.943294	0.00113618	down	no	-0.404832	0.221506	down	no	1.49837	2.57874e-17	up	yes	-0.993251	0.0896379	down	no	gi|566170666|ref|XP_006383026.1|	959	2e-120	hypothetical protein POPTR_0005s10850g [Populus trichocarpa]	gi|566170665|ref|XM_006382964.1|	546	0	Populus trichocarpa hypothetical protein (POPTR_0005s10850g) mRNA, complete cds	Q38853	98.6	1e-21	Rhodanese-like domain-containing protein 15, chloroplastic	.	.	.	.	pfam00581	Rhodanese	Rhodanese-like domain. Rhodanese has an internal duplication. This Pfam represents a single copy of this duplicated domain. The domain is found as a single copy in other proteins, including phosphatases and ubiquitin C-terminal hydrolases.	GO:0007568|aging;GO:0009753|response to jasmonic acid;GO:0006979|response to oxidative stress;GO:0009611|response to wounding;	GO:0009507|chloroplast;GO:0009579|thylakoid;	.	.	.
Potri.005G124000	-1.00749	0	down	yes	-0.630785	0.130661	down	no	-1.22204	0.00578738	down	yes	0.54309	0.106108	up	no	-1.07699	0.0179656	down	yes	gi|566171053|ref|XP_006383212.1|	2399	0	hypothetical protein POPTR_0005s12550g [Populus trichocarpa]	gi|566171052|ref|XM_006383150.1|	1868	0	Populus trichocarpa hypothetical protein (POPTR_0005s12550g) mRNA, complete cds	O64989	739	0	Cytochrome P450 90B1	slr0574	166	7e-44	COG2124	pfam00067	p450	Cytochrome P450. Cytochrome P450s are haem-thiolate proteins involved in the oxidative degradation of various compounds. They are particularly well known for their role in the degradation of environmental toxins and mutagens. They can be divided into 4 classes, according to the method by which electrons from NAD(P)H are delivered to the catalytic site. Sequence conservation is relatively low with…	GO:0016132|brassinosteroid biosynthetic process;GO:0010268|brassinosteroid homeostasis;GO:0009867|jasmonic acid mediated signaling pathway;GO:0048366|leaf development;GO:0010358|leaf shaping;GO:0009741|response to brassinosteroid;GO:0009753|response to jasmonic acid;GO:0016125|sterol metabolic process;GO:0009826|unidimensional cell growth;	GO:0005783|endoplasmic reticulum;GO:0016021|integral component of membrane;	GO:0020037|heme binding;GO:0005506|iron ion binding;GO:0016705|oxidoreductase activity, acting on paired donors, with incorporation or reduction of molecular oxygen;GO:0010012|steroid 22-alpha hydroxylase activity;	K09587	CYP90B1, DWF4; steroid 22-alpha-hydroxylase [EC:1.14.13.-]
Potri.006G139400	1.89191	0	up	yes	0.777214	1.92486e-23	up	no	4.10452	0.00010363	up	yes	1.97647	5.4428e-193	up	yes	1.50074	1.07534e-61	up	yes	gi|566176337|ref|XP_006381595.1|	1058	3e-138	hypothetical protein POPTR_0006s14160g [Populus trichocarpa]	gi|566176336|ref|XM_006381533.1|	896	0	Populus trichocarpa hypothetical protein (POPTR_0006s14160g) mRNA, complete cds	Q9LMA8	124	1e-30	Protein TIFY 10A	.	.	.	.	pfam06200	tify	tify domain. This short possible domain is found in a variety of plant transcription factors that contain GATA domains as well as other motifs. Although previously known as the Zim domain this is now called the tify domain after its most conserved amino acids. TIFY proteins can be further classified into two groups depending on the presence (group I) or absence (group II) of a C2C2-GATA domain. F…	GO:0042742|defense response to bacterium;GO:0009908|flower development;GO:0009867|jasmonic acid mediated signaling pathway;GO:1903507|negative regulation of nucleic acid-templated transcription;GO:0009555|pollen development;GO:1900067|regulation of cellular response to alkaline pH;GO:0031347|regulation of defense response;GO:2000022|regulation of jasmonic acid mediated signaling pathway;GO:000635…	GO:0005634|nucleus;	GO:0003714|transcription corepressor activity;	K13464	JAZ; jasmonate ZIM domain-containing protein
Potri.007G134500	-1.16566	0	down	yes	-0.417587	0.155927	down	no	-1.16372	0.0129862	down	no	-0.545293	0.0636988	down	no	0.645374	0.0119233	up	no	gi|224092956|ref|XP_002309771.1|	1337	0	putative MYB transcription factor family protein [Populus trichocarpa]	gi|743908523|ref|XM_011049413.1|	1014	0	PREDICTED: Populus euphratica transcription factor WER-like (LOC105141986), mRNA	Q9FDW1	124	9e-31	Transcription factor MYB44	ECU11g1690	118	7e-30	COG5147	pfam13921	Myb_DNA-bind_6	Myb-like DNA-binding domain. This family contains the DNA binding domains from Myb proteins, as well as the SANT domain family.	GO:0009738|abscisic acid-activated signaling pathway;GO:0042742|defense response to bacterium;GO:0050832|defense response to fungus;GO:2000022|regulation of jasmonic acid mediated signaling pathway;GO:2000031|regulation of salicylic acid mediated signaling pathway;GO:0009737|response to abscisic acid;GO:0009733|response to auxin;GO:0046686|response to cadmium ion;GO:0010200|response to chitin;GO:…	GO:0005634|nucleus;	GO:0003677|DNA binding;GO:0003700|transcription factor activity, sequence-specific DNA binding;	K09422	MYBP; myb proto-oncogene protein, plant
Potri.008G089200	-5.21013	0	down	yes	-4.29355	1.41056e-21	down	yes	-3.56185	2.06546e-09	down	yes	-6.28482	1.18449e-16	down	yes	-9.16814	2.53247e-14	down	yes	gi|566183038|ref|XP_002311317.2|	1871	0	hypothetical protein POPTR_0008s08870g [Populus trichocarpa]	gi|566183037|ref|XM_002311281.2|	1161	0	Populus trichocarpa hypothetical protein (POPTR_0008s08870g) mRNA, complete cds	O49782	206	2e-60	Transcription factor MYB51	ECU11g1690	115	7e-29	COG5147	pfam00249	Myb_DNA-binding	Myb-like DNA-binding domain. This family contains the DNA binding domains from Myb proteins, as well as the SANT domain family.	GO:0052544|defense response by callose deposition in cell wall;GO:0042742|defense response to bacterium;GO:0009759|indole glucosinolate biosynthetic process;GO:0009682|induced systemic resistance;GO:0009737|response to abscisic acid;GO:0009733|response to auxin;GO:0009617|response to bacterium;GO:0009723|response to ethylene;GO:0009739|response to gibberellin;GO:0009625|response to insect;GO:0009…	GO:0005634|nucleus;	GO:0003677|DNA binding;GO:0003700|transcription factor activity, sequence-specific DNA binding;	K09422	MYBP; myb proto-oncogene protein, plant
Potri.008G089700	-5.69461	0	down	yes	-4.10556	6.48208e-05	down	yes	-4.14887	0.000392569	down	yes	-6.7338	4.36305e-07	down	yes	-6.75838	4.48643e-07	down	yes	gi|566183048|ref|XP_002311313.2|	1776	0	hypothetical protein POPTR_0008s08920g [Populus trichocarpa]	gi|566183047|ref|XM_002311277.2|	1167	0	Populus trichocarpa hypothetical protein (POPTR_0008s08920g) mRNA, complete cds	O49782	206	6e-60	Transcription factor MYB51	ECU11g1690	115	7e-29	COG5147	pfam00249	Myb_DNA-binding	Myb-like DNA-binding domain. This family contains the DNA binding domains from Myb proteins, as well as the SANT domain family.	GO:0052544|defense response by callose deposition in cell wall;GO:0042742|defense response to bacterium;GO:0009759|indole glucosinolate biosynthetic process;GO:0009682|induced systemic resistance;GO:0009737|response to abscisic acid;GO:0009733|response to auxin;GO:0009617|response to bacterium;GO:0009723|response to ethylene;GO:0009739|response to gibberellin;GO:0009625|response to insect;GO:0009…	GO:0005634|nucleus;	GO:0003677|DNA binding;GO:0003700|transcription factor activity, sequence-specific DNA binding;	K09422	MYBP; myb proto-oncogene protein, plant
Potri.008G210900	-1.29142	0	down	yes	-0.688721	3.96862e-52	down	no	-1.4007	4.43479e-12	down	yes	-1.31425	5.82384e-177	down	yes	-0.482698	2.02292e-10	down	no	gi|566185523|ref|XP_006380240.1|	1231	2e-167	AP2 domain transcription factor family protein [Populus trichocarpa]	gi|566185522|ref|XM_006380178.1|	1007	0	Populus trichocarpa AP2 domain transcription factor family protein (POPTR_0008s23260g) mRNA, complete cds	P42736	147	5e-40	Ethylene-responsive transcription factor RAP2-3	.	.	.	.	pfam00847	AP2	AP2 domain. This 60 amino acid residue domain can bind to DNA and is found in transcription factor proteins.	GO:0008219|cell death;GO:0009873|ethylene-activated signaling pathway;GO:0010286|heat acclimation;GO:0045893|positive regulation of transcription, DNA-templated;GO:0009735|response to cytokinin;GO:0009723|response to ethylene;GO:0009753|response to jasmonic acid;GO:0051707|response to other organism;GO:0006351|transcription, DNA-templated;	GO:0005737|cytoplasm;GO:0005634|nucleus;GO:0005886|plasma membrane;	GO:0003677|DNA binding;GO:0003700|transcription factor activity, sequence-specific DNA binding;	K09286	EREBP; EREBP-like factor
Potri.010G064000	-3.34768	0	down	yes	-3.30021	6.9605e-190	down	yes	-3.57935	1.40509e-16	down	yes	-3.07631	1.00448e-194	down	yes	-4.0827	1.52177e-195	down	yes	gi|224107541|ref|XP_002314515.1|	1191	6e-161	myb family transcription factor family protein [Populus trichocarpa]	gi|566189599|ref|XM_002314479.2|	1163	0	Populus trichocarpa myb family transcription factor family protein (POPTR_0010s07450g) mRNA, complete cds	Q4JL84	173	2e-49	Transcription factor MYB59	ECU11g1690	102	1e-24	COG5147	pfam00249	Myb_DNA-binding	Myb-like DNA-binding domain. This family contains the DNA binding domains from Myb proteins, as well as the SANT domain family.	GO:0046686|response to cadmium ion;GO:0010200|response to chitin;GO:0009723|response to ethylene;GO:0009739|response to gibberellin;GO:0009753|response to jasmonic acid;GO:0009751|response to salicylic acid;GO:0006351|transcription, DNA-templated;	GO:0005634|nucleus;	GO:0003677|DNA binding;GO:0003700|transcription factor activity, sequence-specific DNA binding;	K09422	MYBP; myb proto-oncogene protein, plant
Potri.011G083900	7.09414	0	up	yes	5.62247	4.86223e-05	up	yes	13.1072	1.09904e-05	up	yes	6.7003	1.46289e-07	up	yes	4.4219	0.00652395	up	yes	gi|224114265|ref|XP_002316712.1|	612	2e-76	hypothetical protein POPTR_0011s02260g [Populus trichocarpa]	gi|566193309|ref|XM_002316676.2|	889	0	Populus trichocarpa hypothetical protein (POPTR_0011s02260g) mRNA, complete cds	Q8LBM2	68.9	4e-13	Protein TIFY 5A	.	.	.	.	pfam06200	tify	tify domain. This short possible domain is found in a variety of plant transcription factors that contain GATA domains as well as other motifs. Although previously known as the Zim domain this is now called the tify domain after its most conserved amino acids. TIFY proteins can be further classified into two groups depending on the presence (group I) or absence (group II) of a C2C2-GATA domain. F…	GO:0006952|defense response;GO:1903507|negative regulation of nucleic acid-templated transcription;GO:0031347|regulation of defense response;GO:2000022|regulation of jasmonic acid mediated signaling pathway;GO:0006355|regulation of transcription, DNA-templated;GO:0009611|response to wounding;GO:0006351|transcription, DNA-templated;	GO:0005634|nucleus;	GO:0003714|transcription corepressor activity;	.	.
Potri.012G052400	-4.52536	0	down	yes	-3.28131	1.05749e-23	down	yes	-1.63642	3.39794e-07	down	yes	-1.72882	3.62556e-13	down	yes	-0.306199	0.142862	down	no	gi|224118708|ref|XP_002317887.1|	1961	0	hypothetical protein POPTR_0012s04750g [Populus trichocarpa]	gi|224118707|ref|XM_002317851.1|	1131	0	Populus trichocarpa hypothetical protein (POPTR_0012s04750g) mRNA, complete cds	Q9FKD0	277	4e-88	Probable S-adenosylmethionine-dependent methyltransferase At5g37970	.	.	.	.	pfam03492	Methyltransf_7	SAM dependent carboxyl methyltransferase. This family of plant methyltransferases contains enzymes that act on a variety of substrates including salicylic acid, jasmonic acid and 7-Methylxanthine. Caffeine is synthesized through sequential three-step methylation of xanthine derivatives at positions 7-N, 3-N, and 1-N. The protein 7-methylxanthine methyltransferase (designated as CaMXMT) catalyses …	.	.	GO:0008168|methyltransferase activity;	.	.
Potri.012G094800	1.50761	0	up	yes	1.29776	1.31905e-67	up	yes	1.28048	2.93819e-20	up	yes	0.676992	3.9343e-18	up	no	1.19334	6.81883e-33	up	yes	gi|566197662|ref|XP_002318708.2|	2647	0	hypothetical protein POPTR_0012s09650g [Populus trichocarpa]	gi|566197661|ref|XM_002318672.2|	2023	0	Populus trichocarpa hypothetical protein (POPTR_0012s09650g) mRNA, complete cds	Q84P23	658	0	4-coumarate--CoA ligase-like 9	SSO2523	225	2e-63	COG0318	pfam00501	AMP-binding	AMP-binding enzyme.	GO:0006633|fatty acid biosynthetic process;GO:0009695|jasmonic acid biosynthetic process;GO:0031408|oxylipin biosynthetic process;	GO:0005777|peroxisome;	GO:0005524|ATP binding;GO:0004321|fatty-acyl-CoA synthase activity;GO:0016874|ligase activity;	.	.
Potri.013G067000	1.02869	0	up	yes	0.808096	5.53059e-07	up	no	0.26221	0.568651	up	no	0.268042	0.148532	up	no	1.13049	1.30394e-11	up	yes	gi|224126005|ref|XP_002319732.1|	1777	0	hypothetical protein POPTR_0013s06320g [Populus trichocarpa]	gi|743907228|ref|XM_011048737.1|	1954	0	PREDICTED: Populus euphratica uncharacterized LOC105141503 (LOC105141503), mRNA	Q9FDW1	116	8e-27	Transcription factor MYB44	ECU11g1690	98.6	6e-22	COG5147	pfam00249	Myb_DNA-binding	Myb-like DNA-binding domain. This family contains the DNA binding domains from Myb proteins, as well as the SANT domain family.	GO:0009738|abscisic acid-activated signaling pathway;GO:0042742|defense response to bacterium;GO:0050832|defense response to fungus;GO:2000022|regulation of jasmonic acid mediated signaling pathway;GO:2000031|regulation of salicylic acid mediated signaling pathway;GO:0009737|response to abscisic acid;GO:0009733|response to auxin;GO:0046686|response to cadmium ion;GO:0010200|response to chitin;GO:…	GO:0005634|nucleus;	GO:0003677|DNA binding;GO:0003700|transcription factor activity, sequence-specific DNA binding;	K09422	MYBP; myb proto-oncogene protein, plant
Potri.014G035100	2.25282	0	up	yes	1.5044	0.000253598	up	yes	5.4988	7.6936e-06	up	yes	3.48801	4.02422e-31	up	yes	1.94991	4.76474e-07	up	yes	gi|566202247|ref|XP_006374997.1|	1028	3e-137	hypothetical protein POPTR_0014s03440g [Populus trichocarpa]	gi|743787322|ref|XM_011032277.1|	897	0	PREDICTED: Populus euphratica transcription factor MYB44-like (LOC105129977), mRNA	Q9FDW1	177	7e-51	Transcription factor MYB44	ECU11g1690	127	6e-34	COG5147	pfam00249	Myb_DNA-binding	Myb-like DNA-binding domain. This family contains the DNA binding domains from Myb proteins, as well as the SANT domain family.	GO:0009738|abscisic acid-activated signaling pathway;GO:0042742|defense response to bacterium;GO:0050832|defense response to fungus;GO:2000022|regulation of jasmonic acid mediated signaling pathway;GO:2000031|regulation of salicylic acid mediated signaling pathway;GO:0009737|response to abscisic acid;GO:0009733|response to auxin;GO:0046686|response to cadmium ion;GO:0010200|response to chitin;GO:…	GO:0005634|nucleus;	GO:0003677|DNA binding;GO:0003700|transcription factor activity, sequence-specific DNA binding;	K09422	MYBP; myb proto-oncogene protein, plant
Potri.014G038700	2.69512	0	up	yes	1.2845	7.34453e-37	up	yes	4.52758	2.96004e-05	up	yes	2.27529	1.69326e-150	up	yes	2.88445	1.17577e-152	up	yes	gi|566202327|ref|XP_006375037.1|	2686	0	hypothetical protein POPTR_0014s03820g [Populus trichocarpa]	gi|566202326|ref|XM_006374975.1|	1864	0	Populus trichocarpa hypothetical protein (POPTR_0014s03820g) mRNA, complete cds	K4BV52	735	0	Allene oxide synthase 1, chloroplastic	.	.	.	.	pfam00067	p450	Cytochrome P450. Cytochrome P450s are haem-thiolate proteins involved in the oxidative degradation of various compounds. They are particularly well known for their role in the degradation of environmental toxins and mutagens. They can be divided into 4 classes, according to the method by which electrons from NAD(P)H are delivered to the catalytic site. Sequence conservation is relatively low with…	GO:0006952|defense response;GO:0006633|fatty acid biosynthetic process;GO:0009695|jasmonic acid biosynthetic process;GO:0031408|oxylipin biosynthetic process;GO:0016125|sterol metabolic process;	GO:0009941|chloroplast envelope;GO:0009535|chloroplast thylakoid membrane;	GO:0020037|heme binding;GO:0047987|hydroperoxide dehydratase activity;GO:0005506|iron ion binding;GO:0004497|monooxygenase activity;GO:0016705|oxidoreductase activity, acting on paired donors, with incorporation or reduction of molecular oxygen;	K01723	AOS; hydroperoxide dehydratase [EC:4.2.1.92]
Potri.014G106800	-2.85771	0	down	yes	-0.0488158	0.461355	down	no	0.744968	0.278073	up	no	-0.162947	0.0147298	down	no	1.25899	8.92249e-63	up	yes	gi|118488480|gb|ABK96054.1|	3427	0	unknown [Populus trichocarpa]	gi|566203542|ref|XM_002320202.2|	2900	0	Populus trichocarpa hypothetical protein (POPTR_0014s10260g) mRNA, complete cds	Q6R0H1	378	2e-114	Protein LHY	.	.	.	.	pfam00249	Myb_DNA-binding	Myb-like DNA-binding domain. This family contains the DNA binding domains from Myb proteins, as well as the SANT domain family.	GO:0007623|circadian rhythm;GO:0048574|long-day photoperiodism, flowering;GO:0042754|negative regulation of circadian rhythm;GO:0043433|negative regulation of sequence-specific DNA binding transcription factor activity;GO:0042752|regulation of circadian rhythm;GO:0006355|regulation of transcription, DNA-templated;GO:0009737|response to abscisic acid;GO:0009733|response to auxin;GO:0046686|respons…	GO:0005634|nucleus;	GO:0003700|transcription factor activity, sequence-specific DNA binding;GO:0044212|transcription regulatory region DNA binding;	K12133	LHY; MYB-related transcription factor LHY
Potri.014G126100	-1.50113	0	down	yes	-1.31444	2.1705e-140	down	yes	-1.22522	7.12828e-08	down	yes	-1.01251	2.09458e-87	down	yes	-2.7362	1.50371e-287	down	yes	gi|224131080|ref|XP_002320996.1|	1391	0	hypothetical protein POPTR_0014s12090g [Populus trichocarpa]	gi|743791654|ref|XM_011043613.1|	1170	0	PREDICTED: Populus euphratica ethylene-responsive transcription factor ERF071-like (LOC105137755), mRNA	P42736	120	1e-29	Ethylene-responsive transcription factor RAP2-3	.	.	.	.	pfam00847	AP2	AP2 domain. This 60 amino acid residue domain can bind to DNA and is found in transcription factor proteins.	GO:0008219|cell death;GO:0009873|ethylene-activated signaling pathway;GO:0010286|heat acclimation;GO:0045893|positive regulation of transcription, DNA-templated;GO:0009735|response to cytokinin;GO:0009723|response to ethylene;GO:0009753|response to jasmonic acid;GO:0051707|response to other organism;GO:0006351|transcription, DNA-templated;	GO:0005737|cytoplasm;GO:0005634|nucleus;GO:0005886|plasma membrane;	GO:0003677|DNA binding;GO:0003700|transcription factor activity, sequence-specific DNA binding;	K09286	EREBP; EREBP-like factor
Potri.016G012900	-1.0721	0	down	yes	-0.726223	2.03436e-20	down	no	-0.483727	2.06137e-05	down	no	-0.398908	1.7173e-07	down	no	-0.371065	0.00150862	down	no	gi|743914134|ref|XP_011000986.1|	3886	0	PREDICTED: E3 ubiquitin-protein ligase UPL5-like isoform X2 [Populus euphratica]	gi|743939703|ref|XM_011016001.1|	2817	0	PREDICTED: Populus euphratica E3 ubiquitin-protein ligase UPL5-like (LOC105118130), transcript variant X2, mRNA	Q9SU29	735	0	E3 ubiquitin-protein ligase UPL5	YDR457w	155	2e-37	COG5021	pfam00632	HECT	HECT-domain (ubiquitin-transferase). The name HECT comes from Homologous to the E6-AP Carboxyl Terminus.	GO:0010150|leaf senescence;GO:0016567|protein ubiquitination;GO:0042787|protein ubiquitination involved in ubiquitin-dependent protein catabolic process;GO:0042542|response to hydrogen peroxide;GO:0009753|response to jasmonic acid;	GO:0005737|cytoplasm;GO:0005634|nucleus;	GO:0030246|carbohydrate binding;GO:0004842|ubiquitin-protein transferase activity;	K10591	NEDD4, RSP5; E3 ubiquitin-protein ligase NEDD4 [EC:2.3.2.26]
Potri.018G065600	1.99899	0	up	yes	1.47262	0.000293917	up	yes	5.51509	4.64118e-12	up	yes	2.73345	2.54666e-16	up	yes	2.31024	4.0765e-10	up	yes	gi|743930672|ref|XP_011009590.1|	2113	0	PREDICTED: 12-oxophytodienoate reductase 3-like [Populus euphratica]	gi|743930671|ref|XM_011011288.1|	1255	0	PREDICTED: Populus euphratica 12-oxophytodienoate reductase 3-like (LOC105114666), mRNA	Q9FEW9	611	0	12-oxophytodienoate reductase 3	mll2211	290	3e-90	COG1902	pfam00724	Oxidored_FMN	NADH:flavin oxidoreductase / NADH oxidase family.	GO:0006633|fatty acid biosynthetic process;GO:0009695|jasmonic acid biosynthetic process;GO:0031408|oxylipin biosynthetic process;	GO:0005777|peroxisome;	GO:0016629|12-oxophytodienoate reductase activity;GO:0010181|FMN binding;GO:0003959|NADPH dehydrogenase activity;	K05894	OPR; 12-oxophytodienoic acid reductase [EC:1.3.1.42]
Potri.019G040900	1.15218	0	up	yes	1.07948	0.000207682	up	yes	0.22711	0.706511	up	no	1.60964	6.75776e-10	up	yes	1.44524	1.76666e-07	up	yes	gi|566233049|ref|XP_002325867.2|	1712	0	hypothetical protein POPTR_0019s05740g [Populus trichocarpa]	gi|743928758|ref|XM_011010291.1|	1106	0	PREDICTED: Populus euphratica transcription factor TT2-like (LOC105113922), mRNA	Q9FDW1	127	2e-31	Transcription factor MYB44	ECU11g1690	108	1e-26	COG5147	pfam00249	Myb_DNA-binding	Myb-like DNA-binding domain. This family contains the DNA binding domains from Myb proteins, as well as the SANT domain family.	GO:0009738|abscisic acid-activated signaling pathway;GO:0042742|defense response to bacterium;GO:0050832|defense response to fungus;GO:2000022|regulation of jasmonic acid mediated signaling pathway;GO:2000031|regulation of salicylic acid mediated signaling pathway;GO:0009737|response to abscisic acid;GO:0009733|response to auxin;GO:0046686|response to cadmium ion;GO:0010200|response to chitin;GO:…	GO:0005634|nucleus;	GO:0003677|DNA binding;GO:0003700|transcription factor activity, sequence-specific DNA binding;	K09422	MYBP; myb proto-oncogene protein, plant
Potri.018G047100	0.301168	0	up	no	1.20487	2.13154e-21	up	yes	1.4554	0.00140625	up	yes	0.929606	2.90124e-13	up	no	0.689518	6.76693e-07	up	no	gi|224142936|ref|XP_002324786.1|	1030	3e-135	hypothetical protein POPTR_0018s08300g [Populus trichocarpa]	gi|566214841|ref|XM_002324750.2|	624	0	Populus trichocarpa hypothetical protein (POPTR_0018s08300g) mRNA, complete cds	Q9C5K8	89	8e-19	Protein TIFY 3B	.	.	.	.	pfam06200	tify	tify domain. This short possible domain is found in a variety of plant transcription factors that contain GATA domains as well as other motifs. Although previously known as the Zim domain this is now called the tify domain after its most conserved amino acids. TIFY proteins can be further classified into two groups depending on the presence (group I) or absence (group II) of a C2C2-GATA domain. F…	GO:0006952|defense response;GO:1903507|negative regulation of nucleic acid-templated transcription;GO:0031347|regulation of defense response;GO:2000022|regulation of jasmonic acid mediated signaling pathway;GO:0006355|regulation of transcription, DNA-templated;GO:0009611|response to wounding;GO:0006351|transcription, DNA-templated;	GO:0005634|nucleus;	GO:0003714|transcription corepressor activity;	K13464	JAZ; jasmonate ZIM domain-containing protein
Potri.001G404400	0.862124	0	up	no	1.80394	0.0788592	up	no	3.68596	0.000601595	up	yes	3.335	4.77296e-05	up	yes	2.23279	0.0186089	up	yes	gi|566154104|ref|XP_006370307.1|	1640	0	no apical meristem family protein [Populus trichocarpa]	gi|566154103|ref|XM_006370245.1|	1469	0	Populus trichocarpa no apical meristem family protein (POPTR_0001s41490g) mRNA, complete cds	Q9LD44	344	2e-110	NAC transcription factor 56	.	.	.	.	pfam02365	NAM	No apical meristem (NAM) protein. This is a family of no apical meristem (NAM) proteins these are plant development proteins. Mutations in NAM result in the failure to develop a shoot apical meristem in petunia embryos. NAM is indicated as having a role in determining positions of meristems and primordial. One member of this family NAP (NAC-like, activated by AP3/PI) is encoded by the target gene…	GO:0080060|integument development;GO:0045995|regulation of embryonic development;GO:0009753|response to jasmonic acid;GO:0048317|seed morphogenesis;GO:0006351|transcription, DNA-templated;	GO:0005634|nucleus;	GO:0003700|transcription factor activity, sequence-specific DNA binding;GO:0044212|transcription regulatory region DNA binding;	.	.
Potri.002G012800	-0.376576	0	down	no	-0.260395	0.7904	down	no	7.67619	5.73146e-06	up	yes	-0.0143898	0.987268	down	no	1.69329	0.0112728	up	yes	gi|566155676|ref|XP_002300662.2|	2597	0	4-coumarate--CoA ligase family protein [Populus trichocarpa]	gi|566155675|ref|XM_002300626.2|	1596	0	Populus trichocarpa 4-coumarate--CoA ligase family protein (POPTR_0002s01420g) mRNA, complete cds	Q84P21	684	0	4-coumarate--CoA ligase-like 5	BH3104	190	6e-52	COG0318	pfam00501	AMP-binding	AMP-binding enzyme.	GO:0009695|jasmonic acid biosynthetic process;GO:0009611|response to wounding;	GO:0005777|peroxisome;	GO:0005524|ATP binding;GO:0016874|ligase activity;	K10526	OPCL1; OPC-8:0 CoA ligase 1 [EC:6.2.1.-]
Potri.002G130700	-0.0213132	0	down	no	-0.0541026	0.527931	down	no	2.00284	0.000601789	up	yes	0.441007	1.89842e-08	up	no	0.179605	0.091878	up	no	gi|224067296|ref|XP_002302453.1|	2725	0	allene oxide synthase family protein [Populus trichocarpa]	gi|566157780|ref|XM_002302417.2|	2049	0	Populus trichocarpa allene oxide synthase family protein (POPTR_0002s13220g) mRNA, complete cds	K4BV52	758	0	Allene oxide synthase 1, chloroplastic	slr0574	52.8	2e-06	COG2124	pfam00067	p450	Cytochrome P450. Cytochrome P450s are haem-thiolate proteins involved in the oxidative degradation of various compounds. They are particularly well known for their role in the degradation of environmental toxins and mutagens. They can be divided into 4 classes, according to the method by which electrons from NAD(P)H are delivered to the catalytic site. Sequence conservation is relatively low with…	GO:0006952|defense response;GO:0006633|fatty acid biosynthetic process;GO:0009695|jasmonic acid biosynthetic process;GO:0031408|oxylipin biosynthetic process;GO:0016125|sterol metabolic process;	GO:0009941|chloroplast envelope;GO:0009535|chloroplast thylakoid membrane;	GO:0020037|heme binding;GO:0047987|hydroperoxide dehydratase activity;GO:0005506|iron ion binding;GO:0004497|monooxygenase activity;GO:0016705|oxidoreductase activity, acting on paired donors, with incorporation or reduction of molecular oxygen;	K01723	AOS; hydroperoxide dehydratase [EC:4.2.1.92]
Potri.003G165000	0.214483	0	up	no	-0.207167	0.357404	down	no	4.43634	0.000211409	up	yes	0.139089	0.513157	up	no	0.944646	6.17075e-07	up	no	gi|566163000|ref|XP_002304653.2|	903	1e-117	hypothetical protein POPTR_0003s16350g [Populus trichocarpa]	gi|743819286|ref|XR_841796.1|	857	0	PREDICTED: Populus euphratica protein TIFY 9-like (LOC105123076), transcript variant X2, misc_RNA	Q93ZM9	150	4e-41	Protein TIFY 9	.	.	.	.	pfam06200	tify	tify domain. This short possible domain is found in a variety of plant transcription factors that contain GATA domains as well as other motifs. Although previously known as the Zim domain this is now called the tify domain after its most conserved amino acids. TIFY proteins can be further classified into two groups depending on the presence (group I) or absence (group II) of a C2C2-GATA domain. F…	GO:0006952|defense response;GO:1903507|negative regulation of nucleic acid-templated transcription;GO:2000022|regulation of jasmonic acid mediated signaling pathway;GO:0010112|regulation of systemic acquired resistance;GO:0006355|regulation of transcription, DNA-templated;GO:0009753|response to jasmonic acid;GO:0009611|response to wounding;GO:0006351|transcription, DNA-templated;	GO:0005634|nucleus;	GO:0042803|protein homodimerization activity;GO:0003714|transcription corepressor activity;	K13464	JAZ; jasmonate ZIM domain-containing protein
Potri.003G188900	0.821402	0	up	no	0.43275	0.00504426	up	no	2.37943	8.90978e-05	up	yes	0.0837616	0.599735	up	no	1.10822	5.4387e-14	up	yes	gi|566163426|ref|XP_006385956.1|	1658	0	hypothetical protein POPTR_0003s18770g [Populus trichocarpa]	gi|157787227|gb|AC211731.1|	2005	0	Populus trichocarpa clone POP065-C13, complete sequence	Q8L5A7	297	4e-91	Cytosolic sulfotransferase 15	.	.	.	.	pfam00685	Sulfotransfer_1	Sulfotransferase domain.	GO:0009694|jasmonic acid metabolic process;GO:0009753|response to jasmonic acid;	GO:0005737|cytoplasm;	GO:0080131|hydroxyjasmonate sulfotransferase activity;	.	.
Potri.005G085200	0.68199	0	up	no	0.0327893	0.91209	up	no	1.67784	0.00119707	up	yes	1.34712	4.96399e-09	up	yes	2.59855	5.68573e-35	up	yes	gi|566170245|ref|XP_002307134.2|	880	1e-115	WRKY transcription factor 51 family protein [Populus trichocarpa]	gi|566170244|ref|XM_002307098.2|	820	0	Populus trichocarpa WRKY transcription factor 51 family protein (POPTR_0005s08720g) mRNA, complete cds	Q93WU9	145	3e-40	Probable WRKY transcription factor 51	.	.	.	.	pfam03106	WRKY	WRKY DNA -binding domain.	GO:0042742|defense response to bacterium;GO:0050832|defense response to fungus;GO:0009867|jasmonic acid mediated signaling pathway;GO:0006351|transcription, DNA-templated;	GO:0005634|nucleus;	GO:0043565|sequence-specific DNA binding;GO:0003700|transcription factor activity, sequence-specific DNA binding;	.	.
Potri.006G133000	0.260981	0	up	no	0.170118	0.292577	up	no	1.09411	0.00468163	up	yes	0.120001	0.451412	up	no	0.567598	0.000314861	up	no	gi|566176165|ref|XP_006381512.1|	1446	0	hypothetical protein POPTR_0006s13530g [Populus trichocarpa]	gi|566176164|ref|XM_006381450.1|	1121	0	Populus trichocarpa hypothetical protein (POPTR_0006s13530g) mRNA, complete cds	Q8RWU3	379	4e-126	Protein REVEILLE 8	.	.	.	.	pfam00249	Myb_DNA-binding	Myb-like DNA-binding domain. This family contains the DNA binding domains from Myb proteins, as well as the SANT domain family.	GO:0032922|circadian regulation of gene expression;GO:0043966|histone H3 acetylation;GO:0048573|photoperiodism, flowering;GO:0006355|regulation of transcription, DNA-templated;GO:0009737|response to abscisic acid;GO:0009733|response to auxin;GO:0046686|response to cadmium ion;GO:0009723|response to ethylene;GO:0009739|response to gibberellin;GO:0009753|response to jasmonic acid;GO:0009751|respons…	GO:0005634|nucleus;	GO:0003677|DNA binding;GO:0003700|transcription factor activity, sequence-specific DNA binding;	.	.
Potri.012G022800	-0.103003	0	down	no	0.227195	0.372394	up	no	1.91306	0.00125608	up	yes	0.170587	0.500883	up	no	-0.132692	0.626093	down	no	gi|224118404|ref|XP_002317810.1|	5353	0	hypothetical protein POPTR_0012s02990g [Populus trichocarpa]	gi|224118403|ref|XM_002317774.1|	3438	0	Populus trichocarpa hypothetical protein (POPTR_0012s02990g) mRNA, complete cds	Q9SSL9	585	0	Leucine-rich repeat receptor-like protein kinase PEPR1	alr0124_1	106	3e-23	COG4886	pfam00069	Pkinase	Protein kinase domain.	GO:0006955|immune response;GO:0045087|innate immune response;GO:0009753|response to jasmonic acid;GO:0009611|response to wounding;	GO:0016021|integral component of membrane;GO:0005886|plasma membrane;GO:0009506|plasmodesma;	GO:0005524|ATP binding;GO:0004383|guanylate cyclase activity;GO:0001653|peptide receptor activity;GO:0004674|protein serine/threonine kinase activity;	.	.
Potri.012G096800	-0.717975	0	down	no	-0.622018	0.751772	down	no	6.65883	2.99445e-06	up	yes	1.18757	0.407981	up	no	2.62546	0.0218744	up	yes	gi|566197703|ref|XP_002318721.2|	2637	0	hypothetical protein POPTR_0012s09880g [Populus trichocarpa]	gi|566197702|ref|XM_002318685.2|	1604	0	Populus trichocarpa hypothetical protein (POPTR_0012s09880g) mRNA, complete cds	Q9SMP5	610	0	Cytochrome P450 94B3	BH0579	121	8e-29	COG2124	pfam00067	p450	Cytochrome P450. Cytochrome P450s are haem-thiolate proteins involved in the oxidative degradation of various compounds. They are particularly well known for their role in the degradation of environmental toxins and mutagens. They can be divided into 4 classes, according to the method by which electrons from NAD(P)H are delivered to the catalytic site. Sequence conservation is relatively low with…	GO:0048653|anther development;GO:0002213|defense response to insect;GO:0010154|fruit development;GO:0009694|jasmonic acid metabolic process;GO:0009555|pollen development;GO:0009611|response to wounding;GO:0048480|stigma development;	GO:0016021|integral component of membrane;	GO:0020037|heme binding;GO:0005506|iron ion binding;GO:0052694|jasmonoyl-isoleucine-12-hydroxylase activity;GO:0016705|oxidoreductase activity, acting on paired donors, with incorporation or reduction of molecular oxygen;	.	.
Potri.014G022500	0.337569	0	up	no	-0.200441	0.00283968	down	no	1.94082	0.00101114	up	yes	0.909816	9.58752e-57	up	no	-0.150688	0.074693	down	no	gi|566201983|ref|XP_006374871.1|	1233	1e-164	hypothetical protein POPTR_0014s02260g [Populus trichocarpa]	gi|566201982|ref|XM_006374809.1|	1322	0	Populus trichocarpa hypothetical protein (POPTR_0014s02260g) mRNA, complete cds	Q9FDW1	217	4e-64	Transcription factor MYB44	ECU11g1690	133	4e-35	COG5147	pfam00249	Myb_DNA-binding	Myb-like DNA-binding domain. This family contains the DNA binding domains from Myb proteins, as well as the SANT domain family.	GO:0009738|abscisic acid-activated signaling pathway;GO:0042742|defense response to bacterium;GO:0050832|defense response to fungus;GO:2000022|regulation of jasmonic acid mediated signaling pathway;GO:2000031|regulation of salicylic acid mediated signaling pathway;GO:0009737|response to abscisic acid;GO:0009733|response to auxin;GO:0046686|response to cadmium ion;GO:0010200|response to chitin;GO:…	GO:0005634|nucleus;	GO:0003677|DNA binding;GO:0003700|transcription factor activity, sequence-specific DNA binding;	K09422	MYBP; myb proto-oncogene protein, plant
Potri.017G126100	0.361428	0	up	no	0.359993	0.631365	up	no	2.30556	0.00147164	up	yes	2.20402	3.91744e-05	up	yes	2.46146	3.10967e-06	up	yes	gi|566171327|ref|XP_006383317.1|	2260	0	hypothetical protein POPTR_0005s14440g [Populus trichocarpa]	gi|743821384|ref|XM_011023103.1|	1351	0	PREDICTED: Populus euphratica GDP-L-galactose phosphorylase 1-like (LOC105123485), mRNA	Q8RWE8	532	0	GDP-L-galactose phosphorylase 1	.	.	.	.	pfam00710	Asparaginase	Asparaginase.	GO:0052544|defense response by callose deposition in cell wall;GO:0042742|defense response to bacterium;GO:0006006|glucose metabolic process;GO:0019853|L-ascorbic acid biosynthetic process;GO:0009408|response to heat;GO:0009753|response to jasmonic acid;	GO:0005737|cytoplasm;GO:0005634|nucleus;	GO:0010475|galactose-1-phosphate guanylyltransferase (GDP) activity;GO:0080048|GDP-D-glucose phosphorylase activity;GO:0010472|GDP-galactose:glucose-1-phosphate guanylyltransferase activity;GO:0010471|GDP-galactose:mannose-1-phosphate guanylyltransferase activity;GO:0010473|GDP-galactose:myoinositol-1-phosphate guanylyltransferase activity;GO:0080047|GDP-L-galactose phosphorylase activity;GO:0010…	K14190	VTC2_5; GDP-L-galactose phosphorylase [EC:2.7.7.69]
Potri.018G033700	-0.997702	0	down	no	-0.893634	2.75505e-22	down	no	-1.3582	0.000677855	down	yes	-1.15901	1.06326e-34	down	yes	-1.38156	2.09542e-38	down	yes	gi|566213608|ref|XP_002324269.2|	1908	0	hypothetical protein POPTR_0018s01160g [Populus trichocarpa]	gi|566213607|ref|XM_002324233.2|	1805	0	Populus trichocarpa hypothetical protein (POPTR_0018s01160g) mRNA, complete cds	Q84MB2	190	3e-52	Protein TIFY 8	.	.	.	.	pfam06200	tify	tify domain. This short possible domain is found in a variety of plant transcription factors that contain GATA domains as well as other motifs. Although previously known as the Zim domain this is now called the tify domain after its most conserved amino acids. TIFY proteins can be further classified into two groups depending on the presence (group I) or absence (group II) of a C2C2-GATA domain. F…	GO:1903507|negative regulation of nucleic acid-templated transcription;GO:0031347|regulation of defense response;GO:2000022|regulation of jasmonic acid mediated signaling pathway;GO:0006355|regulation of transcription, DNA-templated;GO:0009611|response to wounding;GO:0006351|transcription, DNA-templated;	GO:0005634|nucleus;	GO:0003714|transcription corepressor activity;	.	.
Potri.002G122600	0.87419	0	up	no	0.186172	0.00434814	up	no	0.945645	0.00962616	up	no	1.52887	1.67501e-171	up	yes	0.197536	0.0175597	up	no	gi|566157646|ref|XP_002302428.2|	1337	7e-179	hypothetical protein POPTR_0002s12410g, partial [Populus trichocarpa]	gi|743803566|ref|XM_011018849.1|	1136	0	PREDICTED: Populus euphratica transcription factor MYB44-like (LOC105120594), mRNA	Q9FDW1	244	8e-74	Transcription factor MYB44	ECU11g1690	135	3e-35	COG5147	pfam00249	Myb_DNA-binding	Myb-like DNA-binding domain. This family contains the DNA binding domains from Myb proteins, as well as the SANT domain family.	GO:0009738|abscisic acid-activated signaling pathway;GO:0042742|defense response to bacterium;GO:0050832|defense response to fungus;GO:2000022|regulation of jasmonic acid mediated signaling pathway;GO:2000031|regulation of salicylic acid mediated signaling pathway;GO:0009737|response to abscisic acid;GO:0009733|response to auxin;GO:0046686|response to cadmium ion;GO:0010200|response to chitin;GO:…	GO:0005634|nucleus;	GO:0003677|DNA binding;GO:0003700|transcription factor activity, sequence-specific DNA binding;	K09422	MYBP; myb proto-oncogene protein, plant
Potri.011G053600	-0.497133	0	down	no	0.0653813	0.615872	up	no	0.466496	0.0147032	up	no	1.27137	1.48792e-32	up	yes	0.409803	0.00201836	up	no	gi|566193856|ref|XP_006377373.1|	955	2e-126	hypothetical protein POPTR_0011s05340g [Populus trichocarpa]	gi|566193855|ref|XM_006377311.1|	978	0	Populus trichocarpa hypothetical protein (POPTR_0011s05340g) mRNA, complete cds	Q9FZA2	140	6e-37	Non-classical arabinogalactan protein 31	.	.	.	.	pfam01190	Pollen_Ole_e_I	Pollen proteins Ole e I like.	GO:0009753|response to jasmonic acid;	GO:0005576|extracellular region;GO:0009505|plant-type cell wall;GO:0005886|plasma membrane;GO:0009506|plasmodesma;	.	.	.
Potri.019G073400	0.739056	0	up	no	0.834738	0.748193	up	no	-1.03466	0.799832	down	no	3.92292	0.00784939	up	yes	2.64815	0.138197	up	no	gi|224146279|ref|XP_002325947.1|	1592	0	hypothetical protein POPTR_0019s10230g [Populus trichocarpa]	gi|158534104|gb|AC213088.1|	1181	0	Populus trichocarpa clone POP086-B14, complete sequence	O04529	214	1e-63	Metalloendoproteinase 2-MMP	.	.	.	.	pfam00413	Peptidase_M10	Matrixin. The members of this family are enzymes that cleave peptides. These proteases require zinc for catalysis.	GO:0080186|developmental vegetative growth;GO:0007275|multicellular organismal development;GO:1900056|negative regulation of leaf senescence;GO:2000028|regulation of photoperiodism, flowering;GO:0046686|response to cadmium ion;GO:0009753|response to jasmonic acid;GO:0009651|response to salt stress;	GO:0031225|anchored component of membrane;GO:0031012|extracellular matrix;GO:0005886|plasma membrane;	GO:0004222|metalloendopeptidase activity;GO:0008270|zinc ion binding;	.	.
Potri.002G014900	0.0516471	0	up	no	-0.252292	0.353828	down	no	-0.111377	0.771347	down	no	-0.206021	0.435352	down	no	-1.20288	0.000136249	down	yes	gi|743875483|ref|XP_011034939.1|	829	4e-110	PREDICTED: thiosulfate sulfurtransferase 16, chloroplastic-like [Populus euphratica]	gi|743875482|ref|XM_011036637.1|	460	0	PREDICTED: Populus euphratica thiosulfate sulfurtransferase 16, chloroplastic-like (LOC105132898), mRNA	Q38853	151	4e-44	Rhodanese-like domain-containing protein 15, chloroplastic	MA0746	67	3e-13	COG0607	pfam00581	Rhodanese	Rhodanese-like domain. Rhodanese has an internal duplication. This Pfam represents a single copy of this duplicated domain. The domain is found as a single copy in other proteins, including phosphatases and ubiquitin C-terminal hydrolases.	GO:0007568|aging;GO:0009753|response to jasmonic acid;GO:0006979|response to oxidative stress;GO:0009611|response to wounding;	GO:0009507|chloroplast;GO:0009579|thylakoid;	.	.	.
Potri.002G163100	0.0545484	0	up	no	0.0614811	0.710944	up	no	0.0116016	0.965293	up	no	0.827563	5.41565e-09	up	no	1.33093	1.15675e-20	up	yes	gi|566158366|ref|XP_002302605.2|	1438	0	hypothetical protein POPTR_0002s16460g [Populus trichocarpa]	gi|566158365|ref|XM_002302569.2|	1766	0	Populus trichocarpa hypothetical protein (POPTR_0002s16460g) mRNA, complete cds	C0SVG5	266	3e-82	Protein REVEILLE 5	.	.	.	.	pfam00249	Myb_DNA-binding	Myb-like DNA-binding domain. This family contains the DNA binding domains from Myb proteins, as well as the SANT domain family.	GO:0009737|response to abscisic acid;GO:0009733|response to auxin;GO:0046686|response to cadmium ion;GO:0009723|response to ethylene;GO:0009739|response to gibberellin;GO:0009753|response to jasmonic acid;GO:0009751|response to salicylic acid;GO:0009651|response to salt stress;GO:0006351|transcription, DNA-templated;	GO:0005634|nucleus;	GO:0003677|DNA binding;GO:0003700|transcription factor activity, sequence-specific DNA binding;	.	.
Potri.002G201600	-0.973846	0	down	no	-0.57426	2.42587e-23	down	no	-0.878268	1.30931e-07	down	no	-0.02392	0.663086	down	no	-2.54765	2.82934e-203	down	yes	gi|566159070|ref|XP_002301490.2|	1409	0	hypothetical protein POPTR_0002s20270g [Populus trichocarpa]	gi|566159069|ref|XM_002301454.2|	1273	0	Populus trichocarpa hypothetical protein (POPTR_0002s20270g) mRNA, complete cds	P42736	123	1e-30	Ethylene-responsive transcription factor RAP2-3	.	.	.	.	pfam00847	AP2	AP2 domain. This 60 amino acid residue domain can bind to DNA and is found in transcription factor proteins.	GO:0008219|cell death;GO:0009873|ethylene-activated signaling pathway;GO:0010286|heat acclimation;GO:0045893|positive regulation of transcription, DNA-templated;GO:0009735|response to cytokinin;GO:0009723|response to ethylene;GO:0009753|response to jasmonic acid;GO:0051707|response to other organism;GO:0006351|transcription, DNA-templated;	GO:0005737|cytoplasm;GO:0005634|nucleus;GO:0005886|plasma membrane;	GO:0003677|DNA binding;GO:0003700|transcription factor activity, sequence-specific DNA binding;	K09286	EREBP; EREBP-like factor
Potri.003G188800	0.725272	0	up	no	0.781969	0.00696179	up	no	0.956595	0.0394762	up	no	0.804605	0.00510811	up	no	2.18708	9.0155e-21	up	yes	gi|566163422|ref|XP_006385954.1|	1537	0	hypothetical protein POPTR_0003s18750g [Populus trichocarpa]	gi|566163421|ref|XM_006385892.1|	1132	0	Populus trichocarpa hypothetical protein (POPTR_0003s18750g) mRNA, complete cds	Q8L5A7	286	1e-91	Cytosolic sulfotransferase 15	.	.	.	.	pfam00685	Sulfotransfer_1	Sulfotransferase domain.	GO:0009694|jasmonic acid metabolic process;GO:0009753|response to jasmonic acid;	GO:0005737|cytoplasm;	GO:0080131|hydroxyjasmonate sulfotransferase activity;	.	.
Potri.003G193200	-0.625361	0	down	no	-0.894543	7.76111e-09	down	no	-0.339288	0.0604254	down	no	-0.810566	6.55776e-08	down	no	-1.8782	7.72495e-24	down	yes	gi|566163522|ref|XP_002303948.2|	1711	0	hypothetical protein POPTR_0003s19260g [Populus trichocarpa]	gi|566163519|ref|XM_006385917.1|	1132	0	Populus trichocarpa hypothetical protein (POPTR_0003s19250g) mRNA, complete cds	Q8L5A7	390	5e-132	Cytosolic sulfotransferase 15	.	.	.	.	pfam00685	Sulfotransfer_1	Sulfotransferase domain.	GO:0009694|jasmonic acid metabolic process;GO:0009753|response to jasmonic acid;	GO:0005737|cytoplasm;	GO:0080131|hydroxyjasmonate sulfotransferase activity;	.	.
Potri.004G074300	0.532942	0	up	no	-0.488387	4.3093e-06	down	no	-0.441146	0.00105819	down	no	0.234262	0.0138673	up	no	1.18049	1.50235e-37	up	yes	gi|566165394|ref|XP_006384118.1|	1831	0	hypothetical protein POPTR_0004s07270g [Populus trichocarpa]	gi|566165393|ref|XM_006384056.1|	1629	0	Populus trichocarpa hypothetical protein (POPTR_0004s07270g) mRNA, complete cds	F4K5X6	120	7e-28	Protein REVEILLE 2	.	.	.	.	pfam00249	Myb_DNA-binding	Myb-like DNA-binding domain. This family contains the DNA binding domains from Myb proteins, as well as the SANT domain family.	GO:0007623|circadian rhythm;GO:0009909|regulation of flower development;GO:0006355|regulation of transcription, DNA-templated;GO:0009737|response to abscisic acid;GO:0009733|response to auxin;GO:0009723|response to ethylene;GO:0009739|response to gibberellin;GO:0009753|response to jasmonic acid;GO:0009751|response to salicylic acid;GO:0009651|response to salt stress;GO:0009845|seed germination;GO…	GO:0005634|nucleus;	GO:0003677|DNA binding;GO:0003700|transcription factor activity, sequence-specific DNA binding;	.	.
Potri.005G186400	-0.559784	0	down	no	-0.450194	0.265008	down	no	-0.593139	0.165849	down	no	0.0776002	0.830371	up	no	1.33415	7.35333e-06	up	yes	gi|224085057|ref|XP_002307474.1|	1691	0	putative MYB transcription factor family protein [Populus trichocarpa]	gi|743911945|ref|XM_011001538.1|	1208	0	PREDICTED: Populus euphratica transcription factor MYB23-like (LOC105107568), mRNA	Q9FDW1	126	2e-31	Transcription factor MYB44	ECU11g1690	109	1e-26	COG5147	pfam00249	Myb_DNA-binding	Myb-like DNA-binding domain. This family contains the DNA binding domains from Myb proteins, as well as the SANT domain family.	GO:0009738|abscisic acid-activated signaling pathway;GO:0042742|defense response to bacterium;GO:0050832|defense response to fungus;GO:2000022|regulation of jasmonic acid mediated signaling pathway;GO:2000031|regulation of salicylic acid mediated signaling pathway;GO:0009737|response to abscisic acid;GO:0009733|response to auxin;GO:0046686|response to cadmium ion;GO:0010200|response to chitin;GO:…	GO:0005634|nucleus;	GO:0003677|DNA binding;GO:0003700|transcription factor activity, sequence-specific DNA binding;	K09422	MYBP; myb proto-oncogene protein, plant
Potri.006G043400	-0.84811	0	down	no	-0.394848	0.00019772	down	no	-0.644305	8.91492e-05	down	no	-0.564304	1.13901e-07	down	no	-1.41832	4.83674e-28	down	yes	gi|224090009|ref|XP_002308905.1|	2196	0	ankyrin repeat family protein [Populus trichocarpa]	gi|743844779|ref|XR_842673.1|	1899	0	PREDICTED: Populus euphratica regulatory protein NPR5 (LOC105127627), transcript variant X2, misc_RNA	Q9ZVC2	671	0	Regulatory protein NPR5	.	.	.	.	pfam12796	Ank_2	Ankyrin repeats (3 copies).	GO:0010434|bract formation;GO:0010582|floral meristem determinacy;GO:0010227|floral organ abscission;GO:0048439|flower morphogenesis;GO:0009864|induced systemic resistance, jasmonic acid mediated signaling pathway;GO:0010254|nectary development;GO:0009944|polarity specification of adaxial/abaxial axis;GO:0043161|proteasome-mediated ubiquitin-dependent protein catabolic process;GO:0042787|protein …	GO:0005737|cytoplasm;GO:0005634|nucleus;GO:0019005|SCF ubiquitin ligase complex;	GO:0031625|ubiquitin protein ligase binding;	K14508	NPR1; regulatory protein NPR1
Potri.006G224100	1.08336	0	up	no	1.14708	0.502064	up	no	2.0391	0.179994	up	no	1.51885	0.265014	up	no	2.68629	0.0197198	up	yes	gi|224088782|ref|XP_002308538.1|	703	1e-89	hypothetical protein POPTR_0006s24050g [Populus trichocarpa]	gi|224088781|ref|XM_002308502.1|	909	0	Populus trichocarpa hypothetical protein (POPTR_0006s24050g) mRNA, complete cds	Q8VWQ5	138	6e-38	Probable WRKY transcription factor 50	.	.	.	.	pfam03106	WRKY	WRKY DNA -binding domain.	GO:0050832|defense response to fungus;GO:0009867|jasmonic acid mediated signaling pathway;GO:0006351|transcription, DNA-templated;	GO:0005634|nucleus;	GO:0043565|sequence-specific DNA binding;GO:0003700|transcription factor activity, sequence-specific DNA binding;	.	.
Potri.007G079800	0.892667	0	up	no	-0.25146	0.779	down	no	0.827632	0.299289	up	no	0.664688	0.362367	up	no	3.49465	4.56648e-13	up	yes	gi|566179963|ref|XP_002310610.2|	868	2e-115	hypothetical protein POPTR_0007s06720g [Populus trichocarpa]	gi|743837907|ref|XM_011027286.1|	625	0	PREDICTED: Populus euphratica probable WRKY transcription factor 51 (LOC105126420), mRNA	Q93WU9	140	4e-39	Probable WRKY transcription factor 51	.	.	.	.	pfam03106	WRKY	WRKY DNA -binding domain.	GO:0042742|defense response to bacterium;GO:0050832|defense response to fungus;GO:0009867|jasmonic acid mediated signaling pathway;GO:0006351|transcription, DNA-templated;	GO:0005634|nucleus;	GO:0043565|sequence-specific DNA binding;GO:0003700|transcription factor activity, sequence-specific DNA binding;	.	.
Potri.010G057000	0.950107	0	up	no	0.78254	1.93214e-07	up	no	-0.169058	0.487191	down	no	0.471783	0.00266196	up	no	1.76714	1.39557e-37	up	yes	gi|224110750|ref|XP_002315623.1|	2597	0	hypothetical protein POPTR_0010s06710g [Populus trichocarpa]	gi|224110749|ref|XM_002315587.1|	1532	0	Populus trichocarpa hypothetical protein (POPTR_0010s06710g) mRNA, complete cds	Q84P23	503	2e-169	4-coumarate--CoA ligase-like 9	SSO2523	186	4e-50	COG0318	pfam00501	AMP-binding	AMP-binding enzyme.	GO:0006633|fatty acid biosynthetic process;GO:0009695|jasmonic acid biosynthetic process;GO:0031408|oxylipin biosynthetic process;	GO:0005777|peroxisome;	GO:0005524|ATP binding;GO:0004321|fatty-acyl-CoA synthase activity;GO:0016874|ligase activity;	.	.
Potri.013G131100	-0.490221	0	down	no	-0.309102	1.28605e-08	down	no	-0.227705	0.124734	down	no	-0.960273	3.1537e-69	down	no	-2.85772	2.65046e-240	down	yes	gi|566201149|ref|XP_006376490.1|	3413	0	calcium channel 1 family protein [Populus trichocarpa]	gi|566201148|ref|XM_006376428.1|	2087	0	Populus trichocarpa calcium channel 1 family protein (POPTR_0013s13470g) mRNA, complete cds	Q94KI8	936	0	Two pore calcium channel protein 1	.	.	.	.	pfam00520	Ion_trans	Ion transport protein. This family contains Sodium, Potassium, Calcium ion channels. This family is 6 transmembrane helices in which the last two helices flank a loop which determines ion selectivity. In some sub-families (e.g. Na channels) the domain is repeated four times, whereas in others (e.g. K channels) the protein forms as a tetramer in the membrane. A bacterial structure of the protein i…	GO:0006816|calcium ion transport;GO:0019722|calcium-mediated signaling;GO:0086010|membrane depolarization during action potential;GO:0080141|regulation of jasmonic acid biosynthetic process;GO:0010119|regulation of stomatal movement;GO:0009845|seed germination;	GO:0005794|Golgi apparatus;GO:0016021|integral component of membrane;GO:0000325|plant-type vacuole;GO:0005886|plasma membrane;GO:0005774|vacuolar membrane;GO:0005773|vacuole;	GO:0005509|calcium ion binding;GO:0005245|voltage-gated calcium channel activity;	K16900	TPC1, CCH1; two pore calcium channel protein, plant
Potri.015G092300	-0.00161345	0	down	no	-0.475001	0.117604	down	no	-0.612496	0.131513	down	no	-0.6289	0.0655805	down	no	-1.69791	1.66116e-05	down	yes	gi|743831582|ref|XP_011024064.1|	2388	0	PREDICTED: LOW QUALITY PROTEIN: 4-coumarate--CoA ligase-like 9 [Populus euphratica]	gi|743831581|ref|XM_011025762.1|	1696	0	PREDICTED: Populus euphratica 4-coumarate--CoA ligase-like 9 (LOC105125357), mRNA	Q84P23	594	0	4-coumarate--CoA ligase-like 9	SSO2523	201	2e-55	COG0318	pfam00501	AMP-binding	AMP-binding enzyme.	GO:0006633|fatty acid biosynthetic process;GO:0009695|jasmonic acid biosynthetic process;GO:0031408|oxylipin biosynthetic process;	GO:0005777|peroxisome;	GO:0005524|ATP binding;GO:0004321|fatty-acyl-CoA synthase activity;GO:0016874|ligase activity;	.	.
Potri.016G083900	-0.563915	0	down	no	0.269379	0.125631	up	no	0.657504	0.265385	up	no	0.25049	0.161433	up	no	1.66834	1.19073e-30	up	yes	gi|566209354|ref|XP_006373855.1|	1500	0	hypothetical protein POPTR_0016s08470g [Populus trichocarpa]	gi|566209355|ref|XM_006373794.1|	1379	0	Populus trichocarpa hypothetical protein (POPTR_0016s08470g) mRNA, complete cds	Q8RWU3	375	4e-126	Protein REVEILLE 8	.	.	.	.	pfam00249	Myb_DNA-binding	Myb-like DNA-binding domain. This family contains the DNA binding domains from Myb proteins, as well as the SANT domain family.	GO:0032922|circadian regulation of gene expression;GO:0043966|histone H3 acetylation;GO:0048573|photoperiodism, flowering;GO:0006355|regulation of transcription, DNA-templated;GO:0009737|response to abscisic acid;GO:0009733|response to auxin;GO:0046686|response to cadmium ion;GO:0009723|response to ethylene;GO:0009739|response to gibberellin;GO:0009753|response to jasmonic acid;GO:0009751|respons…	GO:0005634|nucleus;	GO:0003677|DNA binding;GO:0003700|transcription factor activity, sequence-specific DNA binding;	.	.
Potri.017G017600	0.031714	0	up	no	0.162669	0.379117	up	no	0.148882	0.483099	up	no	0.544665	0.00127791	up	no	1.46349	6.68395e-20	up	yes	gi|566211436|ref|XP_006372770.1|	1304	0	putative MYB transcription factor family protein [Populus trichocarpa]	gi|566211435|ref|XM_006372708.1|	726	0	Populus trichocarpa putative MYB transcription factor family protein (POPTR_0017s04890g) mRNA, complete cds	Q9FDW1	129	1e-33	Transcription factor MYB44	ECU11g1690	112	5e-29	COG5147	pfam13921	Myb_DNA-bind_6	Myb-like DNA-binding domain. This family contains the DNA binding domains from Myb proteins, as well as the SANT domain family.	GO:0009738|abscisic acid-activated signaling pathway;GO:0042742|defense response to bacterium;GO:0050832|defense response to fungus;GO:2000022|regulation of jasmonic acid mediated signaling pathway;GO:2000031|regulation of salicylic acid mediated signaling pathway;GO:0009737|response to abscisic acid;GO:0009733|response to auxin;GO:0046686|response to cadmium ion;GO:0010200|response to chitin;GO:…	GO:0005634|nucleus;	GO:0003677|DNA binding;GO:0003700|transcription factor activity, sequence-specific DNA binding;	K09422	MYBP; myb proto-oncogene protein, plant
Potri.017G125600	3.50821	0	up	no	2.78373	0.254198	up	no	0.888892	0.827554	up	no	2.96331	0.194201	up	no	5.31696	0.000241331	up	yes	gi|743821359|ref|XP_011021396.1|	1218	1e-165	PREDICTED: transcription factor MYB90-like [Populus euphratica]	gi|743821358|ref|XM_011023094.1|	831	0	PREDICTED: Populus euphratica transcription factor MYB90-like (LOC105123479), mRNA	Q9FNV9	178	6e-52	Transcription factor MYB113	ECU11g1690	83.6	5e-18	COG5147	pfam00249	Myb_DNA-binding	Myb-like DNA-binding domain. This family contains the DNA binding domains from Myb proteins, as well as the SANT domain family.	GO:0007275|multicellular organismal development;GO:0031540|regulation of anthocyanin biosynthetic process;GO:0006355|regulation of transcription, DNA-templated;GO:0009753|response to jasmonic acid;GO:0006351|transcription, DNA-templated;	GO:0005634|nucleus;	GO:0003677|DNA binding;GO:0003700|transcription factor activity, sequence-specific DNA binding;	K09422	MYBP; myb proto-oncogene protein, plant
Potri.001G044500	1.88673	0	up	yes	0.761771	2.67798e-09	up	no	2.70778	8.40289e-05	up	yes	2.4275	1.8822e-135	up	yes	-0.490103	0.00378656	down	no	gi|566147038|ref|XP_006368511.1|	1476	0	WRKY transcription factor 40 family protein [Populus trichocarpa]	gi|566147037|ref|XM_006368449.1|	1280	0	Populus trichocarpa WRKY transcription factor 40 family protein (POPTR_0001s03620g) mRNA, complete cds	Q9SAH7	293	8e-94	Probable WRKY transcription factor 40	.	.	.	.	pfam03106	WRKY	WRKY DNA -binding domain.	GO:0042742|defense response to bacterium;GO:0050832|defense response to fungus;GO:0045892|negative regulation of transcription, DNA-templated;GO:0031347|regulation of defense response;GO:0010200|response to chitin;GO:0002237|response to molecule of bacterial origin;GO:0009751|response to salicylic acid;GO:0009611|response to wounding;GO:0006351|transcription, DNA-templated;	GO:0005634|nucleus;	GO:0043565|sequence-specific DNA binding;GO:0003700|transcription factor activity, sequence-specific DNA binding;GO:0044212|transcription regulatory region DNA binding;	.	.
Potri.001G204900	-1.00948	0	down	yes	-0.549406	2.8902e-15	down	no	-0.389521	0.00345171	down	no	-0.441676	3.58269e-10	down	no	-0.363638	2.601e-05	down	no	gi|224054330|ref|XP_002298206.1|	2379	0	hypothetical protein POPTR_0001s21200g [Populus trichocarpa]	gi|743935715|ref|XM_011013932.1|	3869	0	PREDICTED: Populus euphratica mediator of RNA polymerase II transcription subunit 15a-like (LOC105116531), transcript variant X4, mRNA	F4I171	582	0	Mediator of RNA polymerase II transcription subunit 15a	.	.	.	.	pfam09606	Med15	ARC105 or Med15 subunit of Mediator complex non-fungal. The approx. 70 residue Med15 domain of the ARC-Mediator co-activator is a three-helix bundle with marked similarity to the KIX domain. The sterol regulatory element binding protein (SREBP) family of transcription activators use the ARC105 subunit to activate target genes in the regulation of cholesterol and fatty acid homeostasis. In additio…	GO:0045723|positive regulation of fatty acid biosynthetic process;GO:0006355|regulation of transcription, DNA-templated;GO:0009751|response to salicylic acid;GO:0006351|transcription, DNA-templated;	GO:0016592|mediator complex;GO:0005634|nucleus;	GO:0031490|chromatin DNA binding;GO:0003713|transcription coactivator activity;	K14972	PAXIP1, PTIP; PAX-interacting protein 1
Potri.001G235500	-1.35058	0	down	yes	-0.372489	0.00153134	down	no	-0.263694	0.116818	down	no	0.328546	0.00279742	up	no	0.12053	0.152636	up	no	gi|224054846|ref|XP_002298375.1|	701	5e-86	myb family transcription factor family protein [Populus trichocarpa]	gi|566150722|ref|XM_002298339.2|	751	0	Populus trichocarpa myb family transcription factor family protein (POPTR_0001s24220g) mRNA, complete cds	Q9LX82	119	4e-29	Transcription factor MYB48	ECU11g1690	48.5	8e-09	COG5147	pfam00249	Myb_DNA-binding	Myb-like DNA-binding domain. This family contains the DNA binding domains from Myb proteins, as well as the SANT domain family.	GO:0006355|regulation of transcription, DNA-templated;GO:0009751|response to salicylic acid;GO:0006351|transcription, DNA-templated;	GO:0005634|nucleus;	GO:0003677|DNA binding;GO:0003700|transcription factor activity, sequence-specific DNA binding;	.	.
Potri.001G408700	2.09063	0	up	yes	1.11849	0.0130943	up	yes	2.23169	7.79859e-06	up	yes	2.29486	1.53279e-10	up	yes	2.30398	1.47016e-10	up	yes	gi|566154204|ref|XP_006370357.1|	1657	0	putative MYB transcription factor family protein [Populus trichocarpa]	gi|743902377|ref|XM_011046223.1|	1099	0	PREDICTED: Populus euphratica transcription factor MYB86 (LOC105139680), mRNA	O49608	213	4e-64	Transcription factor MYB32	ECU11g1690	113	3e-28	COG5147	pfam00249	Myb_DNA-binding	Myb-like DNA-binding domain. This family contains the DNA binding domains from Myb proteins, as well as the SANT domain family.	GO:0009737|response to abscisic acid;GO:0046686|response to cadmium ion;GO:0009723|response to ethylene;GO:0009753|response to jasmonic acid;GO:0009751|response to salicylic acid;GO:0009651|response to salt stress;GO:0006351|transcription, DNA-templated;	GO:0005634|nucleus;	GO:0003677|DNA binding;GO:0003700|transcription factor activity, sequence-specific DNA binding;	K09422	MYBP; myb proto-oncogene protein, plant
Potri.001G451800	-1.24559	0	down	yes	-0.595026	0.00907806	down	no	-1.35845	1.32382e-06	down	yes	-1.29117	1.97639e-07	down	yes	-1.53268	5.99666e-09	down	yes	gi|224061515|ref|XP_002300518.1|	1874	0	hypothetical protein POPTR_0001s45600g [Populus trichocarpa]	gi|566155072|ref|XM_002300482.2|	1263	0	Populus trichocarpa hypothetical protein (POPTR_0001s45600g) mRNA, complete cds	Q9ZSA8	451	1e-155	Protein DMR6-LIKE OXYGENASE 1	PA0147	112	4e-27	COG3491	pfam03171	2OG-FeII_Oxy	2OG-Fe(II) oxygenase superfamily. This family contains members of the 2-oxoglutarate (2OG) and Fe(II)-dependent oxygenase superfamily. This family includes the C-terminal of prolyl 4-hydroxylase alpha subunit. The holoenzyme has the activity EC:1.14.11.2 catalyzing the reaction: Procollagen L-proline + 2-oxoglutarate + O2 <=> procollagen trans- 4-hydroxy-L-proline + succinate + CO2. The full enzy…	GO:0002229|defense response to oomycetes;GO:0010150|leaf senescence;GO:0009617|response to bacterium;GO:0009620|response to fungus;GO:0002239|response to oomycetes;GO:0009751|response to salicylic acid;GO:0046244|salicylic acid catabolic process;	.	GO:0051213|dioxygenase activity;GO:0046872|metal ion binding;	.	.
Potri.002G091500	4.70758	0	up	yes	0.200538	0.876758	up	no	1.34291	0.225456	up	no	2.58304	0.00193668	up	yes	2.97469	0.000169567	up	yes	gi|743846136|ref|XP_011027663.1|	2241	0	PREDICTED: probable LL-diaminopimelate aminotransferase, chloroplastic [Populus euphratica]	gi|743846135|ref|XM_011029361.1|	1444	0	PREDICTED: Populus euphratica probable LL-diaminopimelate aminotransferase, chloroplastic (LOC105127889), mRNA	Q9ZQI7	580	0	Aminotransferase ALD1	alr5103	332	1e-105	COG0436	pfam00155	Aminotran_1_2	Aminotransferase class I and II.	GO:0042742|defense response to bacterium;GO:0010150|leaf senescence;GO:0009089|lysine biosynthetic process via diaminopimelate;GO:0009862|systemic acquired resistance, salicylic acid mediated signaling pathway;	.	GO:0010285|L,L-diaminopimelate aminotransferase activity;GO:0030170|pyridoxal phosphate binding;GO:0008483|transaminase activity;	K10206	E2.6.1.83; LL-diaminopimelate aminotransferase [EC:2.6.1.83]
Potri.002G113700	-1.29357	0	down	yes	-0.845335	5.2609e-07	down	no	-0.511785	0.015116	down	no	-0.564415	0.000306973	down	no	0.473483	0.000982131	up	no	gi|566157469|ref|XP_002301137.2|	1759	0	hypothetical protein POPTR_0002s11440g [Populus trichocarpa]	gi|566157468|ref|XM_002301101.2|	1103	0	Populus trichocarpa hypothetical protein (POPTR_0002s11440g) mRNA, complete cds	Q9M2Y9	232	4e-71	Transcription factor RAX3	ECU11g1690	90.9	2e-20	COG5147	pfam00249	Myb_DNA-binding	Myb-like DNA-binding domain. This family contains the DNA binding domains from Myb proteins, as well as the SANT domain family.	GO:0007275|multicellular organismal development;GO:0009751|response to salicylic acid;GO:0006351|transcription, DNA-templated;	GO:0005634|nucleus;	GO:0003677|DNA binding;GO:0003700|transcription factor activity, sequence-specific DNA binding;	K09422	MYBP; myb proto-oncogene protein, plant
Potri.002G258700	-1.43998	0	down	yes	-0.0959509	0.290106	down	no	-0.310567	0.0434744	down	no	-0.0359419	0.679246	down	no	0.295216	0.0125855	up	no	gi|224065563|ref|XP_002301859.1|	2974	0	peptide transporter 2 family protein [Populus trichocarpa]	gi|566160037|ref|XM_002301823.2|	1820	0	Populus trichocarpa peptide transporter 2 family protein (POPTR_0002s26040g) mRNA, complete cds	Q9FNL7	695	0	Protein NRT1/ PTR FAMILY 5.2	ECU11g1050	109	1e-24	COG3104	pfam00854	PTR2	POT family. The POT (proton-dependent oligopeptide transport) family all appear to be proton dependent transporters.	GO:0042742|defense response to bacterium;GO:0042938|dipeptide transport;GO:0042538|hyperosmotic salinity response;GO:0009737|response to abscisic acid;GO:0080052|response to histidine;GO:0009753|response to jasmonic acid;GO:0043201|response to leucine;GO:0080053|response to phenylalanine;GO:0009751|response to salicylic acid;GO:0009611|response to wounding;GO:0042939|tripeptide transport;	GO:0016021|integral component of membrane;	GO:0042936|dipeptide transporter activity;GO:0042937|tripeptide transporter activity;	.	.
Potri.003G182200	3.21286	0	up	yes	2.11855	3.12222e-40	up	yes	5.65126	1.09918e-06	up	yes	4.18489	7.45988e-261	up	yes	1.06219	3.803e-08	up	yes	gi|118487935|gb|ABK95789.1|	1487	0	unknown [Populus trichocarpa]	gi|118487934|gb|EF147787.1|	1433	0	Populus trichocarpa clone WS0125_A17 unknown mRNA	Q9SAH7	293	2e-93	Probable WRKY transcription factor 40	.	.	.	.	pfam03106	WRKY	WRKY DNA -binding domain.	GO:0042742|defense response to bacterium;GO:0050832|defense response to fungus;GO:0045892|negative regulation of transcription, DNA-templated;GO:0031347|regulation of defense response;GO:0010200|response to chitin;GO:0002237|response to molecule of bacterial origin;GO:0009751|response to salicylic acid;GO:0009611|response to wounding;GO:0006351|transcription, DNA-templated;	GO:0005634|nucleus;	GO:0043565|sequence-specific DNA binding;GO:0003700|transcription factor activity, sequence-specific DNA binding;GO:0044212|transcription regulatory region DNA binding;	.	.
Potri.004G000400	2.44322	0	up	yes	2.48545	8.15669e-53	up	yes	3.59792	1.4028e-08	up	yes	3.7862	4.17049e-165	up	yes	2.94885	1.1261e-78	up	yes	gi|566164112|ref|XP_006383817.1|	1002	6e-135	truncated Kunitz trypsin inhibitor family protein [Populus trichocarpa]	gi|566164111|ref|XM_006383755.1|	855	0	Populus trichocarpa truncated Kunitz trypsin inhibitor family protein (POPTR_0004s00220g) mRNA, complete cds	Q8RXD5	91.7	1e-20	Kunitz trypsin inhibitor 1	.	.	.	.	pfam00197	Kunitz_legume	Trypsin and protease inhibitor.	GO:0042742|defense response to bacterium;GO:0012501|programmed cell death;GO:0042542|response to hydrogen peroxide;GO:0009625|response to insect;GO:0002237|response to molecule of bacterial origin;GO:0002238|response to molecule of fungal origin;GO:0009624|response to nematode;GO:0009751|response to salicylic acid;GO:0009651|response to salt stress;GO:0009611|response to wounding;	GO:0005739|mitochondrion;	GO:0004866|endopeptidase inhibitor activity;	.	.
Potri.004G138000	-1.59275	0	down	yes	-0.854986	5.83528e-07	down	no	-1.50734	7.60404e-10	down	yes	-0.473099	0.00255157	down	no	0.895135	1.68053e-11	up	no	gi|566166501|ref|XP_006384381.1|	1362	0	hypothetical protein POPTR_0004s14510g [Populus trichocarpa]	gi|566166500|ref|XM_006384319.1|	1219	0	Populus trichocarpa hypothetical protein (POPTR_0004s14510g) mRNA, complete cds	Q9SZP1	257	8e-81	Transcription repressor MYB4	ECU11g1690	107	5e-26	COG5147	pfam00249	Myb_DNA-binding	Myb-like DNA-binding domain. This family contains the DNA binding domains from Myb proteins, as well as the SANT domain family.	GO:1903086|negative regulation of sinapate ester biosynthetic process;GO:0045892|negative regulation of transcription, DNA-templated;GO:2000762|regulation of phenylpropanoid metabolic process;GO:0009753|response to jasmonic acid;GO:0009751|response to salicylic acid;GO:0010224|response to UV-B;GO:0006351|transcription, DNA-templated;	GO:0005634|nucleus;	GO:0003677|DNA binding;GO:0003700|transcription factor activity, sequence-specific DNA binding;	K09422	MYBP; myb proto-oncogene protein, plant
Potri.004G146000	2.39107	0	up	yes	1.91238	3.49453e-12	up	yes	2.0119	5.54723e-06	up	yes	0.918433	0.00484937	up	no	1.03462	0.0013456	up	yes	gi|566166671|ref|XP_006384464.1|	1713	0	putative oxidoreductase-like family protein [Populus trichocarpa]	gi|566166670|ref|XM_006384402.1|	1307	0	Populus trichocarpa putative oxidoreductase-like family protein (POPTR_0004s15320g) mRNA, complete cds	Q9ZSA7	171	5e-47	Protein DMR6-LIKE OXYGENASE 2	PA0147	134	2e-34	COG3491	pfam03171	2OG-FeII_Oxy	2OG-Fe(II) oxygenase superfamily. This family contains members of the 2-oxoglutarate (2OG) and Fe(II)-dependent oxygenase superfamily. This family includes the C-terminal of prolyl 4-hydroxylase alpha subunit. The holoenzyme has the activity EC:1.14.11.2 catalyzing the reaction: Procollagen L-proline + 2-oxoglutarate + O2 <=> procollagen trans- 4-hydroxy-L-proline + succinate + CO2. The full enzy…	GO:0002229|defense response to oomycetes;GO:0046244|salicylic acid catabolic process;	.	GO:0051213|dioxygenase activity;GO:0046872|metal ion binding;	.	.
Potri.004G146100	2.507	0	up	yes	1.75328	1.0724e-21	up	yes	1.70868	1.28495e-05	up	yes	0.779767	0.000171346	up	no	1.24012	9.95404e-10	up	yes	gi|566166673|ref|XP_006384465.1|	1867	0	hypothetical protein POPTR_0004s15330g [Populus trichocarpa]	gi|566166672|ref|XM_006384403.1|	1233	0	Populus trichocarpa hypothetical protein (POPTR_0004s15330g) mRNA, complete cds	Q9ZSA7	184	7e-52	Protein DMR6-LIKE OXYGENASE 2	PA0147	150	4e-40	COG3491	pfam03171	2OG-FeII_Oxy	2OG-Fe(II) oxygenase superfamily. This family contains members of the 2-oxoglutarate (2OG) and Fe(II)-dependent oxygenase superfamily. This family includes the C-terminal of prolyl 4-hydroxylase alpha subunit. The holoenzyme has the activity EC:1.14.11.2 catalyzing the reaction: Procollagen L-proline + 2-oxoglutarate + O2 <=> procollagen trans- 4-hydroxy-L-proline + succinate + CO2. The full enzy…	GO:0002229|defense response to oomycetes;GO:0046244|salicylic acid catabolic process;	.	GO:0051213|dioxygenase activity;GO:0046872|metal ion binding;	.	.
Potri.004G191900	1.23026	0	up	yes	1.44147	0.00194525	up	yes	1.0926	0.0441009	up	no	1.35695	0.00589514	up	yes	1.74533	9.01116e-05	up	yes	gi|566167553|ref|XP_006384703.1|	3689	0	hypothetical protein POPTR_0004s20340g [Populus trichocarpa]	gi|566167552|ref|XM_006384641.1|	2354	0	Populus trichocarpa hypothetical protein (POPTR_0004s20340g) mRNA, complete cds	Q9LMP1	472	6e-153	Wall-associated receptor kinase 2	BH2504_1	94.4	7e-20	COG0515	pfam07714	Pkinase_Tyr	Protein tyrosine kinase.	GO:0007166|cell surface receptor signaling pathway;GO:0009992|cellular water homeostasis;GO:0009311|oligosaccharide metabolic process;GO:0009751|response to salicylic acid;GO:0009826|unidimensional cell growth;	GO:0005623|cell;GO:0016021|integral component of membrane;	GO:0005524|ATP binding;GO:0005509|calcium ion binding;GO:0030247|polysaccharide binding;GO:0004674|protein serine/threonine kinase activity;	.	.
Potri.004G192900	2.11288	0	up	yes	2.56298	6.85519e-07	up	yes	2.85922	5.41719e-09	up	yes	2.90415	1.08075e-09	up	yes	3.71096	1.15573e-16	up	yes	gi|566167567|ref|XP_006384710.1|	3679	0	hypothetical protein POPTR_0004s20410g [Populus trichocarpa]	gi|566258371|ref|XM_006388713.1|	1653	0	Populus trichocarpa hypothetical protein (POPTR_0103s00220g) mRNA, complete cds	Q9LMP1	466	1e-151	Wall-associated receptor kinase 2	YAR019c	95.9	2e-19	COG0515	pfam07714	Pkinase_Tyr	Protein tyrosine kinase.	GO:0007166|cell surface receptor signaling pathway;GO:0009992|cellular water homeostasis;GO:0009311|oligosaccharide metabolic process;GO:0009751|response to salicylic acid;GO:0009826|unidimensional cell growth;	GO:0005623|cell;GO:0016021|integral component of membrane;	GO:0005524|ATP binding;GO:0005509|calcium ion binding;GO:0030247|polysaccharide binding;GO:0004674|protein serine/threonine kinase activity;	.	.
Potri.004G197600	1.31089	0	up	yes	0.49643	8.3815e-08	up	no	1.9258	0.000207511	up	yes	2.09645	2.99842e-178	up	yes	-0.972433	5.59533e-12	down	no	gi|566167667|ref|XP_006384760.1|	1270	3e-173	harpin-induced family protein [Populus trichocarpa]	gi|566167666|ref|XM_006384698.1|	937	0	Populus trichocarpa harpin-induced family protein (POPTR_0004s20850g) mRNA, complete cds	Q9FNH6	65.9	3e-11	NDR1/HIN1-Like protein 3	.	.	.	.	pfam03168	LEA_2	Late embryogenesis abundant protein. Different types of LEA proteins are expressed at different stages of late embryogenesis in higher plant seed embryos and under conditions of dehydration stress. The function of these proteins is unknown. This family represents a group of LEA proteins that appear to be distinct from those in pfam02987. The family DUF1511, pfam07427, has now been merged into thi…	GO:0042742|defense response to bacterium;GO:0009816|defense response to bacterium, incompatible interaction;GO:0051607|defense response to virus;GO:0009617|response to bacterium;GO:0009751|response to salicylic acid;GO:0009611|response to wounding;	GO:0046658|anchored component of plasma membrane;GO:0005794|Golgi apparatus;GO:0016021|integral component of membrane;GO:0005886|plasma membrane;GO:0009506|plasmodesma;GO:0005774|vacuolar membrane;	GO:0004871|signal transducer activity;	.	.
Potri.005G132300	-3.02728	0	down	yes	-2.24348	0.0953723	down	no	-2.3109	0.0237775	down	no	-1.04372	0.32017	down	no	-3.34503	0.000206709	down	yes	gi|848864188|ref|XP_012832849.1|	770	2e-98	PREDICTED: uncharacterized protein LOC105953700 [Erythranthe guttata]	gi|566185229|ref|XM_006380032.1|	737	0	Populus trichocarpa hypothetical protein (POPTR_0008s21830g) mRNA, complete cds	Q8TGM5	58.5	1e-09	Putative uncharacterized protein ART3	.	.	.	.	pfam09590	Env-gp36	Lentivirus surface glycoprotein. This protein is found in feline immunodeficiency retrovirus. It represents the surface glycoprotein which is found in the polyprotein C-terminal to the Env protein.	GO:0008152|metabolic process;GO:0009862|systemic acquired resistance, salicylic acid mediated signaling pathway;	.	GO:0016298|lipase activity;GO:0080031|methyl salicylate esterase activity;	.	.
Potri.005G176000	1.7692	0	up	yes	0.802753	5.92081e-07	up	no	2.70553	0.00774384	up	yes	3.26996	2.98704e-196	up	yes	0.124019	0.506452	up	no	gi|224084862|ref|XP_002307427.1|	933	8e-123	AP2 domain-containing transcription factor family protein [Populus trichocarpa]	gi|224084861|ref|XM_002307391.1|	1018	0	Populus trichocarpa AP2 domain-containing transcription factor family protein (POPTR_0005s15830g) mRNA, complete cds	Q9SFE4	140	2e-37	Ethylene-responsive transcription factor ERF012	.	.	.	.	pfam00847	AP2	AP2 domain. This 60 amino acid residue domain can bind to DNA and is found in transcription factor proteins.	GO:0071497|cellular response to freezing;GO:0034605|cellular response to heat;GO:0009873|ethylene-activated signaling pathway;GO:0045893|positive regulation of transcription, DNA-templated;GO:0009753|response to jasmonic acid;GO:0009751|response to salicylic acid;GO:0006351|transcription, DNA-templated;	GO:0005634|nucleus;	GO:0003700|transcription factor activity, sequence-specific DNA binding;GO:0044212|transcription regulatory region DNA binding;	.	.
Potri.006G263600	1.8491	0	up	yes	1.00146	1.65383e-12	up	yes	2.28832	5.78049e-06	up	yes	3.14414	8.48543e-200	up	yes	1.63839	5.4509e-33	up	yes	gi|224089360|ref|XP_002308704.1|	1501	0	putative WRKY transcription factor family protein [Populus trichocarpa]	gi|224089359|ref|XM_002308668.1|	1220	0	Populus trichocarpa putative WRKY transcription factor family protein (POPTR_0006s27950g) mRNA, complete cds	Q9C5T4	243	9e-75	WRKY transcription factor 18	.	.	.	.	pfam03106	WRKY	WRKY DNA -binding domain.	GO:0042742|defense response to bacterium;GO:0050832|defense response to fungus;GO:0031347|regulation of defense response;GO:0010200|response to chitin;GO:0002237|response to molecule of bacterial origin;GO:0009751|response to salicylic acid;GO:0006351|transcription, DNA-templated;	GO:0005634|nucleus;	GO:0043565|sequence-specific DNA binding;GO:0003700|transcription factor activity, sequence-specific DNA binding;	.	.
Potri.007G007900	1.34398	0	up	yes	0.434209	0.00260182	up	no	0.89872	6.81965e-06	up	no	1.37145	6.72131e-28	up	yes	1.33742	3.43e-24	up	yes	gi|224095011|ref|XP_002310327.1|	1653	0	hypothetical protein POPTR_0007s14630g [Populus trichocarpa]	gi|566181347|ref|XM_002310291.2|	1320	0	Populus trichocarpa hypothetical protein (POPTR_0007s14630g) mRNA, complete cds	Q9M2Y9	253	1e-78	Transcription factor RAX3	ECU11g1690	97.4	1e-22	COG5147	pfam00249	Myb_DNA-binding	Myb-like DNA-binding domain. This family contains the DNA binding domains from Myb proteins, as well as the SANT domain family.	GO:0007275|multicellular organismal development;GO:0009751|response to salicylic acid;GO:0006351|transcription, DNA-templated;	GO:0005634|nucleus;	GO:0003677|DNA binding;GO:0003700|transcription factor activity, sequence-specific DNA binding;	K09422	MYBP; myb proto-oncogene protein, plant
Potri.007G013200	4.45548	0	up	yes	0.693539	0.665271	up	no	2.79675	0.0539075	up	no	1.77446	0.179848	up	no	5.76135	8.72369e-11	up	yes	gi|224094949|ref|XP_002310302.1|	2117	0	aminotransferase class 1 and 2 family protein [Populus trichocarpa]	gi|160333972|gb|AC214417.1|	1339	0	Populus trichocarpa clone POP037-E08, complete sequence	Q9ZQI7	624	0	Aminotransferase ALD1	MTH52	331	4e-108	COG0436	pfam00155	Aminotran_1_2	Aminotransferase class I and II.	GO:0042742|defense response to bacterium;GO:0010150|leaf senescence;GO:0009089|lysine biosynthetic process via diaminopimelate;GO:0009862|systemic acquired resistance, salicylic acid mediated signaling pathway;	.	GO:0010285|L,L-diaminopimelate aminotransferase activity;GO:0030170|pyridoxal phosphate binding;GO:0008483|transaminase activity;	K10206	E2.6.1.83; LL-diaminopimelate aminotransferase [EC:2.6.1.83]
Potri.007G111600	2.76655	0	up	yes	2.46225	5.20157e-08	up	yes	3.3669	7.33219e-07	up	yes	3.94148	1.09493e-29	up	yes	3.3312	1.30443e-17	up	yes	gi|224093326|ref|XP_002309883.1|	1009	4e-136	hypothetical protein POPTR_0007s03640g [Populus trichocarpa]	gi|156564447|gb|AC209102.1|	859	0	Populus trichocarpa clone POP048-O16, complete sequence	Q8RXD5	70.1	4e-13	Kunitz trypsin inhibitor 1	.	.	.	.	pfam00197	Kunitz_legume	Trypsin and protease inhibitor.	GO:0042742|defense response to bacterium;GO:0012501|programmed cell death;GO:0042542|response to hydrogen peroxide;GO:0009625|response to insect;GO:0002237|response to molecule of bacterial origin;GO:0002238|response to molecule of fungal origin;GO:0009624|response to nematode;GO:0009751|response to salicylic acid;GO:0009651|response to salt stress;GO:0009611|response to wounding;	GO:0005739|mitochondrion;	GO:0004866|endopeptidase inhibitor activity;	.	.
Potri.007G111800	6.39122	0	up	yes	5.80332	3.4981e-14	up	yes	4.15833	1.14227e-06	up	yes	2.95134	0.00271406	up	yes	5.56022	7.80982e-13	up	yes	gi|322366592|gb|ADW95376.1|	1028	6e-139	Kunitz-type trypsin inhibitor [Populus nigra]	gi|156564447|gb|AC209102.1|	828	0	Populus trichocarpa clone POP048-O16, complete sequence	Q8RXD5	75.1	6e-15	Kunitz trypsin inhibitor 1	.	.	.	.	pfam00197	Kunitz_legume	Trypsin and protease inhibitor.	GO:0042742|defense response to bacterium;GO:0012501|programmed cell death;GO:0042542|response to hydrogen peroxide;GO:0009625|response to insect;GO:0002237|response to molecule of bacterial origin;GO:0002238|response to molecule of fungal origin;GO:0009624|response to nematode;GO:0009751|response to salicylic acid;GO:0009651|response to salt stress;GO:0009611|response to wounding;	GO:0005739|mitochondrion;	GO:0004866|endopeptidase inhibitor activity;	.	.
Potri.007G134800	2.58828	0	up	yes	1.08195	5.23312e-10	up	yes	2.35601	7.74618e-07	up	yes	2.99856	9.91408e-138	up	yes	1.38841	1.5788e-17	up	yes	gi|224095597|ref|XP_002310416.1|	795	2e-98	hypothetical protein POPTR_0007s01400g [Populus trichocarpa]	gi|224095596|ref|XM_002310380.1|	863	0	Populus trichocarpa hypothetical protein (POPTR_0007s01400g) mRNA, complete cds	Q9SGP6	139	1e-36	Glutaredoxin-C9	.	.	.	.	pfam00462	Glutaredoxin	Glutaredoxin.	GO:0045454|cell redox homeostasis;GO:0009867|jasmonic acid mediated signaling pathway;GO:0009751|response to salicylic acid;GO:0009863|salicylic acid mediated signaling pathway;	GO:0005737|cytoplasm;GO:0005634|nucleus;	GO:0009055|electron carrier activity;GO:0015035|protein disulfide oxidoreductase activity;	.	.
Potri.008G066000	1.60664	0	up	yes	0.197405	0.00889185	up	no	2.10496	0.000252578	up	yes	2.52985	0	up	yes	-1.91629	4.8188e-52	down	yes	gi|566182695|ref|XP_002312148.2|	2360	0	putative Hs1pro-1-like family protein [Populus trichocarpa]	gi|566182694|ref|XM_002312112.2|	1683	0	Populus trichocarpa putative Hs1pro-1-like family protein (POPTR_0008s06610g) mRNA, complete cds	O04203	538	0	Nematode resistance protein-like HSPRO2	.	.	.	.	pfam07014	Hs1pro-1_C	Hs1pro-1 protein C-terminus. This family represents the C-terminus (approximately 270 residues) of a number of plant Hs1pro-1 proteins, which are believed to confer nematode resistance.	GO:0009816|defense response to bacterium, incompatible interaction;GO:0006979|response to oxidative stress;GO:0009751|response to salicylic acid;	GO:0005737|cytoplasm;	.	.	.
Potri.008G128500	1.22492	0	up	yes	1.59677	3.48552e-23	up	yes	0.665565	0.00773874	up	no	1.60664	1.9374e-24	up	yes	1.91764	9.16813e-34	up	yes	gi|566183653|ref|XP_002311495.2|	1090	5e-146	hypothetical protein POPTR_0008s12750g [Populus trichocarpa]	gi|566183652|ref|XM_002311459.2|	1199	0	Populus trichocarpa hypothetical protein (POPTR_0008s12750g) mRNA, complete cds	Q9SZP1	217	1e-65	Transcription repressor MYB4	ECU11g1690	104	3e-25	COG5147	pfam00249	Myb_DNA-binding	Myb-like DNA-binding domain. This family contains the DNA binding domains from Myb proteins, as well as the SANT domain family.	GO:1903086|negative regulation of sinapate ester biosynthetic process;GO:0045892|negative regulation of transcription, DNA-templated;GO:2000762|regulation of phenylpropanoid metabolic process;GO:0009753|response to jasmonic acid;GO:0009751|response to salicylic acid;GO:0010224|response to UV-B;GO:0006351|transcription, DNA-templated;	GO:0005634|nucleus;	GO:0003677|DNA binding;GO:0003700|transcription factor activity, sequence-specific DNA binding;	K09422	MYBP; myb proto-oncogene protein, plant
Potri.008G135800	2.17047	0	up	yes	0.497913	0.576675	up	no	1.90128	0.0232716	up	no	1.2244	0.12415	up	no	4.78299	2.65489e-22	up	yes	gi|566183800|ref|XP_002311535.2|	5787	0	hypothetical protein POPTR_0008s13520g [Populus trichocarpa]	gi|566183799|ref|XM_002311499.2|	3647	0	Populus trichocarpa hypothetical protein (POPTR_0008s13520g) mRNA, complete cds	Q9LQV2	1236	0	RNA-dependent RNA polymerase 1	.	.	.	.	pfam05183	RdRP	RNA dependent RNA polymerase. This family of proteins are eukaryotic RNA dependent RNA polymerases. These proteins are involved in post transcriptional gene silencing where they are thought to amplify dsRNA templates.	GO:0006952|defense response;GO:0060148|positive regulation of posttranscriptional gene silencing;GO:0030422|production of siRNA involved in RNA interference;GO:0009751|response to salicylic acid;GO:0009615|response to virus;GO:0010025|wax biosynthetic process;	.	GO:0000166|nucleotide binding;GO:0003723|RNA binding;GO:0003968|RNA-directed RNA polymerase activity;	K11699	RDR, RDRP; RNA-dependent RNA polymerase [EC:2.7.7.48]
Potri.009G107200	1.18604	0	up	yes	0.629587	0.00972582	up	no	0.850965	0.0593511	up	no	0.670899	0.00502519	up	no	0.381579	0.136062	up	no	gi|566187398|ref|XP_002313084.2|	1530	0	hypothetical protein POPTR_0009s11040g [Populus trichocarpa]	gi|566187403|ref|XM_002313049.2|	1047	0	Populus trichocarpa hypothetical protein (POPTR_0009s11070g) mRNA, complete cds	Q6RYA0	245	6e-77	Salicylic acid-binding protein 2	.	.	.	.	pfam12697	Abhydrolase_6	Alpha/beta hydrolase family. This family contains alpha/beta hydrolase enzymes of diverse specificity.	GO:0008152|metabolic process;GO:0009862|systemic acquired resistance, salicylic acid mediated signaling pathway;	.	GO:0016298|lipase activity;GO:0080031|methyl salicylate esterase activity;	.	.
Potri.009G107400	1.38485	0	up	yes	0.594098	2.44933e-07	up	no	0.0320754	0.843254	up	no	-0.38126	0.00356715	down	no	-0.42645	0.0037984	down	no	gi|566187402|ref|XP_006379214.1|	1748	0	hypothetical protein POPTR_0009s11060g [Populus trichocarpa]	gi|566187401|ref|XM_006379152.1|	1086	0	Populus trichocarpa hypothetical protein (POPTR_0009s11060g) mRNA, complete cds	Q9ZSA7	187	7e-53	Protein DMR6-LIKE OXYGENASE 2	PA0147	150	5e-40	COG3491	pfam03171	2OG-FeII_Oxy	2OG-Fe(II) oxygenase superfamily. This family contains members of the 2-oxoglutarate (2OG) and Fe(II)-dependent oxygenase superfamily. This family includes the C-terminal of prolyl 4-hydroxylase alpha subunit. The holoenzyme has the activity EC:1.14.11.2 catalyzing the reaction: Procollagen L-proline + 2-oxoglutarate + O2 <=> procollagen trans- 4-hydroxy-L-proline + succinate + CO2. The full enzy…	GO:0002229|defense response to oomycetes;GO:0046244|salicylic acid catabolic process;	.	GO:0051213|dioxygenase activity;GO:0046872|metal ion binding;	.	.
Potri.009G158900	1.28323	0	up	yes	0.552051	5.96499e-26	up	no	1.78574	0.000440522	up	yes	2.00948	0	up	yes	-0.375243	2.82842e-06	down	no	gi|224104907|ref|XP_002313615.1|	1189	5e-160	harpin-induced family protein [Populus trichocarpa]	gi|566188268|ref|XM_002313579.2|	1167	0	Populus trichocarpa harpin-induced family protein (POPTR_0009s16050g) mRNA, complete cds	Q9FNH6	71.6	5e-13	NDR1/HIN1-Like protein 3	.	.	.	.	pfam03168	LEA_2	Late embryogenesis abundant protein. Different types of LEA proteins are expressed at different stages of late embryogenesis in higher plant seed embryos and under conditions of dehydration stress. The function of these proteins is unknown. This family represents a group of LEA proteins that appear to be distinct from those in pfam02987. The family DUF1511, pfam07427, has now been merged into thi…	GO:0042742|defense response to bacterium;GO:0009816|defense response to bacterium, incompatible interaction;GO:0051607|defense response to virus;GO:0009617|response to bacterium;GO:0009751|response to salicylic acid;GO:0009611|response to wounding;	GO:0046658|anchored component of plasma membrane;GO:0005794|Golgi apparatus;GO:0016021|integral component of membrane;GO:0005886|plasma membrane;GO:0009506|plasmodesma;GO:0005774|vacuolar membrane;	GO:0004871|signal transducer activity;	.	.
Potri.010G114000	2.06442	0	up	yes	2.13635	4.97768e-22	up	yes	0.875203	0.0938304	up	no	2.3925	1.59357e-30	up	yes	2.64628	5.26423e-37	up	yes	gi|566190444|ref|XP_002315890.2|	1181	1e-159	hypothetical protein POPTR_0010s12420g [Populus trichocarpa]	gi|743889184|ref|XM_011040369.1|	1070	0	PREDICTED: Populus euphratica transcription repressor MYB6-like (LOC105135484), mRNA	Q9SZP1	243	1e-75	Transcription repressor MYB4	ECU11g1690	102	2e-24	COG5147	pfam00249	Myb_DNA-binding	Myb-like DNA-binding domain. This family contains the DNA binding domains from Myb proteins, as well as the SANT domain family.	GO:1903086|negative regulation of sinapate ester biosynthetic process;GO:0045892|negative regulation of transcription, DNA-templated;GO:2000762|regulation of phenylpropanoid metabolic process;GO:0009753|response to jasmonic acid;GO:0009751|response to salicylic acid;GO:0010224|response to UV-B;GO:0006351|transcription, DNA-templated;	GO:0005634|nucleus;	GO:0003677|DNA binding;GO:0003700|transcription factor activity, sequence-specific DNA binding;	K09422	MYBP; myb proto-oncogene protein, plant
Potri.010G191300	1.32644	0	up	yes	0.494933	1.02081e-11	up	no	2.14358	0.000232355	up	yes	2.08053	7.98583e-302	up	yes	-0.68618	4.83745e-14	down	no	gi|566191740|ref|XP_006378671.1|	2494	0	hypothetical protein POPTR_0010s19870g [Populus trichocarpa]	gi|566191739|ref|XM_006378609.1|	1676	0	Populus trichocarpa hypothetical protein (POPTR_0010s19870g) mRNA, complete cds	O04203	507	3e-173	Nematode resistance protein-like HSPRO2	.	.	.	.	pfam07014	Hs1pro-1_C	Hs1pro-1 protein C-terminus. This family represents the C-terminus (approximately 270 residues) of a number of plant Hs1pro-1 proteins, which are believed to confer nematode resistance.	GO:0009816|defense response to bacterium, incompatible interaction;GO:0006979|response to oxidative stress;GO:0009751|response to salicylic acid;	GO:0005737|cytoplasm;	.	.	.
Potri.010G231500	-1.04913	0	down	yes	0.566237	1.08138e-13	up	no	-0.837494	0.00975753	down	no	-0.342164	7.97635e-05	down	no	-2.16595	5.36164e-67	down	yes	gi|566192439|ref|XP_002316410.2|	2037	0	oxidoreductase family protein [Populus trichocarpa]	gi|566192438|ref|XM_002316374.2|	1265	0	Populus trichocarpa oxidoreductase family protein (POPTR_0010s23790g) mRNA, complete cds	Q9ZSA7	253	2e-78	Protein DMR6-LIKE OXYGENASE 2	mlr6892	117	2e-28	COG3491	pfam03171	2OG-FeII_Oxy	2OG-Fe(II) oxygenase superfamily. This family contains members of the 2-oxoglutarate (2OG) and Fe(II)-dependent oxygenase superfamily. This family includes the C-terminal of prolyl 4-hydroxylase alpha subunit. The holoenzyme has the activity EC:1.14.11.2 catalyzing the reaction: Procollagen L-proline + 2-oxoglutarate + O2 <=> procollagen trans- 4-hydroxy-L-proline + succinate + CO2. The full enzy…	GO:0002229|defense response to oomycetes;GO:0046244|salicylic acid catabolic process;	.	GO:0051213|dioxygenase activity;GO:0046872|metal ion binding;	.	.
Potri.011G033900	3.24317	0	up	yes	1.3032	0.490663	up	no	2.24589	0.156491	up	no	3.3045	0.0116807	up	yes	3.277	0.0123993	up	yes	gi|566193264|ref|XP_006377216.1|	1294	0	hypothetical protein POPTR_0011s02070g [Populus trichocarpa]	gi|566193261|ref|XM_002316655.2|	684	0	Populus trichocarpa hypothetical protein (POPTR_0011s02060g) mRNA, complete cds	Q8GWJ7	326	3e-103	Cysteine-rich receptor-like protein kinase 19	.	.	.	.	pfam00069	Pkinase	Protein kinase domain.	GO:0042742|defense response to bacterium;GO:0006468|protein phosphorylation;GO:0009751|response to salicylic acid;	GO:0016021|integral component of membrane;GO:0005886|plasma membrane;GO:0009506|plasmodesma;	GO:0005524|ATP binding;GO:0004674|protein serine/threonine kinase activity;	.	.
Potri.011G133300	4.40354	0	up	yes	3.75882	0.0029774	up	yes	3.68652	0.00567102	up	yes	3.68954	0.00324731	up	yes	3.07758	0.0232965	up	no	gi|743860422|ref|XP_011030857.1|	2960	0	PREDICTED: ankyrin repeat-containing protein At5g02620-like isoform X1 [Populus euphratica]	gi|566195325|ref|XM_002317534.2|	1653	0	Populus trichocarpa hypothetical protein (POPTR_0011s13660g) mRNA, complete cds	Q8LPS2	168	2e-43	Protein ACCELERATED CELL DEATH 6	all2748	75.1	1e-13	COG0666	pfam13962	PGG	Domain of unknown function. The PGG domain is named for the highly conserved sequence motif found at the startt of the domain. The function is not known.	GO:0008219|cell death;GO:0071446|cellular response to salicylic acid stimulus;GO:0009816|defense response to bacterium, incompatible interaction;GO:1900426|positive regulation of defense response to bacterium;GO:1902290|positive regulation of defense response to oomycetes;GO:0016567|protein ubiquitination;GO:1900150|regulation of defense response to fungus;GO:2000031|regulation of salicylic acid …	GO:0030176|integral component of endoplasmic reticulum membrane;GO:0005887|integral component of plasma membrane;GO:0016020|membrane;	.	.	.
Potri.011G133400	3.37832	0	up	yes	3.34566	0.00993067	up	yes	3.10581	0.0181934	up	no	3.23365	0.0133858	up	yes	3.14741	0.0174596	up	yes	gi|566195328|ref|XP_006377825.1|	3002	0	hypothetical protein POPTR_0011s13670g [Populus trichocarpa]	gi|566195327|ref|XM_006377763.1|	1734	0	Populus trichocarpa hypothetical protein (POPTR_0011s13670g) mRNA, complete cds	Q8LPS2	166	1e-42	Protein ACCELERATED CELL DEATH 6	all2748	72.8	8e-13	COG0666	pfam13962	PGG	Domain of unknown function. The PGG domain is named for the highly conserved sequence motif found at the startt of the domain. The function is not known.	GO:0008219|cell death;GO:0071446|cellular response to salicylic acid stimulus;GO:0009816|defense response to bacterium, incompatible interaction;GO:1900426|positive regulation of defense response to bacterium;GO:1902290|positive regulation of defense response to oomycetes;GO:0016567|protein ubiquitination;GO:1900150|regulation of defense response to fungus;GO:2000031|regulation of salicylic acid …	GO:0030176|integral component of endoplasmic reticulum membrane;GO:0005887|integral component of plasma membrane;GO:0016020|membrane;	.	.	.
Potri.011G150100	5.77913	0	up	yes	4.81832	2.07216e-05	up	yes	6.58277	8.34005e-07	up	yes	1.58335	0.335354	up	no	5.45372	6.83319e-07	up	yes	gi|566195626|ref|XP_002317046.2|	1867	0	hypothetical protein POPTR_0011s15310g [Populus trichocarpa]	gi|566195625|ref|XM_002317010.2|	1167	0	Populus trichocarpa hypothetical protein (POPTR_0011s15310g) mRNA, complete cds	Q9ZSA7	500	2e-175	Protein DMR6-LIKE OXYGENASE 2	PA4191	130	3e-33	COG3491	pfam03171	2OG-FeII_Oxy	2OG-Fe(II) oxygenase superfamily. This family contains members of the 2-oxoglutarate (2OG) and Fe(II)-dependent oxygenase superfamily. This family includes the C-terminal of prolyl 4-hydroxylase alpha subunit. The holoenzyme has the activity EC:1.14.11.2 catalyzing the reaction: Procollagen L-proline + 2-oxoglutarate + O2 <=> procollagen trans- 4-hydroxy-L-proline + succinate + CO2. The full enzy…	GO:0002229|defense response to oomycetes;GO:0046244|salicylic acid catabolic process;	.	GO:0051213|dioxygenase activity;GO:0046872|metal ion binding;	.	.
Potri.011G151000	-1.21866	0	down	yes	-1.04555	0.000309054	down	yes	-0.375586	0.172066	down	no	-0.878212	0.00150669	down	no	-0.736464	0.00589091	down	no	gi|566195642|ref|XP_002317662.2|	1800	0	hypothetical protein POPTR_0011s15420g [Populus trichocarpa]	gi|566195641|ref|XM_002317626.2|	1210	0	Populus trichocarpa hypothetical protein (POPTR_0011s15420g) mRNA, complete cds	Q9ZSA8	286	4e-91	Protein DMR6-LIKE OXYGENASE 1	mlr6892	110	5e-26	COG3491	pfam14226	DIOX_N	non-haem dioxygenase in morphine synthesis N-terminal. This is the highly conserved N-terminal region of proteins with 2-oxoglutarate/Fe(II)-dependent dioxygenase activity.	GO:0002229|defense response to oomycetes;GO:0010150|leaf senescence;GO:0009617|response to bacterium;GO:0009620|response to fungus;GO:0002239|response to oomycetes;GO:0009751|response to salicylic acid;GO:0046244|salicylic acid catabolic process;	.	GO:0051213|dioxygenase activity;GO:0046872|metal ion binding;	.	.
Potri.012G091400	-1.8913	0	down	yes	-1.12427	3.44377e-07	down	yes	-2.19868	1.69898e-11	down	yes	-0.956844	5.31044e-06	down	no	-0.701528	0.000598347	down	no	gi|566197602|ref|XP_006376888.1|	1944	0	hypothetical protein POPTR_0012s09300g [Populus trichocarpa]	gi|566197601|ref|XM_006376826.1|	1364	0	Populus trichocarpa hypothetical protein (POPTR_0012s09300g) mRNA, complete cds	Q9FMK7	404	3e-136	BTB/POZ and TAZ domain-containing protein 1	.	.	.	.	pfam00651	BTB	BTB/POZ domain. The BTB (for BR-C, ttk and bab) or POZ (for Pox virus and Zinc finger) domain is present near the N-terminus of a fraction of zinc finger (pfam00096) proteins and in proteins that contain the pfam01344 motif such as Kelch and a family of pox virus proteins. The BTB/POZ domain mediates homomeric dimerization and in some instances heteromeric dimerization. The structure of the dimer…	GO:0009553|embryo sac development;GO:0009555|pollen development;GO:0016567|protein ubiquitination;GO:0006355|regulation of transcription, DNA-templated;GO:0009733|response to auxin;GO:0042542|response to hydrogen peroxide;GO:0009751|response to salicylic acid;	GO:0005737|cytoplasm;GO:0005634|nucleus;	GO:0005516|calmodulin binding;GO:0004402|histone acetyltransferase activity;GO:0003712|transcription cofactor activity;GO:0008270|zinc ion binding;	.	.
Potri.012G140500	1.91604	0	up	yes	1.70824	2.70945e-13	up	yes	0.601213	0.0981607	up	no	0.473788	0.0899912	up	no	2.42628	7.31157e-31	up	yes	gi|566198283|ref|XP_002318818.2|	1733	0	hypothetical protein POPTR_0012s13260g [Populus trichocarpa]	gi|566198282|ref|XM_002318782.2|	978	0	Populus trichocarpa hypothetical protein (POPTR_0012s13260g) mRNA, complete cds	Q9M0K4	187	8e-55	Transcription factor LAF1	ECU11g1690	97.1	1e-22	COG5147	pfam00249	Myb_DNA-binding	Myb-like DNA-binding domain. This family contains the DNA binding domains from Myb proteins, as well as the SANT domain family.	GO:0010018|far-red light signaling pathway;GO:0045893|positive regulation of transcription, DNA-templated;GO:0009585|red, far-red light phototransduction;GO:0009639|response to red or far red light;GO:0009751|response to salicylic acid;GO:0006351|transcription, DNA-templated;	GO:0016607|nuclear speck;GO:0005634|nucleus;	GO:0003677|DNA binding;GO:0003700|transcription factor activity, sequence-specific DNA binding;	K09422	MYBP; myb proto-oncogene protein, plant
Potri.013G065100	1.20515	0	up	yes	1.26454	2.88288e-35	up	yes	1.04399	0.000168062	up	yes	0.844155	1.8732e-16	up	no	1.204	3.09186e-27	up	yes	gi|566199717|ref|XP_002319722.2|	1901	0	50 kDa family protein [Populus trichocarpa]	gi|566199716|ref|XM_002319686.2|	1113	0	Populus trichocarpa 50 kDa family protein (POPTR_0013s06120g) mRNA, complete cds	Q9FLN0	370	3e-124	GDSL esterase/lipase 1	all3634	58.2	1e-08	COG3240	pfam00657	Lipase_GDSL	GDSL-like Lipase/Acylhydrolase.	GO:0042742|defense response to bacterium;GO:0050832|defense response to fungus;GO:0009817|defense response to fungus, incompatible interaction;GO:0009866|induced systemic resistance, ethylene mediated signaling pathway;GO:0009871|jasmonic acid and ethylene-dependent systemic resistance, ethylene mediated signaling pathway;GO:0016042|lipid catabolic process;GO:0009620|response to fungus;GO:0009751…	GO:0005615|extracellular space;GO:0005622|intracellular;	GO:0016298|lipase activity;	.	.
Potri.013G090300	3.22452	0	up	yes	1.47338	0.0201212	up	no	2.30803	0.00034299	up	yes	4.39842	6.57907e-25	up	yes	3.41382	7.76377e-13	up	yes	gi|566200333|ref|XP_002319879.2|	1676	0	WRKY transcription factor 70 family protein [Populus trichocarpa]	gi|566200332|ref|XM_002319843.2|	1131	0	Populus trichocarpa WRKY transcription factor 70 family protein (POPTR_0013s09470g) mRNA, complete cds	Q9LY00	173	5e-49	Probable WRKY transcription factor 70	.	.	.	.	pfam03106	WRKY	WRKY DNA -binding domain.	GO:0042742|defense response to bacterium;GO:0050832|defense response to fungus;GO:0009864|induced systemic resistance, jasmonic acid mediated signaling pathway;GO:1900056|negative regulation of leaf senescence;GO:0045892|negative regulation of transcription, DNA-templated;GO:0031347|regulation of defense response;GO:0010200|response to chitin;GO:0009753|response to jasmonic acid;GO:0009751|respon…	GO:0005634|nucleus;	GO:0043565|sequence-specific DNA binding;GO:0003700|transcription factor activity, sequence-specific DNA binding;	.	.
Potri.013G131400	-1.00405	0	down	yes	-0.0703075	0.743641	down	no	0.254795	0.376574	up	no	-0.43722	0.0377663	down	no	-0.310106	0.167495	down	no	gi|743884648|ref|XP_011037332.1|	669	4e-78	PREDICTED: callose synthase 12 [Populus euphratica]	gi|743884647|ref|XM_011039030.1|	448	0	PREDICTED: Populus euphratica callose synthase 12 (LOC105134573), mRNA	Q9ZT82	214	1e-62	Callose synthase 12	.	.	.	.	pfam12948	MSP7_C	MSP7-like protein C-terminal domain. MSP7 is a protein family the malaria parasite that has been found to be associated with processed fragments from the MSP1 protein in a complex involved in red blood cell invasion.	GO:0006075|(1->3)-beta-D-glucan biosynthetic process;GO:0006952|defense response;GO:0052542|defense response by callose deposition;GO:0052544|defense response by callose deposition in cell wall;GO:0009870|defense response signaling pathway, resistance gene-dependent;GO:0042742|defense response to bacterium;GO:0050832|defense response to fungus;GO:0009965|leaf morphogenesis;GO:0010150|leaf senesce…	GO:0000148|1,3-beta-D-glucan synthase complex;GO:0005794|Golgi apparatus;GO:0016021|integral component of membrane;GO:0005886|plasma membrane;GO:0009506|plasmodesma;	GO:0003843|1,3-beta-D-glucan synthase activity;	K11000	CALS; callose synthase [EC:2.4.1.-]
Potri.013G133800	2.12504	0	up	yes	0.621191	0.55952	up	no	3.0896	0.00178479	up	yes	3.65541	3.36483e-08	up	yes	3.89778	3.1484e-09	up	yes	gi|566201202|ref|XP_002319354.2|	3589	0	hypothetical protein POPTR_0013s13730g [Populus trichocarpa]	gi|566201201|ref|XM_002319318.2|	2319	0	Populus trichocarpa hypothetical protein (POPTR_0013s13730g) mRNA, complete cds	Q8LPS2	137	4e-32	Protein ACCELERATED CELL DEATH 6	FN0178	56.6	1e-07	COG0666	pfam12796	Ank_2	Ankyrin repeats (3 copies).	GO:0008219|cell death;GO:0071446|cellular response to salicylic acid stimulus;GO:0009816|defense response to bacterium, incompatible interaction;GO:1900426|positive regulation of defense response to bacterium;GO:1902290|positive regulation of defense response to oomycetes;GO:0016567|protein ubiquitination;GO:1900150|regulation of defense response to fungus;GO:2000031|regulation of salicylic acid …	GO:0030176|integral component of endoplasmic reticulum membrane;GO:0005887|integral component of plasma membrane;GO:0016020|membrane;	.	.	.
Potri.014G096200	1.87774	0	up	yes	1.21997	1.88546e-22	up	yes	1.9493	5.52691e-05	up	yes	4.0119	0	up	yes	0.904832	2.41098e-10	up	no	gi|566203346|ref|XP_002320852.2|	1682	0	hypothetical protein POPTR_0014s09190g [Populus trichocarpa]	gi|566203345|ref|XM_002320816.2|	1903	0	Populus trichocarpa hypothetical protein (POPTR_0014s09190g) mRNA, complete cds	Q9SUP6	170	8e-46	Probable WRKY transcription factor 53	.	.	.	.	pfam03106	WRKY	WRKY DNA -binding domain.	GO:0009816|defense response to bacterium, incompatible interaction;GO:0010150|leaf senescence;GO:0045893|positive regulation of transcription, DNA-templated;GO:0031347|regulation of defense response;GO:0010200|response to chitin;GO:0042542|response to hydrogen peroxide;GO:0010193|response to ozone;GO:0009751|response to salicylic acid;GO:0006351|transcription, DNA-templated;	GO:0009507|chloroplast;GO:0005634|nucleus;	GO:0003677|DNA binding;GO:0043565|sequence-specific DNA binding;GO:0003700|transcription factor activity, sequence-specific DNA binding;	.	.
Potri.014G149900	-1.7291	0	down	yes	-0.193141	6.41664e-05	down	no	-1.14171	9.23923e-07	down	yes	-1.34049	8.4172e-166	down	yes	-1.37814	4.38173e-73	down	yes	gi|566204324|ref|XP_002320450.2|	401	3e-45	hypothetical protein POPTR_0014s14740g [Populus trichocarpa]	gi|566204323|ref|XM_002320414.2|	720	0	Populus trichocarpa hypothetical protein (POPTR_0014s14740g) mRNA, complete cds	Q8W453	75.9	8e-16	Putative lipid-transfer protein DIR1	.	.	.	.	pfam14368	LTP_2	Probable lipid transfer. The members of this family are probably involved in lipid transfer. The family has several highly conserved cysteines, paired in various ways.	GO:0006869|lipid transport;GO:0009862|systemic acquired resistance, salicylic acid mediated signaling pathway;	GO:0048046|apoplast;GO:0005783|endoplasmic reticulum;GO:0009506|plasmodesma;	GO:0005504|fatty acid binding;GO:0043621|protein self-association;GO:0008270|zinc ion binding;	.	.
Potri.015G002800	1.07452	0	up	yes	0.770703	7.02349e-07	up	no	1.57146	1.8032e-05	up	yes	0.889281	1.27147e-09	up	no	3.38717	8.12313e-192	up	yes	gi|743918565|ref|XP_011003288.1|	1803	0	PREDICTED: flavanone 3-dioxygenase [Populus euphratica]	gi|743918564|ref|XM_011004986.1|	1444	0	PREDICTED: Populus euphratica flavanone 3-dioxygenase (LOC105110076), mRNA	Q9FLV0	521	0	Protein DOWNY MILDEW RESISTANCE 6	PA4191	108	3e-25	COG3491	pfam03171	2OG-FeII_Oxy	2OG-Fe(II) oxygenase superfamily. This family contains members of the 2-oxoglutarate (2OG) and Fe(II)-dependent oxygenase superfamily. This family includes the C-terminal of prolyl 4-hydroxylase alpha subunit. The holoenzyme has the activity EC:1.14.11.2 catalyzing the reaction: Procollagen L-proline + 2-oxoglutarate + O2 <=> procollagen trans- 4-hydroxy-L-proline + succinate + CO2. The full enzy…	GO:0042742|defense response to bacterium;GO:0002229|defense response to oomycetes;GO:0009813|flavonoid biosynthetic process;GO:0009617|response to bacterium;GO:0009620|response to fungus;GO:0002239|response to oomycetes;GO:0009751|response to salicylic acid;GO:0046244|salicylic acid catabolic process;	.	GO:0033759|flavone synthase activity;GO:0046872|metal ion binding;	.	.
Potri.015G045300	-1.71758	0	down	yes	-1.36139	8.00307e-18	down	yes	0.697467	0.0411007	up	no	1.45856	7.05539e-53	up	yes	1.07155	1.84855e-13	up	yes	gi|566205704|ref|XP_002321484.2|	1965	0	hypothetical protein POPTR_0015s03860g [Populus trichocarpa]	gi|566205703|ref|XM_002321448.2|	1087	0	Populus trichocarpa hypothetical protein (POPTR_0015s03860g) mRNA, complete cds	Q9C9T2	323	9e-102	Protein SAR DEFICIENT 1	.	.	.	.	pfam07887	Calmodulin_bind	Calmodulin binding protein-like. The members of this family are putative or actual calmodulin binding proteins expressed by various plant species. Some members are known to be involved in the induction of plant defence responses. However, their precise function in this regards is as yet unknown.	GO:0071219|cellular response to molecule of bacterial origin;GO:0042742|defense response to bacterium;GO:0002229|defense response to oomycetes;GO:0009626|plant-type hypersensitive response;GO:1900426|positive regulation of defense response to bacterium;GO:0080142|regulation of salicylic acid biosynthetic process;GO:0010112|regulation of systemic acquired resistance;GO:0006355|regulation of transc…	GO:0005634|nucleus;	GO:0043565|sequence-specific DNA binding;GO:0003700|transcription factor activity, sequence-specific DNA binding;	.	.
Potri.015G087700	-3.22507	0	down	yes	-3.47709	0	down	yes	-0.747179	0.430146	down	no	-4.58656	0	down	yes	-5.6939	0	down	yes	gi|566206840|ref|XP_002322214.2|	1915	0	speckle-type POZ family protein [Populus trichocarpa]	gi|566206839|ref|XM_002322178.2|	1761	0	Populus trichocarpa speckle-type POZ family protein (POPTR_0015s09920g) mRNA, complete cds	Q9FMK7	404	2e-134	BTB/POZ and TAZ domain-containing protein 1	.	.	.	.	pfam00651	BTB	BTB/POZ domain. The BTB (for BR-C, ttk and bab) or POZ (for Pox virus and Zinc finger) domain is present near the N-terminus of a fraction of zinc finger (pfam00096) proteins and in proteins that contain the pfam01344 motif such as Kelch and a family of pox virus proteins. The BTB/POZ domain mediates homomeric dimerization and in some instances heteromeric dimerization. The structure of the dimer…	GO:0009553|embryo sac development;GO:0009555|pollen development;GO:0016567|protein ubiquitination;GO:0006355|regulation of transcription, DNA-templated;GO:0009733|response to auxin;GO:0042542|response to hydrogen peroxide;GO:0009751|response to salicylic acid;	GO:0005737|cytoplasm;GO:0005634|nucleus;	GO:0005516|calmodulin binding;GO:0004402|histone acetyltransferase activity;GO:0003712|transcription cofactor activity;GO:0008270|zinc ion binding;	.	.
Potri.016G137900	1.55284	0	up	yes	-0.00846924	0.974623	down	no	2.80631	3.27073e-06	up	yes	3.18852	2.09281e-87	up	yes	3.02785	6.37562e-69	up	yes	gi|224140611|ref|XP_002323675.1|	1402	0	hypothetical protein POPTR_0016s14490g [Populus trichocarpa]	gi|566210277|ref|XM_002323639.2|	1388	0	Populus trichocarpa hypothetical protein (POPTR_0016s14490g) mRNA, complete cds	Q9LY00	127	1e-31	Probable WRKY transcription factor 70	.	.	.	.	pfam03106	WRKY	WRKY DNA -binding domain.	GO:0042742|defense response to bacterium;GO:0050832|defense response to fungus;GO:0009864|induced systemic resistance, jasmonic acid mediated signaling pathway;GO:1900056|negative regulation of leaf senescence;GO:0045892|negative regulation of transcription, DNA-templated;GO:0031347|regulation of defense response;GO:0010200|response to chitin;GO:0009753|response to jasmonic acid;GO:0009751|respon…	GO:0005634|nucleus;	GO:0043565|sequence-specific DNA binding;GO:0003700|transcription factor activity, sequence-specific DNA binding;	.	.
Potri.017G048700	-1.32582	0	down	yes	-0.918315	2.42525e-14	down	no	-0.668401	0.00638233	down	no	-0.647771	6.65079e-08	down	no	-1.12091	2.70412e-17	down	yes	gi|566212036|ref|XP_006373039.1|	1948	0	hypothetical protein POPTR_0017s07600g [Populus trichocarpa]	gi|566212035|ref|XM_006372977.1|	1379	0	Populus trichocarpa hypothetical protein (POPTR_0017s07600g) mRNA, complete cds	Q9ZSA7	231	2e-69	Protein DMR6-LIKE OXYGENASE 2	PA4191	116	4e-28	COG3491	pfam03171	2OG-FeII_Oxy	2OG-Fe(II) oxygenase superfamily. This family contains members of the 2-oxoglutarate (2OG) and Fe(II)-dependent oxygenase superfamily. This family includes the C-terminal of prolyl 4-hydroxylase alpha subunit. The holoenzyme has the activity EC:1.14.11.2 catalyzing the reaction: Procollagen L-proline + 2-oxoglutarate + O2 <=> procollagen trans- 4-hydroxy-L-proline + succinate + CO2. The full enzy…	GO:0002229|defense response to oomycetes;GO:0046244|salicylic acid catabolic process;	.	GO:0051213|dioxygenase activity;GO:0046872|metal ion binding;	.	.
Potri.017G049000	-1.25129	0	down	yes	-0.834381	1.34778e-50	down	no	-0.63923	1.46471e-10	down	no	-0.905712	3.42436e-58	down	no	-1.64072	5.81763e-102	down	yes	gi|566212042|ref|XP_002323963.2|	1932	0	hypothetical protein POPTR_0017s07630g [Populus trichocarpa]	gi|566212041|ref|XM_002323927.2|	1761	0	Populus trichocarpa hypothetical protein (POPTR_0017s07630g) mRNA, complete cds	Q9ZSA7	235	1e-69	Protein DMR6-LIKE OXYGENASE 2	PA4191	116	1e-27	COG3491	pfam03171	2OG-FeII_Oxy	2OG-Fe(II) oxygenase superfamily. This family contains members of the 2-oxoglutarate (2OG) and Fe(II)-dependent oxygenase superfamily. This family includes the C-terminal of prolyl 4-hydroxylase alpha subunit. The holoenzyme has the activity EC:1.14.11.2 catalyzing the reaction: Procollagen L-proline + 2-oxoglutarate + O2 <=> procollagen trans- 4-hydroxy-L-proline + succinate + CO2. The full enzy…	GO:0002229|defense response to oomycetes;GO:0046244|salicylic acid catabolic process;	.	GO:0051213|dioxygenase activity;GO:0046872|metal ion binding;	.	.
Potri.017G049600	-1.32717	0	down	yes	-0.778779	1.30272e-08	down	no	-0.686498	2.90221e-05	down	no	-0.970095	2.12851e-12	down	no	-1.63871	2.19278e-24	down	yes	gi|566212042|ref|XP_002323963.2|	1940	0	hypothetical protein POPTR_0017s07630g [Populus trichocarpa]	gi|566212041|ref|XM_002323927.2|	1770	0	Populus trichocarpa hypothetical protein (POPTR_0017s07630g) mRNA, complete cds	Q9ZSA7	235	7e-70	Protein DMR6-LIKE OXYGENASE 2	PA4191	114	9e-27	COG3491	pfam03171	2OG-FeII_Oxy	2OG-Fe(II) oxygenase superfamily. This family contains members of the 2-oxoglutarate (2OG) and Fe(II)-dependent oxygenase superfamily. This family includes the C-terminal of prolyl 4-hydroxylase alpha subunit. The holoenzyme has the activity EC:1.14.11.2 catalyzing the reaction: Procollagen L-proline + 2-oxoglutarate + O2 <=> procollagen trans- 4-hydroxy-L-proline + succinate + CO2. The full enzy…	GO:0002229|defense response to oomycetes;GO:0046244|salicylic acid catabolic process;	.	GO:0051213|dioxygenase activity;GO:0046872|metal ion binding;	.	.
Potri.018G041100	-1.21171	0	down	yes	-1.50678	8.47344e-09	down	yes	-1.02514	0.000288192	down	yes	-1.62772	3.31419e-10	down	yes	-2.22234	6.79409e-15	down	yes	gi|566253563|ref|XP_006387254.1|	1288	7e-176	hypothetical protein POPTR_1408s00200g [Populus trichocarpa]	gi|566253562|ref|XM_006387192.1|	841	0	Populus trichocarpa hypothetical protein (POPTR_1408s00200g) mRNA, complete cds	Q9FLV0	167	1e-46	Protein DOWNY MILDEW RESISTANCE 6	.	.	.	.	pfam03330	DPBB_1	Rare lipoprotein A (RlpA)-like double-psi beta-barrel. Rare lipoprotein A (RlpA) contains a conserved region that has the double-psi beta-barrel (DPBB) fold. The function of RlpA is not well understood, but it has been shown to act as a prc mutant suppressor in Escherichia coli. The DPBB fold is often an enzymatic domain. The members of this family are quite diverse, and if catalytic this family …	GO:0042742|defense response to bacterium;GO:0002229|defense response to oomycetes;GO:0009813|flavonoid biosynthetic process;GO:0009617|response to bacterium;GO:0009620|response to fungus;GO:0002239|response to oomycetes;GO:0009751|response to salicylic acid;GO:0046244|salicylic acid catabolic process;	.	GO:0033759|flavone synthase activity;GO:0046872|metal ion binding;	.	.
Potri.018G058800	2.32972	0	up	yes	0.960827	0.410985	up	no	1.51216	0.163726	up	no	1.84753	0.0728989	up	no	2.07053	0.0339306	up	no	gi|566214239|ref|XP_002324747.2|	1625	0	hypothetical protein POPTR_0018s04710g [Populus trichocarpa]	gi|566214238|ref|XM_002324711.2|	988	0	Populus trichocarpa hypothetical protein (POPTR_0018s04710g) mRNA, complete cds	Q9M2Y9	133	2e-34	Transcription factor RAX3	.	.	.	.	pfam00249	Myb_DNA-binding	Myb-like DNA-binding domain. This family contains the DNA binding domains from Myb proteins, as well as the SANT domain family.	GO:0007275|multicellular organismal development;GO:0009751|response to salicylic acid;GO:0006351|transcription, DNA-templated;	GO:0005634|nucleus;	GO:0003677|DNA binding;GO:0003700|transcription factor activity, sequence-specific DNA binding;	K09422	MYBP; myb proto-oncogene protein, plant
Potri.018G074800	-1.00225	0	down	yes	-0.536127	0.160097	down	no	-0.270164	0.543333	down	no	-0.295554	0.401904	down	no	-0.53821	0.145523	down	no	gi|566214439|ref|XP_006371909.1|	1759	0	hypothetical protein POPTR_0018s06020g [Populus trichocarpa]	gi|566214434|ref|XM_006371846.1|	942	0	Populus trichocarpa hypothetical protein (POPTR_0018s06000g) mRNA, complete cds	Q8LPS2	102	3e-22	Protein ACCELERATED CELL DEATH 6	SPAC6C3.08	64.7	3e-11	COG0666	pfam12796	Ank_2	Ankyrin repeats (3 copies).	GO:0008219|cell death;GO:0071446|cellular response to salicylic acid stimulus;GO:0009816|defense response to bacterium, incompatible interaction;GO:1900426|positive regulation of defense response to bacterium;GO:1902290|positive regulation of defense response to oomycetes;GO:0016567|protein ubiquitination;GO:1900150|regulation of defense response to fungus;GO:2000031|regulation of salicylic acid …	GO:0030176|integral component of endoplasmic reticulum membrane;GO:0005887|integral component of plasma membrane;GO:0016020|membrane;	.	.	.
Potri.018G148300	1.63065	0	up	yes	1.06719	2.9911e-06	up	yes	0.318384	0.286588	up	no	0.728823	0.00183922	up	no	0.728333	0.00243754	up	no	gi|566258120|ref|XP_006388660.1|	3366	0	hypothetical protein POPTR_0126s00200g [Populus trichocarpa]	gi|743805284|ref|XM_011019292.1|	1219	0	PREDICTED: Populus euphratica wall-associated receptor kinase-like 1 (LOC105120891), transcript variant X1, mRNA	Q8VYA3	511	4e-168	Wall-associated receptor kinase-like 10	Cgl2127_1	107	5e-24	COG0515	pfam00069	Pkinase	Protein kinase domain.	GO:0007166|cell surface receptor signaling pathway;GO:0006182|cGMP biosynthetic process;GO:0006952|defense response;GO:0009617|response to bacterium;GO:0009620|response to fungus;GO:0009751|response to salicylic acid;	GO:0016021|integral component of membrane;GO:0005886|plasma membrane;	GO:0005524|ATP binding;GO:0005509|calcium ion binding;GO:0004383|guanylate cyclase activity;GO:0030247|polysaccharide binding;GO:0004674|protein serine/threonine kinase activity;	.	.
Potri.019G024400	-4.29254	0	down	yes	-3.30074	0.0125117	down	yes	-1.14781	0.159284	down	no	-1.47216	0.0988041	down	no	-1.68648	0.0694346	down	no	gi|566229503|ref|XP_002325359.2|	1480	0	hypothetical protein POPTR_0019s04110g [Populus trichocarpa]	gi|566229502|ref|XM_002325323.2|	1053	0	Populus trichocarpa hypothetical protein (POPTR_0019s04110g) mRNA, complete cds	Q9M8Y5	382	7e-136	GDSL esterase/lipase LTL1	.	.	.	.	pfam00657	Lipase_GDSL	GDSL-like Lipase/Acylhydrolase.	GO:0042538|hyperosmotic salinity response;GO:0016042|lipid catabolic process;GO:0010226|response to lithium ion;GO:0009751|response to salicylic acid;	GO:0005576|extracellular region;	GO:0016788|hydrolase activity, acting on ester bonds;	.	.
Potri.T131500	8.95273	0	up	yes	8.27049	4.89095e-12	up	yes	8.50047	5.71065e-12	up	yes	7.97796	3.07746e-11	up	yes	9.13941	1.54915e-14	up	yes	gi|311120208|gb|ADP69172.1|	741	4e-88	pathogenesis related protein-1 [Populus tomentosa]	gi|566151690|ref|XM_006369649.1|	772	0	Populus trichocarpa Pathogenesis-related family protein (POPTR_0001s29530g) mRNA, complete cds	Q9ZNS4	202	8e-58	Pathogenesis-related protein 1	YJL078c_1	92	6e-20	COG2340	pfam00188	CAP	Cysteine-rich secretory protein family. This is a large family of cysteine-rich secretory proteins, antigen 5, and pathogenesis-related 1 proteins (CAP) that are found in a wide range of organisms, including prokaryotes and non-vertebrate eukaryotes, The nine subfamilies of the mammalian CAP 'super'family include: the human glioma pathogenesis-related 1 (GLIPR1), Golgi associated pathogenesis rel…	GO:0009814|defense response, incompatible interaction;GO:0009617|response to bacterium;GO:0009723|response to ethylene;GO:0080027|response to herbivore;GO:0009753|response to jasmonic acid;GO:0009751|response to salicylic acid;GO:0009611|response to wounding;	GO:0005576|extracellular region;	.	K13449	PR1; pathogenesis-related protein 1
Potri.002G251000	-0.171144	0	down	no	1.13792	4.74427e-79	up	yes	-0.138031	0.270766	down	no	0.237525	0.000144678	up	no	0.499841	3.41872e-08	up	no	gi|224065456|ref|XP_002301823.1|	454	1e-51	hypothetical protein POPTR_0002s25240g [Populus trichocarpa]	gi|566159895|ref|XM_002301787.2|	1368	0	Populus trichocarpa hypothetical protein (POPTR_0002s25240g) mRNA, complete cds	Q8W453	75.9	4e-15	Putative lipid-transfer protein DIR1	.	.	.	.	pfam14368	LTP_2	Probable lipid transfer. The members of this family are probably involved in lipid transfer. The family has several highly conserved cysteines, paired in various ways.	GO:0006869|lipid transport;GO:0009862|systemic acquired resistance, salicylic acid mediated signaling pathway;	GO:0048046|apoplast;GO:0005783|endoplasmic reticulum;GO:0009506|plasmodesma;	GO:0005504|fatty acid binding;GO:0043621|protein self-association;GO:0008270|zinc ion binding;	.	.
Potri.004G015100	-0.926477	0	down	no	-1.35837	6.30542e-29	down	yes	-1.78896	5.66494e-05	down	yes	-1.03025	1.56183e-19	down	yes	-1.05356	1.66457e-17	down	yes	gi|743885737|ref|XP_011037641.1|	399	2e-45	PREDICTED: MYB-like transcription factor ETC1 [Populus euphratica]	gi|743885736|ref|XM_011039339.1|	505	0	PREDICTED: Populus euphratica MYB-like transcription factor ETC1 (LOC105134794), mRNA	O22059	69.7	9e-14	Transcription factor CPC	.	.	.	.	pfam00249	Myb_DNA-binding	Myb-like DNA-binding domain. This family contains the DNA binding domains from Myb proteins, as well as the SANT domain family.	GO:0009913|epidermal cell differentiation;GO:0007275|multicellular organismal development;GO:0010063|positive regulation of trichoblast fate specification;GO:0009753|response to jasmonic acid;GO:0009751|response to salicylic acid;GO:0006351|transcription, DNA-templated;	GO:0005634|nucleus;	GO:0003677|DNA binding;GO:0003700|transcription factor activity, sequence-specific DNA binding;	K09422	MYBP; myb proto-oncogene protein, plant
Potri.006G234200	0.870208	0	up	no	1.86131	6.79145e-10	up	yes	-0.00931868	0.990963	down	no	1.53222	3.8678e-07	up	yes	2.37368	1.22218e-18	up	yes	gi|743813585|ref|XP_011019548.1|	1452	0	PREDICTED: transcription factor RAX2-like [Populus euphratica]	gi|566178042|ref|XM_002309488.2|	1399	0	Populus trichocarpa hypothetical protein (POPTR_0006s25060g) mRNA, complete cds	Q9M2Y9	232	3e-70	Transcription factor RAX3	ECU11g1690	98.2	1e-22	COG5147	pfam00249	Myb_DNA-binding	Myb-like DNA-binding domain. This family contains the DNA binding domains from Myb proteins, as well as the SANT domain family.	GO:0007275|multicellular organismal development;GO:0009751|response to salicylic acid;GO:0006351|transcription, DNA-templated;	GO:0005634|nucleus;	GO:0003677|DNA binding;GO:0003700|transcription factor activity, sequence-specific DNA binding;	K09422	MYBP; myb proto-oncogene protein, plant
Potri.009G112500	-0.485066	0	down	no	1.38611	4.35936e-74	up	yes	1.06886	2.44913e-10	up	yes	1.2405	1.97357e-80	up	yes	1.57851	5.75743e-12	up	yes	gi|566187492|ref|XP_002313813.2|	492	1e-59	hypothetical protein POPTR_0009s11560g [Populus trichocarpa]	gi|566187491|ref|XM_002313777.2|	684	0	Populus trichocarpa hypothetical protein (POPTR_0009s11560g) mRNA, complete cds	Q8W453	61.6	6e-11	Putative lipid-transfer protein DIR1	.	.	.	.	pfam14368	LTP_2	Probable lipid transfer. The members of this family are probably involved in lipid transfer. The family has several highly conserved cysteines, paired in various ways.	GO:0006869|lipid transport;GO:0009862|systemic acquired resistance, salicylic acid mediated signaling pathway;	GO:0048046|apoplast;GO:0005783|endoplasmic reticulum;GO:0009506|plasmodesma;	GO:0005504|fatty acid binding;GO:0043621|protein self-association;GO:0008270|zinc ion binding;	.	.
Potri.011G058800	-0.583671	0	down	no	-1.0919	5.80421e-13	down	yes	0.168596	0.716322	up	no	-0.636934	2.74381e-06	down	no	-1.40021	9.26304e-17	down	yes	gi|566193959|ref|XP_006377423.1|	644	2e-81	glutaredoxin-like family protein [Populus trichocarpa]	gi|743914573|ref|XM_011002916.1|	737	0	PREDICTED: Populus euphratica glutaredoxin-C9-like (LOC105108569), mRNA	Q9SGP6	100	2e-24	Glutaredoxin-C9	.	.	.	.	pfam00462	Glutaredoxin	Glutaredoxin.	GO:0045454|cell redox homeostasis;GO:0009867|jasmonic acid mediated signaling pathway;GO:0009751|response to salicylic acid;GO:0009863|salicylic acid mediated signaling pathway;	GO:0005737|cytoplasm;GO:0005634|nucleus;	GO:0009055|electron carrier activity;GO:0015035|protein disulfide oxidoreductase activity;	.	.
Potri.002G256200	-0.031902	0	down	no	0.106662	0.12366	up	no	1.38003	0.00208162	up	yes	0.515984	9.40732e-16	up	no	0.438266	7.96505e-06	up	no	gi|743833301|ref|XP_011024494.1|	3064	0	PREDICTED: xyloglucan galactosyltransferase KATAMARI1 [Populus euphratica]	gi|743833300|ref|XM_011026192.1|	2149	0	PREDICTED: Populus euphratica xyloglucan galactosyltransferase KATAMARI1 (LOC105125646), mRNA	Q7XJ98	966	0	Xyloglucan galactosyltransferase MUR3	.	.	.	.	pfam03016	Exostosin	Exostosin family. The EXT family is a family of tumor suppressor genes. Mutations of EXT1 on 8q24.1, EXT2 on 11p11-13, and EXT3 on 19p have been associated with the autosomal dominant disorder known as hereditary multiple exostoses (HME). This is the most common known skeletal dysplasia. The chromosomal locations of other EXT genes suggest association with other forms of neoplasia. EXT1 and EXT2 …	GO:0010256|endomembrane system organization;GO:0042353|fucose biosynthetic process;GO:0009863|salicylic acid mediated signaling pathway;GO:0009826|unidimensional cell growth;GO:0009969|xyloglucan biosynthetic process;	GO:0005768|endosome;GO:0005794|Golgi apparatus;GO:0032580|Golgi cisterna membrane;GO:0030173|integral component of Golgi membrane;GO:0005802|trans-Golgi network;	GO:0016757|transferase activity, transferring glycosyl groups;	.	.
Potri.004G025900	1.27089	0	up	no	0.486074	0.609557	up	no	2.7222	0.000524397	up	yes	2.12942	0.00276804	up	yes	3.07591	1.58601e-06	up	yes	gi|566164546|ref|XP_006383962.1|	1618	0	hypothetical protein POPTR_0004s02500g [Populus trichocarpa]	gi|566164545|ref|XM_006383900.1|	1090	0	Populus trichocarpa hypothetical protein (POPTR_0004s02500g) mRNA, complete cds	Q9C5S8	391	2e-149	Cysteine-rich receptor-like protein kinase 5	.	.	.	.	pfam00069	Pkinase	Protein kinase domain.	GO:0006952|defense response;GO:0042742|defense response to bacterium;GO:0012501|programmed cell death;GO:0006468|protein phosphorylation;GO:0009751|response to salicylic acid;	GO:0016021|integral component of membrane;GO:0005886|plasma membrane;GO:0009506|plasmodesma;	GO:0005524|ATP binding;GO:0004674|protein serine/threonine kinase activity;	.	.
Potri.004G102500	0.340693	0	up	no	0.104037	0.10328	up	no	2.40352	0.00012808	up	yes	-0.226347	0.000452598	down	no	0.117059	0.118099	up	no	gi|566165881|ref|XP_002305951.2|	1146	4e-154	mangrin family protein [Populus trichocarpa]	gi|566165880|ref|XM_002305915.2|	910	0	Populus trichocarpa mangrin family protein (POPTR_0004s10240g) mRNA, complete cds	Q75KD7	263	4e-84	Allene oxide cyclase, chloroplastic	.	.	.	.	pfam06351	Allene_ox_cyc	Allene oxide cyclase. This family consists of several plant specific allene oxide cyclase proteins (EC:5.3.99.6). The allene oxide cyclase (AOC)-catalysed step in jasmonate (JA) biosynthesis is important in the wound response of tomato.	GO:0009734|auxin-activated signaling pathway;GO:0007623|circadian rhythm;GO:0050832|defense response to fungus;GO:0080186|developmental vegetative growth;GO:0009908|flower development;GO:0009864|induced systemic resistance, jasmonic acid mediated signaling pathway;GO:0009695|jasmonic acid biosynthetic process;GO:0006629|lipid metabolic process;GO:0048573|photoperiodism, flowering;GO:1900367|posit…	GO:0009507|chloroplast;	GO:0046423|allene-oxide cyclase activity;	K10525	AOC; allene oxide cyclase [EC:5.3.99.6]
Potri.005G068700	0.435686	0	up	no	0.304446	8.70104e-06	up	no	1.11973	0.00185094	up	yes	0.77352	4.08499e-35	up	no	-0.0291796	0.75409	down	no	gi|743861415|ref|XP_011031115.1|	3065	0	PREDICTED: lipase-like PAD4 [Populus euphratica]	gi|743861414|ref|XM_011032813.1|	1796	0	PREDICTED: Populus euphratica lipase-like PAD4 (LOC105130353), mRNA	Q9S745	326	4e-101	Lipase-like PAD4	.	.	.	.	pfam01764	Lipase_3	Lipase (class 3).	GO:0010618|aerenchyma formation;GO:0071327|cellular response to trehalose stimulus;GO:0009816|defense response to bacterium, incompatible interaction;GO:0002213|defense response to insect;GO:0009873|ethylene-activated signaling pathway;GO:0010150|leaf senescence;GO:0016042|lipid catabolic process;GO:0031348|negative regulation of defense response;GO:0010105|negative regulation of ethylene-activat…	GO:0005737|cytoplasm;GO:0005634|nucleus;	GO:0016298|lipase activity;GO:0016740|transferase activity;	.	.
Potri.007G020900	-0.407342	0	down	no	0.831162	0.000235951	up	no	1.49054	0.00111136	up	yes	0.892423	5.39549e-05	up	no	0.991852	7.66483e-06	up	no	gi|566181094|ref|XP_002310261.2|	2270	0	AAA-type ATPase family protein [Populus trichocarpa]	gi|566181093|ref|XM_002310225.2|	1548	0	Populus trichocarpa AAA-type ATPase family protein (POPTR_0007s13290g) mRNA, complete cds	Q8VZG2	561	0	Protein HYPER-SENSITIVITY-RELATED 4	SPAC644.07	129	1e-31	COG0465	pfam14363	AAA_assoc	Domain associated at C-terminal with AAA. This domain is found in association with the AAA family, pfam00004.	GO:0008219|cell death;GO:0009626|plant-type hypersensitive response;GO:0009617|response to bacterium;GO:0002237|response to molecule of bacterial origin;GO:0009411|response to UV;GO:0009863|salicylic acid mediated signaling pathway;	GO:0016021|integral component of membrane;GO:0005740|mitochondrial envelope;GO:0005741|mitochondrial outer membrane;GO:0005739|mitochondrion;	GO:0005524|ATP binding;GO:0016887|ATPase activity;GO:0042802|identical protein binding;	.	.
Potri.007G100600	0.320479	0	up	no	0.419046	5.54406e-06	up	no	1.08782	0.00220712	up	yes	0.28634	0.00145887	up	no	1.66119	9.06299e-66	up	yes	gi|743826816|ref|XP_011022873.1|	3052	0	PREDICTED: lipase-like PAD4 [Populus euphratica]	gi|743941881|ref|XM_011017139.1|	1752	0	PREDICTED: Populus euphratica lipase-like PAD4 (LOC105119040), mRNA	Q9S745	320	4e-98	Lipase-like PAD4	.	.	.	.	pfam01764	Lipase_3	Lipase (class 3).	GO:0010618|aerenchyma formation;GO:0071327|cellular response to trehalose stimulus;GO:0009816|defense response to bacterium, incompatible interaction;GO:0002213|defense response to insect;GO:0009873|ethylene-activated signaling pathway;GO:0010150|leaf senescence;GO:0016042|lipid catabolic process;GO:0031348|negative regulation of defense response;GO:0010105|negative regulation of ethylene-activat…	GO:0005737|cytoplasm;GO:0005634|nucleus;	GO:0016298|lipase activity;GO:0016740|transferase activity;	.	.
Potri.007G140500	-0.525735	0	down	no	-0.993197	4.64055e-65	down	no	-1.18978	2.23819e-27	down	yes	-1.64896	5.50271e-146	down	yes	-1.99209	8.45311e-143	down	yes	gi|224092886|ref|XP_002309737.1|	2326	0	UDP-glucoronosyl/UDP-glucosyl transferase family protein [Populus trichocarpa]	gi|566178959|ref|XM_002309701.2|	1789	0	Populus trichocarpa UDP-glucoronosyl/UDP-glucosyl transferase family protein (POPTR_0007s00870g) mRNA, complete cds	O22822	463	3e-156	UDP-glycosyltransferase 74F2	.	.	.	.	pfam00201	UDPGT	UDP-glucoronosyl and UDP-glucosyl transferase.	GO:0018874|benzoate metabolic process;GO:0009813|flavonoid biosynthetic process;GO:0052696|flavonoid glucuronidation;GO:0046482|para-aminobenzoic acid metabolic process;GO:0009696|salicylic acid metabolic process;	GO:0005829|cytosol;GO:0043231|intracellular membrane-bounded organelle;	GO:0052641|benzoic acid glucosyltransferase activity;GO:0080043|quercetin 3-O-glucosyltransferase activity;GO:0080044|quercetin 7-O-glucosyltransferase activity;GO:0052639|salicylic acid glucosyltransferase (ester-forming) activity;GO:0052640|salicylic acid glucosyltransferase (glucoside-forming) activity;GO:0080002|UDP-glucose:4-aminobenzoate acylglucosyltransferase activity;GO:0035251|UDP-gluco…	K13691	SGT1; pathogen-inducible salicylic acid glucosyltransferase [EC:2.4.1.-]
Potri.008G029700	-0.696618	0	down	no	0.468923	1.00849e-07	up	no	-1.79095	4.21376e-26	down	yes	-2.18564	5.17869e-67	down	yes	-0.77001	8.81841e-11	down	no	gi|566182055|ref|XP_006379505.1|	1599	0	hypothetical protein POPTR_0008s02970g [Populus trichocarpa]	gi|566182056|ref|XM_006379444.1|	1057	0	Populus trichocarpa hypothetical protein (POPTR_0008s02970g) mRNA, complete cds	Q9ZSA7	221	3e-65	Protein DMR6-LIKE OXYGENASE 2	mlr6892	102	9e-23	COG3491	pfam14226	DIOX_N	non-haem dioxygenase in morphine synthesis N-terminal. This is the highly conserved N-terminal region of proteins with 2-oxoglutarate/Fe(II)-dependent dioxygenase activity.	GO:0002229|defense response to oomycetes;GO:0046244|salicylic acid catabolic process;	.	GO:0051213|dioxygenase activity;GO:0046872|metal ion binding;	.	.
Potri.011G150200	0.755113	0	up	no	0.829159	1.76193e-11	up	no	1.30842	2.3579e-16	up	yes	1.4364	3.25296e-39	up	yes	1.39037	7.06116e-31	up	yes	gi|566195628|ref|XP_002317047.2|	1983	0	hypothetical protein POPTR_0011s15320g [Populus trichocarpa]	gi|566195627|ref|XM_002317011.2|	1315	0	Populus trichocarpa hypothetical protein (POPTR_0011s15320g) mRNA, complete cds	Q9ZSA8	325	8e-106	Protein DMR6-LIKE OXYGENASE 1	PA4191	115	5e-28	COG3491	pfam03171	2OG-FeII_Oxy	2OG-Fe(II) oxygenase superfamily. This family contains members of the 2-oxoglutarate (2OG) and Fe(II)-dependent oxygenase superfamily. This family includes the C-terminal of prolyl 4-hydroxylase alpha subunit. The holoenzyme has the activity EC:1.14.11.2 catalyzing the reaction: Procollagen L-proline + 2-oxoglutarate + O2 <=> procollagen trans- 4-hydroxy-L-proline + succinate + CO2. The full enzy…	GO:0002229|defense response to oomycetes;GO:0010150|leaf senescence;GO:0009617|response to bacterium;GO:0009620|response to fungus;GO:0002239|response to oomycetes;GO:0009751|response to salicylic acid;GO:0046244|salicylic acid catabolic process;	.	GO:0051213|dioxygenase activity;GO:0046872|metal ion binding;	.	.
Potri.011G150400	-0.210122	0	down	no	0.148751	0.542116	up	no	1.33842	6.46572e-07	up	yes	-0.217175	0.360503	down	no	1.44688	2.54773e-15	up	yes	gi|566195632|ref|XP_006377883.1|	1899	0	hypothetical protein POPTR_0011s15350g [Populus trichocarpa]	gi|566195631|ref|XM_006377821.1|	1369	0	Populus trichocarpa hypothetical protein (POPTR_0011s15350g) mRNA, complete cds	Q9ZSA8	303	2e-97	Protein DMR6-LIKE OXYGENASE 1	PA0147	107	5e-25	COG3491	pfam03171	2OG-FeII_Oxy	2OG-Fe(II) oxygenase superfamily. This family contains members of the 2-oxoglutarate (2OG) and Fe(II)-dependent oxygenase superfamily. This family includes the C-terminal of prolyl 4-hydroxylase alpha subunit. The holoenzyme has the activity EC:1.14.11.2 catalyzing the reaction: Procollagen L-proline + 2-oxoglutarate + O2 <=> procollagen trans- 4-hydroxy-L-proline + succinate + CO2. The full enzy…	GO:0002229|defense response to oomycetes;GO:0010150|leaf senescence;GO:0009617|response to bacterium;GO:0009620|response to fungus;GO:0002239|response to oomycetes;GO:0009751|response to salicylic acid;GO:0046244|salicylic acid catabolic process;	.	GO:0051213|dioxygenase activity;GO:0046872|metal ion binding;	.	.
Potri.011G164200	-0.0143047	0	down	no	0.070982	0.771488	up	no	1.20161	0.000283216	up	yes	-0.0387632	0.876725	down	no	1.30637	7.76645e-10	up	yes	gi|566195885|ref|XP_002317049.2|	1894	0	hypothetical protein POPTR_0011s16710g [Populus trichocarpa]	gi|566195884|ref|XM_002317013.2|	1400	0	Populus trichocarpa hypothetical protein (POPTR_0011s16710g) mRNA, complete cds	Q9ZSA8	308	3e-99	Protein DMR6-LIKE OXYGENASE 1	PA0147	104	6e-24	COG3491	pfam03171	2OG-FeII_Oxy	2OG-Fe(II) oxygenase superfamily. This family contains members of the 2-oxoglutarate (2OG) and Fe(II)-dependent oxygenase superfamily. This family includes the C-terminal of prolyl 4-hydroxylase alpha subunit. The holoenzyme has the activity EC:1.14.11.2 catalyzing the reaction: Procollagen L-proline + 2-oxoglutarate + O2 <=> procollagen trans- 4-hydroxy-L-proline + succinate + CO2. The full enzy…	GO:0002229|defense response to oomycetes;GO:0010150|leaf senescence;GO:0009617|response to bacterium;GO:0009620|response to fungus;GO:0002239|response to oomycetes;GO:0009751|response to salicylic acid;GO:0046244|salicylic acid catabolic process;	.	GO:0051213|dioxygenase activity;GO:0046872|metal ion binding;	.	.
Potri.012G031700	0.850707	0	up	no	1.14298	0.217054	up	no	4.3528	5.26103e-06	up	yes	3.44958	5.80397e-08	up	yes	3.14111	3.00765e-06	up	yes	gi|224120612|ref|XP_002318373.1|	1850	0	hypothetical protein POPTR_0012s01380g [Populus trichocarpa]	gi|743915905|ref|XM_011003616.1|	1183	0	PREDICTED: Populus euphratica probable WRKY transcription factor 30 (LOC105109035), mRNA	Q9FL62	196	5e-57	Probable WRKY transcription factor 30	.	.	.	.	pfam03106	WRKY	WRKY DNA -binding domain.	GO:0042542|response to hydrogen peroxide;GO:0010193|response to ozone;GO:0009751|response to salicylic acid;GO:0006351|transcription, DNA-templated;	GO:0005737|cytoplasm;GO:0005634|nucleus;	GO:0043565|sequence-specific DNA binding;GO:0003700|transcription factor activity, sequence-specific DNA binding;GO:0044212|transcription regulatory region DNA binding;	.	.
Potri.012G054900	-0.230035	0	down	no	0.263757	0.0367072	up	no	1.45476	3.48428e-06	up	yes	1.81969	3.13129e-81	up	yes	1.09362	3.96611e-15	up	yes	gi|566196874|ref|XP_002318542.2|	2284	0	calmodulin-binding protein 60-C [Populus trichocarpa]	gi|566196873|ref|XM_002318506.2|	1795	0	Populus trichocarpa calmodulin-binding protein 60-C (POPTR_0012s05110g) mRNA, complete cds	Q9C9T2	407	3e-134	Protein SAR DEFICIENT 1	.	.	.	.	pfam07887	Calmodulin_bind	Calmodulin binding protein-like. The members of this family are putative or actual calmodulin binding proteins expressed by various plant species. Some members are known to be involved in the induction of plant defence responses. However, their precise function in this regards is as yet unknown.	GO:0071219|cellular response to molecule of bacterial origin;GO:0042742|defense response to bacterium;GO:0002229|defense response to oomycetes;GO:0009626|plant-type hypersensitive response;GO:1900426|positive regulation of defense response to bacterium;GO:0080142|regulation of salicylic acid biosynthetic process;GO:0010112|regulation of systemic acquired resistance;GO:0006355|regulation of transc…	GO:0005634|nucleus;	GO:0043565|sequence-specific DNA binding;GO:0003700|transcription factor activity, sequence-specific DNA binding;	.	.
Potri.014G088500	-0.0711002	0	down	no	0.14694	0.196964	up	no	1.18944	0.00166605	up	yes	0.667396	1.43182e-10	up	no	0.480575	0.000126266	up	no	gi|224130362|ref|XP_002320818.1|	2000	0	MAP kinase family protein [Populus trichocarpa]	gi|743789655|ref|XM_011038600.1|	1665	0	PREDICTED: Populus euphratica mitogen-activated protein kinase homolog MMK2 (LOC105134251), transcript variant X1, mRNA	Q39024	675	0	Mitogen-activated protein kinase 4	.	.	.	.	pfam00069	Pkinase	Protein kinase domain.	GO:0043622|cortical microtubule organization;GO:0000911|cytokinesis by cell plate formation;GO:0006972|hyperosmotic response;GO:0042539|hypotonic salinity response;GO:0009861|jasmonic acid and ethylene-dependent systemic resistance;GO:0009868|jasmonic acid and ethylene-dependent systemic resistance, jasmonic acid mediated signaling pathway;GO:0007112|male meiosis cytokinesis;GO:0016310|phosphoryl…	GO:0009504|cell plate;GO:0005737|cytoplasm;GO:0005829|cytosol;GO:0005874|microtubule;GO:0005634|nucleus;	GO:0005524|ATP binding;GO:0016301|kinase activity;GO:0004707|MAP kinase activity;GO:0004672|protein kinase activity;	.	.
Potri.018G019800	0.878436	0	up	no	-0.141684	0.225534	down	no	1.66361	0.00318891	up	yes	1.31532	1.39911e-50	up	yes	0.00283693	0.982158	up	no	gi|566213853|ref|XP_006371762.1|	1575	0	hypothetical protein POPTR_0018s02470g [Populus trichocarpa]	gi|566213852|ref|XM_006371700.1|	1038	0	Populus trichocarpa hypothetical protein (POPTR_0018s02470g) mRNA, complete cds	Q9SAH7	262	1e-81	Probable WRKY transcription factor 40	.	.	.	.	pfam03106	WRKY	WRKY DNA -binding domain.	GO:0042742|defense response to bacterium;GO:0050832|defense response to fungus;GO:0045892|negative regulation of transcription, DNA-templated;GO:0031347|regulation of defense response;GO:0010200|response to chitin;GO:0002237|response to molecule of bacterial origin;GO:0009751|response to salicylic acid;GO:0009611|response to wounding;GO:0006351|transcription, DNA-templated;	GO:0005634|nucleus;	GO:0043565|sequence-specific DNA binding;GO:0003700|transcription factor activity, sequence-specific DNA binding;GO:0044212|transcription regulatory region DNA binding;	.	.
Potri.T048300	-0.28923	0	down	no	0.191079	0.562794	up	no	1.03971	0.000428676	up	yes	0.129543	0.692918	up	no	0.561661	0.0716048	up	no	gi|566169119|ref|XP_006382533.1|	3044	0	hypothetical protein POPTR_0005s03070g [Populus trichocarpa]	gi|156523317|gb|AC209046.1|	2144	0	Populus trichocarpa clone POP075-N05, complete sequence	O23530	310	1e-121	Protein SUPPRESSOR OF npr1-1, CONSTITUTIVE 1	RSp0875	176	1e-43	COG4886	pfam01582	TIR	TIR domain. The Toll/interleukin-1 receptor (TIR) homology domain is an intracellular signalling domain found in MyD88, interleukin 1 receptor and the Toll receptor. It contains three highly-conserved regions, and mediates protein-protein interactions between the Toll-like receptors (TLRs) and signal-transduction components. TIR-like motifs are also found in plant proteins thought to be involved …	GO:0042742|defense response to bacterium;GO:0009733|response to auxin;GO:0009862|systemic acquired resistance, salicylic acid mediated signaling pathway;	GO:0005737|cytoplasm;GO:0005829|cytosol;GO:0005783|endoplasmic reticulum;GO:0043231|intracellular membrane-bounded organelle;GO:0005634|nucleus;	GO:0043531|ADP binding;GO:0005524|ATP binding;GO:0000166|nucleotide binding;	.	.
Potri.001G258700	0.517076	0	up	no	0.248302	0.728186	up	no	0.270454	0.690762	up	no	1.30944	0.0203911	up	yes	0.409927	0.538513	up	no	gi|529485235|gb|AGT02397.1|	1669	0	MYB transcription factor [Populus trichocarpa]	gi|743924164|ref|XM_011007897.1|	1238	0	PREDICTED: Populus euphratica transcription factor MYB46-like (LOC105112264), transcript variant X1, mRNA	Q9LXV2	220	4e-66	Transcription factor MYB46	ECU11g1690	107	4e-26	COG5147	pfam00249	Myb_DNA-binding	Myb-like DNA-binding domain. This family contains the DNA binding domains from Myb proteins, as well as the SANT domain family.	GO:0050832|defense response to fungus;GO:0009834|plant-type secondary cell wall biogenesis;GO:1901348|positive regulation of secondary cell wall biogenesis;GO:0045893|positive regulation of transcription, DNA-templated;GO:2000652|regulation of secondary cell wall biogenesis;GO:0009751|response to salicylic acid;GO:0006351|transcription, DNA-templated;	GO:0005634|nucleus;	GO:0003677|DNA binding;GO:0003700|transcription factor activity, sequence-specific DNA binding;	K09422	MYBP; myb proto-oncogene protein, plant
Potri.001G451300	-0.523647	0	down	no	-0.904259	5.35895e-18	down	no	-0.280034	0.0213177	down	no	-1.0087	8.14674e-23	down	yes	0.745579	1.2801e-10	up	no	gi|743887037|ref|XP_011038015.1|	1825	0	PREDICTED: flavonol synthase/flavanone 3-hydroxylase-like [Populus euphratica]	gi|743887036|ref|XM_011039713.1|	1272	0	PREDICTED: Populus euphratica flavonol synthase/flavanone 3-hydroxylase-like (LOC105135042), mRNA	Q9ZSA8	326	2e-105	Protein DMR6-LIKE OXYGENASE 1	PA4191	114	3e-27	COG3491	pfam14226	DIOX_N	non-haem dioxygenase in morphine synthesis N-terminal. This is the highly conserved N-terminal region of proteins with 2-oxoglutarate/Fe(II)-dependent dioxygenase activity.	GO:0002229|defense response to oomycetes;GO:0010150|leaf senescence;GO:0009617|response to bacterium;GO:0009620|response to fungus;GO:0002239|response to oomycetes;GO:0009751|response to salicylic acid;GO:0046244|salicylic acid catabolic process;	.	GO:0051213|dioxygenase activity;GO:0046872|metal ion binding;	.	.
Potri.001G451700	-0.915216	0	down	no	-0.785681	0.0191449	down	no	-0.959121	0.00449478	down	no	-1.76226	2.65384e-06	down	yes	-1.47825	4.51565e-05	down	yes	gi|224061515|ref|XP_002300518.1|	1874	0	hypothetical protein POPTR_0001s45600g [Populus trichocarpa]	gi|566155072|ref|XM_002300482.2|	1362	0	Populus trichocarpa hypothetical protein (POPTR_0001s45600g) mRNA, complete cds	Q9ZSA8	451	4e-155	Protein DMR6-LIKE OXYGENASE 1	PA0147	112	5e-27	COG3491	pfam03171	2OG-FeII_Oxy	2OG-Fe(II) oxygenase superfamily. This family contains members of the 2-oxoglutarate (2OG) and Fe(II)-dependent oxygenase superfamily. This family includes the C-terminal of prolyl 4-hydroxylase alpha subunit. The holoenzyme has the activity EC:1.14.11.2 catalyzing the reaction: Procollagen L-proline + 2-oxoglutarate + O2 <=> procollagen trans- 4-hydroxy-L-proline + succinate + CO2. The full enzy…	GO:0002229|defense response to oomycetes;GO:0010150|leaf senescence;GO:0009617|response to bacterium;GO:0009620|response to fungus;GO:0002239|response to oomycetes;GO:0009751|response to salicylic acid;GO:0046244|salicylic acid catabolic process;	.	GO:0051213|dioxygenase activity;GO:0046872|metal ion binding;	.	.
Potri.002G076000	1.44201	0	up	no	1.31251	0.0810042	up	no	1.83321	0.0108051	up	no	2.40311	8.85069e-05	up	yes	2.73585	4.99324e-06	up	yes	gi|566156770|ref|XP_006386339.1|	3962	0	putative wall-associated kinase family protein [Populus trichocarpa]	gi|566156769|ref|XM_006386277.1|	2232	0	Populus trichocarpa putative wall-associated kinase family protein (POPTR_0002s07660g) mRNA, complete cds	Q9LMP1	631	0	Wall-associated receptor kinase 2	Cgl2127_1	97.8	9e-21	COG0515	pfam00069	Pkinase	Protein kinase domain.	GO:0007166|cell surface receptor signaling pathway;GO:0009992|cellular water homeostasis;GO:0009311|oligosaccharide metabolic process;GO:0009751|response to salicylic acid;GO:0009826|unidimensional cell growth;	GO:0005623|cell;GO:0016021|integral component of membrane;	GO:0005524|ATP binding;GO:0005509|calcium ion binding;GO:0030247|polysaccharide binding;GO:0004674|protein serine/threonine kinase activity;	.	.
Potri.006G088600	0.382575	0	up	no	-0.374041	0.494387	down	no	0.603885	0.261694	up	no	1.95332	5.14845e-08	up	yes	2.28927	7.93013e-11	up	yes	gi|566175294|ref|XP_006381210.1|	2991	0	hypothetical protein POPTR_0006s08940g [Populus trichocarpa]	gi|156564444|gb|AC209099.1|	1915	0	Populus trichocarpa clone POP015-B18, complete sequence	O80939	729	0	L-type lectin-domain containing receptor kinase IV.1	YAR019c	108	2e-23	COG0515	pfam00139	Lectin_legB	Legume lectin domain.	GO:0009751|response to salicylic acid;	GO:0016021|integral component of membrane;GO:0005886|plasma membrane;	GO:0005524|ATP binding;GO:0030246|carbohydrate binding;GO:0004674|protein serine/threonine kinase activity;	.	.
Potri.006G088900	-0.319095	0	down	no	1.25034	0.0580673	up	no	1.16023	0.0587082	up	no	1.49601	0.0146939	up	yes	2.19857	2.7035e-05	up	yes	gi|224090779|ref|XP_002309078.1|	2684	0	hypothetical protein POPTR_0006s08970g [Populus trichocarpa]	gi|224090778|ref|XM_002309042.1|	1605	0	Populus trichocarpa hypothetical protein (POPTR_0006s08970g) mRNA, complete cds	O80939	528	6e-178	L-type lectin-domain containing receptor kinase IV.1	YAR019c	107	2e-23	COG0515	pfam00139	Lectin_legB	Legume lectin domain.	GO:0009751|response to salicylic acid;	GO:0016021|integral component of membrane;GO:0005886|plasma membrane;	GO:0005524|ATP binding;GO:0030246|carbohydrate binding;GO:0004674|protein serine/threonine kinase activity;	.	.
Potri.006G109100	0.158423	0	up	no	-0.127796	0.413047	down	no	0.160494	0.491067	up	no	1.67314	9.08079e-51	up	yes	2.54282	4.01481e-115	up	yes	gi|566175619|ref|XP_002309186.2|	1555	0	hypothetical protein POPTR_0006s10950g [Populus trichocarpa]	gi|566175618|ref|XM_002309150.2|	1264	0	Populus trichocarpa hypothetical protein (POPTR_0006s10950g) mRNA, complete cds	Q9LY00	129	2e-32	Probable WRKY transcription factor 70	.	.	.	.	pfam03106	WRKY	WRKY DNA -binding domain.	GO:0042742|defense response to bacterium;GO:0050832|defense response to fungus;GO:0009864|induced systemic resistance, jasmonic acid mediated signaling pathway;GO:1900056|negative regulation of leaf senescence;GO:0045892|negative regulation of transcription, DNA-templated;GO:0031347|regulation of defense response;GO:0010200|response to chitin;GO:0009753|response to jasmonic acid;GO:0009751|respon…	GO:0005634|nucleus;	GO:0043565|sequence-specific DNA binding;GO:0003700|transcription factor activity, sequence-specific DNA binding;	.	.
Potri.009G107300	-0.689737	0	down	no	-0.394473	0.0570017	down	no	-0.519442	0.12708	down	no	-1.63422	2.54766e-11	down	yes	-1.40448	6.33045e-09	down	yes	gi|566187400|ref|XP_006379213.1|	1441	0	hypothetical protein POPTR_0009s11050g [Populus trichocarpa]	gi|566187403|ref|XM_002313049.2|	1074	0	Populus trichocarpa hypothetical protein (POPTR_0009s11070g) mRNA, complete cds	Q6RYA0	231	1e-71	Salicylic acid-binding protein 2	.	.	.	.	pfam12697	Abhydrolase_6	Alpha/beta hydrolase family. This family contains alpha/beta hydrolase enzymes of diverse specificity.	GO:0008152|metabolic process;GO:0009862|systemic acquired resistance, salicylic acid mediated signaling pathway;	.	GO:0016298|lipase activity;GO:0080031|methyl salicylate esterase activity;	.	.
Potri.009G154100	-0.582023	0	down	no	-0.530117	0.112175	down	no	-0.634664	0.147139	down	no	-1.01214	0.00384994	down	yes	-0.824866	0.0150404	down	no	gi|566188188|ref|XP_002312869.2|	3571	0	hypothetical protein POPTR_0009s15610g [Populus trichocarpa]	gi|566188187|ref|XM_002312833.2|	2133	0	Populus trichocarpa hypothetical protein (POPTR_0009s15610g) mRNA, complete cds	Q9LMP1	436	8e-138	Wall-associated receptor kinase 2	YAR019c	99.8	2e-20	COG0515	pfam00069	Pkinase	Protein kinase domain.	GO:0007166|cell surface receptor signaling pathway;GO:0009992|cellular water homeostasis;GO:0009311|oligosaccharide metabolic process;GO:0009751|response to salicylic acid;GO:0009826|unidimensional cell growth;	GO:0005623|cell;GO:0016021|integral component of membrane;	GO:0005524|ATP binding;GO:0005509|calcium ion binding;GO:0030247|polysaccharide binding;GO:0004674|protein serine/threonine kinase activity;	.	.
Potri.009G154500	-1.89027	0	down	no	-2.34567	0.13311	down	no	-4.26248	0.0327698	down	no	-4.41347	0.0108172	down	yes	-4.4379	0.0113189	down	yes	gi|566254910|ref|XP_006387624.1|	1150	6e-154	hypothetical protein POPTR_0753s00200g [Populus trichocarpa]	gi|566254909|ref|XM_006387562.1|	720	0	Populus trichocarpa hypothetical protein (POPTR_0753s00200g) mRNA, complete cds	Q9LMP1	97.8	4e-21	Wall-associated receptor kinase 2	.	.	.	.	pfam13947	GUB_WAK_bind	Wall-associated receptor kinase galacturonan-binding. This cysteine-rich GUB_WAK_bind domain is the extracellular part of this serine/threonine kinase that binds to the cell-wall pectins.	GO:0007166|cell surface receptor signaling pathway;GO:0009992|cellular water homeostasis;GO:0009311|oligosaccharide metabolic process;GO:0009751|response to salicylic acid;GO:0009826|unidimensional cell growth;	GO:0005623|cell;GO:0016021|integral component of membrane;	GO:0005524|ATP binding;GO:0005509|calcium ion binding;GO:0030247|polysaccharide binding;GO:0004674|protein serine/threonine kinase activity;	.	.
Potri.009G154600	-0.965662	0	down	no	-0.501394	4.67316e-10	down	no	-0.838465	5.07229e-11	down	no	-1.25583	2.21628e-47	down	yes	-1.45289	1.40332e-47	down	yes	gi|566188196|ref|XP_002312868.2|	3486	0	hypothetical protein POPTR_0009s15650g [Populus trichocarpa]	gi|566188195|ref|XM_002312832.2|	1083	0	Populus trichocarpa hypothetical protein (POPTR_0009s15650g) mRNA, complete cds	Q9LMP1	435	3e-139	Wall-associated receptor kinase 2	YAR019c	97.4	7e-20	COG0515	pfam07714	Pkinase_Tyr	Protein tyrosine kinase.	GO:0007166|cell surface receptor signaling pathway;GO:0009992|cellular water homeostasis;GO:0009311|oligosaccharide metabolic process;GO:0009751|response to salicylic acid;GO:0009826|unidimensional cell growth;	GO:0005623|cell;GO:0016021|integral component of membrane;	GO:0005524|ATP binding;GO:0005509|calcium ion binding;GO:0030247|polysaccharide binding;GO:0004674|protein serine/threonine kinase activity;	.	.
Potri.010G068100	-0.892478	0	down	no	-0.396676	3.85394e-10	down	no	-0.789782	0.00230107	down	no	-1.60257	1.87132e-110	down	yes	-3.3053	2.56912e-209	down	yes	gi|224107477|ref|XP_002314492.1|	2987	0	proton-dependent oligopeptide transport family protein [Populus trichocarpa]	gi|566189677|ref|XM_002314456.2|	2091	0	Populus trichocarpa proton-dependent oligopeptide transport family protein (POPTR_0010s07870g) mRNA, complete cds	Q9FNL7	830	0	Protein NRT1/ PTR FAMILY 5.2	ECU11g1050	108	4e-24	COG3104	pfam00854	PTR2	POT family. The POT (proton-dependent oligopeptide transport) family all appear to be proton dependent transporters.	GO:0042742|defense response to bacterium;GO:0042938|dipeptide transport;GO:0042538|hyperosmotic salinity response;GO:0009737|response to abscisic acid;GO:0080052|response to histidine;GO:0009753|response to jasmonic acid;GO:0043201|response to leucine;GO:0080053|response to phenylalanine;GO:0009751|response to salicylic acid;GO:0009611|response to wounding;GO:0042939|tripeptide transport;	GO:0016021|integral component of membrane;	GO:0042936|dipeptide transporter activity;GO:0042937|tripeptide transporter activity;	.	.
Potri.016G029600	0.765661	0	up	no	0.128499	0.0399093	up	no	0.00264448	0.97808	up	no	1.68319	5.45067e-236	up	yes	-0.0449088	0.585371	down	no	gi|224137606|ref|XP_002322599.1|	944	2e-121	VQ motif-containing family protein [Populus trichocarpa]	gi|566208378|ref|XM_002322563.2|	1543	0	Populus trichocarpa VQ motif-containing family protein (POPTR_0016s02940g) mRNA, complete cds	O80683	99.8	4e-22	Calmodulin-binding protein 25	.	.	.	.	pfam05678	VQ	VQ motif. This short motif is found in a variety of plant proteins. These proteins vary greatly in length and are mostly composed of low complexity regions. They all conserve a short motif FXhVQChTG, where X is any amino acid and h is a hydrophobic amino acid. The function of this motif is uncertain, however one protein in this family has been found to bind the SigA sigma factor. It would seem pl…	GO:0010337|regulation of salicylic acid metabolic process;GO:0009651|response to salt stress;GO:0009414|response to water deprivation;	GO:0005634|nucleus;	GO:0005516|calmodulin binding;	.	.
Potri.019G101700	-1.07135	0	down	no	-1.29294	0.149827	down	no	-2.32179	0.0271856	down	no	-4.3672	0.00259462	down	yes	-1.49493	0.0982373	down	no	gi|566243652|ref|XP_006371573.1|	3199	0	hypothetical protein POPTR_0019s13280g [Populus trichocarpa]	gi|566243651|ref|XM_006371511.1|	2176	0	Populus trichocarpa hypothetical protein (POPTR_0019s13280g) mRNA, complete cds	Q8LPS2	143	3e-34	Protein ACCELERATED CELL DEATH 6	FN0178	58.5	3e-08	COG0666	pfam12796	Ank_2	Ankyrin repeats (3 copies).	GO:0008219|cell death;GO:0071446|cellular response to salicylic acid stimulus;GO:0009816|defense response to bacterium, incompatible interaction;GO:1900426|positive regulation of defense response to bacterium;GO:1902290|positive regulation of defense response to oomycetes;GO:0016567|protein ubiquitination;GO:1900150|regulation of defense response to fungus;GO:2000031|regulation of salicylic acid …	GO:0030176|integral component of endoplasmic reticulum membrane;GO:0005887|integral component of plasma membrane;GO:0016020|membrane;	.	.	.
Potri.T082900	1.88807	0	up	no	0.857437	0.421462	up	no	1.36624	0.194591	up	no	2.12927	0.0118261	up	yes	2.45943	0.00217165	up	yes	gi|566175280|ref|XP_006381203.1|	2486	0	hypothetical protein POPTR_0006s08890g [Populus trichocarpa]	gi|566175279|ref|XM_006381141.1|	1629	0	Populus trichocarpa hypothetical protein (POPTR_0006s08890g) mRNA, complete cds	O80939	508	1e-170	L-type lectin-domain containing receptor kinase IV.1	YAR019c	100	4e-21	COG0515	pfam00139	Lectin_legB	Legume lectin domain.	GO:0009751|response to salicylic acid;	GO:0016021|integral component of membrane;GO:0005886|plasma membrane;	GO:0005524|ATP binding;GO:0030246|carbohydrate binding;GO:0004674|protein serine/threonine kinase activity;	.	.
Potri.001G315000	0.0568196	0	up	no	-0.594048	8.27263e-08	down	no	0.0239914	0.934159	up	no	0.360763	9.29696e-05	up	no	-1.00614	1.35332e-16	down	yes	gi|566152165|ref|XP_002298697.2|	3802	0	kinase family protein [Populus trichocarpa]	gi|566152164|ref|XM_002298661.2|	1121	0	Populus trichocarpa kinase family protein (POPTR_0001s32220g) mRNA, complete cds	O48837	858	0	Receptor like protein kinase S.2	.	.	.	.	pfam00069	Pkinase	Protein kinase domain.	GO:0071395|cellular response to jasmonic acid stimulus;GO:0071446|cellular response to salicylic acid stimulus;GO:0009617|response to bacterium;GO:0009611|response to wounding;	GO:0005886|plasma membrane;	GO:0005524|ATP binding;GO:0004674|protein serine/threonine kinase activity;	.	.
Potri.001G451900	-0.244598	0	down	no	-0.687378	0.295048	down	no	4.97591	0.0130885	up	no	-1.10398	0.10549	down	no	1.93193	2.58471e-06	up	yes	gi|224061517|ref|XP_002300519.1|	1866	0	hypothetical protein POPTR_0001s45610g [Populus trichocarpa]	gi|566155073|ref|XM_002300483.2|	1263	0	Populus trichocarpa hypothetical protein (POPTR_0001s45610g) mRNA, complete cds	Q9ZSA7	498	3e-174	Protein DMR6-LIKE OXYGENASE 2	PA0147	122	2e-30	COG3491	pfam03171	2OG-FeII_Oxy	2OG-Fe(II) oxygenase superfamily. This family contains members of the 2-oxoglutarate (2OG) and Fe(II)-dependent oxygenase superfamily. This family includes the C-terminal of prolyl 4-hydroxylase alpha subunit. The holoenzyme has the activity EC:1.14.11.2 catalyzing the reaction: Procollagen L-proline + 2-oxoglutarate + O2 <=> procollagen trans- 4-hydroxy-L-proline + succinate + CO2. The full enzy…	GO:0002229|defense response to oomycetes;GO:0046244|salicylic acid catabolic process;	.	GO:0051213|dioxygenase activity;GO:0046872|metal ion binding;	.	.
Potri.002G076100	0.314364	0	up	no	-0.0244068	0.986536	down	no	0.782811	0.500415	up	no	1.15397	0.303264	up	no	2.47201	0.00687866	up	yes	gi|566156772|ref|XP_002302209.2|	3241	0	hypothetical protein POPTR_0002s07670g [Populus trichocarpa]	gi|566156771|ref|XM_002302173.2|	1618	0	Populus trichocarpa hypothetical protein (POPTR_0002s07670g) mRNA, complete cds	Q9LMP1	463	2e-151	Wall-associated receptor kinase 2	YAR019c	51.6	8e-06	COG0515	pfam13947	GUB_WAK_bind	Wall-associated receptor kinase galacturonan-binding. This cysteine-rich GUB_WAK_bind domain is the extracellular part of this serine/threonine kinase that binds to the cell-wall pectins.	GO:0007166|cell surface receptor signaling pathway;GO:0009992|cellular water homeostasis;GO:0009311|oligosaccharide metabolic process;GO:0009751|response to salicylic acid;GO:0009826|unidimensional cell growth;	GO:0005623|cell;GO:0016021|integral component of membrane;	GO:0005524|ATP binding;GO:0005509|calcium ion binding;GO:0030247|polysaccharide binding;GO:0004674|protein serine/threonine kinase activity;	.	.
Potri.004G192700	1.09002	0	up	no	1.00605	0.043788	up	no	0.582102	0.290828	up	no	0.87505	0.0781376	up	no	1.52257	0.00096345	up	yes	gi|566167567|ref|XP_006384710.1|	3362	0	hypothetical protein POPTR_0004s20410g [Populus trichocarpa]	gi|566258371|ref|XM_006388713.1|	1838	0	Populus trichocarpa hypothetical protein (POPTR_0103s00220g) mRNA, complete cds	Q9LMP1	463	1e-149	Wall-associated receptor kinase 2	SPy1625_1	94.7	5e-20	COG0515	pfam07714	Pkinase_Tyr	Protein tyrosine kinase.	GO:0007166|cell surface receptor signaling pathway;GO:0009992|cellular water homeostasis;GO:0009311|oligosaccharide metabolic process;GO:0009751|response to salicylic acid;GO:0009826|unidimensional cell growth;	GO:0005623|cell;GO:0016021|integral component of membrane;	GO:0005524|ATP binding;GO:0005509|calcium ion binding;GO:0030247|polysaccharide binding;GO:0004674|protein serine/threonine kinase activity;	.	.
Potri.004G193100	0.204635	0	up	no	0.859794	3.52118e-05	up	no	1.04011	0.0117453	up	no	0.793369	8.32629e-05	up	no	1.1714	8.35643e-09	up	yes	gi|566167567|ref|XP_006384710.1|	3107	0	hypothetical protein POPTR_0004s20410g [Populus trichocarpa]	gi|566258371|ref|XM_006388713.1|	1659	0	Populus trichocarpa hypothetical protein (POPTR_0103s00220g) mRNA, complete cds	Q9LMP1	453	9e-146	Wall-associated receptor kinase 2	BH2504_1	95.5	3e-20	COG0515	pfam07714	Pkinase_Tyr	Protein tyrosine kinase.	GO:0007166|cell surface receptor signaling pathway;GO:0009992|cellular water homeostasis;GO:0009311|oligosaccharide metabolic process;GO:0009751|response to salicylic acid;GO:0009826|unidimensional cell growth;	GO:0005623|cell;GO:0016021|integral component of membrane;	GO:0005524|ATP binding;GO:0005509|calcium ion binding;GO:0030247|polysaccharide binding;GO:0004674|protein serine/threonine kinase activity;	.	.
Potri.017G037000	0.413205	0	up	no	0.46281	0.00830026	up	no	-0.257537	0.376502	down	no	0.750734	6.05474e-06	up	no	1.00911	1.25205e-09	up	yes	gi|566211792|ref|XP_006372948.1|	301	1e-30	hypothetical protein POPTR_0017s06470g [Populus trichocarpa]	gi|566211791|ref|XM_006372886.1|	1036	0	Populus trichocarpa hypothetical protein (POPTR_0017s06470g) mRNA, complete cds	O22059	69.3	4e-13	Transcription factor CPC	.	.	.	.	pfam00249	Myb_DNA-binding	Myb-like DNA-binding domain. This family contains the DNA binding domains from Myb proteins, as well as the SANT domain family.	GO:0009913|epidermal cell differentiation;GO:0007275|multicellular organismal development;GO:0010063|positive regulation of trichoblast fate specification;GO:0009753|response to jasmonic acid;GO:0009751|response to salicylic acid;GO:0006351|transcription, DNA-templated;	GO:0005634|nucleus;	GO:0003677|DNA binding;GO:0003700|transcription factor activity, sequence-specific DNA binding;	K09422	MYBP; myb proto-oncogene protein, plant
Potri.017G048900	-0.6753	0	down	no	-0.413107	6.28992e-10	down	no	-0.41229	0.00409405	down	no	-0.441965	4.46163e-10	down	no	-1.11822	4.67629e-41	down	yes	gi|566212036|ref|XP_006373039.1|	1876	0	hypothetical protein POPTR_0017s07600g [Populus trichocarpa]	gi|566212041|ref|XM_002323927.2|	1301	0	Populus trichocarpa hypothetical protein (POPTR_0017s07630g) mRNA, complete cds	Q9ZSA7	235	8e-71	Protein DMR6-LIKE OXYGENASE 2	PA4191	115	6e-28	COG3491	pfam03171	2OG-FeII_Oxy	2OG-Fe(II) oxygenase superfamily. This family contains members of the 2-oxoglutarate (2OG) and Fe(II)-dependent oxygenase superfamily. This family includes the C-terminal of prolyl 4-hydroxylase alpha subunit. The holoenzyme has the activity EC:1.14.11.2 catalyzing the reaction: Procollagen L-proline + 2-oxoglutarate + O2 <=> procollagen trans- 4-hydroxy-L-proline + succinate + CO2. The full enzy…	GO:0002229|defense response to oomycetes;GO:0046244|salicylic acid catabolic process;	.	GO:0051213|dioxygenase activity;GO:0046872|metal ion binding;	.	.
Potri.T011400	-0.763939	0	down	no	-0.916321	7.61149e-10	down	no	-0.848489	3.09736e-06	down	no	-0.940354	1.73673e-10	down	no	1.17794	3.02106e-23	up	yes	gi|224145690|ref|XP_002325733.1|	1499	0	hypothetical protein POPTR_0019s00750g [Populus trichocarpa]	gi|566220720|ref|XM_002325697.2|	1765	0	Populus trichocarpa hypothetical protein (POPTR_0019s00750g) mRNA, complete cds	Q9SZP1	258	2e-79	Transcription repressor MYB4	ECU11g1690	107	1e-25	COG5147	pfam00249	Myb_DNA-binding	Myb-like DNA-binding domain. This family contains the DNA binding domains from Myb proteins, as well as the SANT domain family.	GO:1903086|negative regulation of sinapate ester biosynthetic process;GO:0045892|negative regulation of transcription, DNA-templated;GO:2000762|regulation of phenylpropanoid metabolic process;GO:0009753|response to jasmonic acid;GO:0009751|response to salicylic acid;GO:0010224|response to UV-B;GO:0006351|transcription, DNA-templated;	GO:0005634|nucleus;	GO:0003677|DNA binding;GO:0003700|transcription factor activity, sequence-specific DNA binding;	K09422	MYBP; myb proto-oncogene protein, plant
Potri.T077100	-0.832084	0	down	no	-0.549287	0.00287893	down	no	0.0365903	0.845002	up	no	-0.418462	0.027575	down	no	-1.19378	2.04958e-09	down	yes	gi|743935756|ref|XP_011012256.1|	6668	0	PREDICTED: uncharacterized protein LOC105116545 [Populus euphratica]	gi|566239036|ref|XM_006371340.1|	2486	0	Populus trichocarpa hypothetical protein (POPTR_0019s09880g) mRNA, complete cds	O23530	517	4e-155	Protein SUPPRESSOR OF npr1-1, CONSTITUTIVE 1	alr0124_1	117	2e-26	COG4886	pfam01582	TIR	TIR domain. The Toll/interleukin-1 receptor (TIR) homology domain is an intracellular signalling domain found in MyD88, interleukin 1 receptor and the Toll receptor. It contains three highly-conserved regions, and mediates protein-protein interactions between the Toll-like receptors (TLRs) and signal-transduction components. TIR-like motifs are also found in plant proteins thought to be involved …	GO:0042742|defense response to bacterium;GO:0009733|response to auxin;GO:0009862|systemic acquired resistance, salicylic acid mediated signaling pathway;	GO:0005737|cytoplasm;GO:0005829|cytosol;GO:0005783|endoplasmic reticulum;GO:0043231|intracellular membrane-bounded organelle;GO:0005634|nucleus;	GO:0043531|ADP binding;GO:0005524|ATP binding;GO:0000166|nucleotide binding;	.	.
Potri.001G024900	1.10242	0	up	yes	-0.198388	0.611168	down	no	0.31399	0.554627	up	no	0.960233	0.00235387	up	no	2.46483	2.41471e-22	up	yes	gi|224057357|ref|XP_002299215.1|	1599	0	annexin 4 family protein [Populus trichocarpa]	gi|566147481|ref|XM_002299179.2|	1259	0	Populus trichocarpa annexin 4 family protein (POPTR_0001s06220g) mRNA, complete cds	Q9ZVJ6	369	2e-123	Annexin D4	.	.	.	.	pfam00191	Annexin	Annexin. This family of annexins also includes giardin that has been shown to function as an annexin.	GO:0009737|response to abscisic acid;GO:0009409|response to cold;GO:0009408|response to heat;GO:0006970|response to osmotic stress;GO:0009651|response to salt stress;GO:0009414|response to water deprivation;	GO:0009506|plasmodesma;	GO:0005509|calcium ion binding;GO:0005544|calcium-dependent phospholipid binding;	.	.
Potri.001G060900	1.58659	0	up	yes	0.584503	0.000902396	up	no	1.53149	1.31045e-08	up	yes	2.85792	4.28863e-119	up	yes	3.08577	3.25151e-34	up	yes	gi|566148748|ref|XP_002299333.2|	1340	0	hypothetical protein POPTR_0001s13410g [Populus trichocarpa]	gi|566148747|ref|XM_002299297.2|	1431	0	Populus trichocarpa hypothetical protein (POPTR_0001s13410g) mRNA, complete cds	Q9FY94	294	3e-94	Bidirectional sugar transporter SWEET15	.	.	.	.	pfam03083	MtN3_slv	Sugar efflux transporter for intercellular exchange. This family includes proteins such as drosophila saliva, MtN3 involved in root nodule development and a protein involved in activation and expression of recombination activation genes (RAGs). Although the molecular function of these proteins is unknown, they are almost certainly transmembrane proteins. This family contains a region of two trans…	GO:0071215|cellular response to abscisic acid stimulus;GO:0071470|cellular response to osmotic stress;GO:0071446|cellular response to salicylic acid stimulus;GO:0009793|embryo development ending in seed dormancy;GO:0010150|leaf senescence;GO:0010431|seed maturation;GO:0015770|sucrose transport;	GO:0000139|Golgi membrane;GO:0005887|integral component of plasma membrane;	GO:0008515|sucrose transmembrane transporter activity;GO:0051119|sugar transmembrane transporter activity;	K15382	SLC50A, SWEET; solute carrier family 50 (sugar transporter)
Potri.001G083700	2.43018	0	up	yes	-0.785721	0.623151	down	no	1.04644	0.435988	up	no	3.975	1.70188e-07	up	yes	3.91591	3.6025e-07	up	yes	gi|224053723|ref|XP_002297947.1|	1036	9e-137	homeobox leucine zipper family protein [Populus trichocarpa]	gi|566148396|ref|XM_002297911.2|	1229	0	Populus trichocarpa homeobox leucine zipper family protein (POPTR_0001s11380g) mRNA, complete cds	P46897	132	9e-34	Homeobox-leucine zipper protein ATHB-7	ECU03g1170	60.1	2e-09	COG5576	pfam00046	Homeobox	Homeobox domain.	GO:0045893|positive regulation of transcription, DNA-templated;GO:0009737|response to abscisic acid;GO:0009414|response to water deprivation;GO:0006351|transcription, DNA-templated;	GO:0005634|nucleus;	GO:0043565|sequence-specific DNA binding;GO:0003700|transcription factor activity, sequence-specific DNA binding;	.	.
Potri.001G110700	6.74989	0	up	yes	4.79869	0.000459801	up	yes	7.24089	2.9938e-07	up	yes	7.96491	3.50839e-11	up	yes	1.9674	0.351674	up	no	gi|566147977|ref|XP_002298067.2|	1061	2e-142	dehydration responsive element binding protein 1 [Populus trichocarpa]	gi|566147976|ref|XM_002298031.2|	1032	0	Populus trichocarpa dehydration responsive element binding protein 1 (POPTR_0001s08720g) mRNA, complete cds	Q9FJ93	199	4e-60	Dehydration-responsive element-binding protein 1D	.	.	.	.	pfam00847	AP2	AP2 domain. This 60 amino acid residue domain can bind to DNA and is found in transcription factor proteins.	GO:0009738|abscisic acid-activated signaling pathway;GO:0006351|transcription, DNA-templated;	GO:0005634|nucleus;	GO:0003677|DNA binding;GO:0003700|transcription factor activity, sequence-specific DNA binding;	.	.
Potri.001G122100	-3.59229	0	down	yes	-1.19242	2.34785e-05	down	yes	-0.285024	0.672491	down	no	0.326484	0.143637	up	no	-1.09519	0.000167833	down	yes	gi|566146355|ref|XP_006368196.1|	479	6e-55	hypothetical protein POPTR_0001s00420g [Populus trichocarpa]	gi|566146354|ref|XM_006368134.1|	841	0	Populus trichocarpa hypothetical protein (POPTR_0001s00420g) mRNA, complete cds	Q39176	95.5	3e-22	Lipid transfer protein EARLI 1	.	.	.	.	pfam14547	Hydrophob_seed	Hydrophobic seed protein. This domain has a four-helix bundle structure. It contains four disulfide bonds, of which three function to keep the C- and N-terminal parts of the molecule in place.	GO:0050832|defense response to fungus;GO:0009682|induced systemic resistance;GO:0009737|response to abscisic acid;GO:0009409|response to cold;GO:0009651|response to salt stress;	GO:0009707|chloroplast outer membrane;GO:0005783|endoplasmic reticulum;GO:0005576|extracellular region;GO:0009505|plant-type cell wall;GO:0009506|plasmodesma;	.	.	.
Potri.001G145900	-2.49507	0	down	yes	-1.8528	1.58912e-46	down	yes	-0.0516595	0.918655	down	no	-2.67817	1.29172e-92	down	yes	-2.88826	4.46471e-78	down	yes	gi|743809900|ref|XP_011018617.1|	3123	0	PREDICTED: type I inositol 1,4,5-trisphosphate 5-phosphatase 2-like [Populus euphratica]	gi|743809917|ref|XM_011020316.1|	2212	0	PREDICTED: Populus euphratica type I inositol 1,4,5-trisphosphate 5-phosphatase 2-like (LOC105121602), transcript variant X2, mRNA	Q9FUR2	610	0	Type I inositol polyphosphate 5-phosphatase 2	YOR109w_2	162	2e-41	COG5411	pfam03372	Exo_endo_phos	Endonuclease/Exonuclease/phosphatase family. This large family of proteins includes magnesium dependent endonucleases and a large number of phosphatases involved in intracellular signalling. This family includes: AP endonuclease proteins EC:4.2.99.18, DNase I proteins EC:3.1.21.1, Synaptojanin an inositol-1,4,5-trisphosphate phosphatase EC:3.1.3.56, Sphingomyelinase EC:3.1.4.12 and Nocturnin.	GO:0009738|abscisic acid-activated signaling pathway;GO:0046855|inositol phosphate dephosphorylation;GO:0032957|inositol trisphosphate metabolic process;GO:0046856|phosphatidylinositol dephosphorylation;GO:0009737|response to abscisic acid;GO:0009845|seed germination;GO:0090351|seedling development;	.	GO:0052659|inositol-1,3,4,5-tetrakisphosphate 5-phosphatase activity;GO:0052658|inositol-1,4,5-trisphosphate 5-phosphatase activity;GO:0004445|inositol-polyphosphate 5-phosphatase activity;GO:0034485|phosphatidylinositol-3,4,5-trisphosphate 5-phosphatase activity;GO:0004439|phosphatidylinositol-4,5-bisphosphate 5-phosphatase activity;	.	.
Potri.001G216600	1.13807	0	up	yes	0.950412	4.32073e-23	up	no	0.853096	0.044969	up	no	1.65528	8.13464e-87	up	yes	2.01954	2.59496e-101	up	yes	gi|566150354|ref|XP_002299773.2|	3505	0	hypothetical protein POPTR_0001s22430g [Populus trichocarpa]	gi|566150353|ref|XM_002299737.2|	2807	0	Populus trichocarpa hypothetical protein (POPTR_0001s22430g) mRNA, complete cds	Q9SJ56	377	3e-114	BEL1-like homeodomain protein 1	.	.	.	.	pfam07526	POX	Associated with HOX. The function of this domain is unknown. It is often found in plant proteins associated with pfam00046.	GO:0010197|polar nucleus fusion;GO:0009737|response to abscisic acid;GO:0010201|response to continuous far red light stimulus by the high-irradiance response system;GO:0009610|response to symbiotic fungus;GO:0006351|transcription, DNA-templated;	GO:0005737|cytoplasm;GO:0005634|nucleus;	GO:0003677|DNA binding;GO:0046982|protein heterodimerization activity;GO:0042803|protein homodimerization activity;GO:0003700|transcription factor activity, sequence-specific DNA binding;	.	.
Potri.001G243300	1.79309	0	up	yes	0.813321	1.68205e-14	up	no	0.946064	0.000202407	up	no	2.43992	1.66506e-195	up	yes	-0.132989	0.334258	down	no	gi|743876730|ref|XP_011035277.1|	1381	0	PREDICTED: E3 ubiquitin-protein ligase RING1-like [Populus euphratica]	gi|162532378|gb|AC215850.1|	1560	0	Populus trichocarpa clone POP025-N09, complete sequence	Q9SNB6	239	1e-71	E3 ubiquitin-protein ligase RDUF1	.	.	.	.	pfam13639	zf-RING_2	Ring finger domain.	GO:0009738|abscisic acid-activated signaling pathway;GO:0043161|proteasome-mediated ubiquitin-dependent protein catabolic process;GO:0051865|protein autoubiquitination;GO:0000209|protein polyubiquitination;GO:0042787|protein ubiquitination involved in ubiquitin-dependent protein catabolic process;GO:0009737|response to abscisic acid;GO:0010200|response to chitin;GO:0009414|response to water depri…	GO:0005737|cytoplasm;GO:0005829|cytosol;GO:0005634|nucleus;	GO:0016874|ligase activity;GO:0061630|ubiquitin protein ligase activity;GO:0004842|ubiquitin-protein transferase activity;GO:0008270|zinc ion binding;	.	.
Potri.001G278500	2.55101	0	up	yes	1.18269	9.26563e-57	up	yes	1.6062	8.18391e-11	up	yes	3.42748	0	up	yes	0.556987	7.17734e-10	up	no	gi|224055331|ref|XP_002298484.1|	1650	0	phosphatase 2C family protein [Populus trichocarpa]	gi|566151484|ref|XM_002298448.2|	1134	0	Populus trichocarpa phosphatase 2C family protein (POPTR_0001s28510g) mRNA, complete cds	O80871	433	2e-145	Probable protein phosphatase 2C 25	SPAC2G11.07c	132	7e-33	COG0631	pfam00481	PP2C	Protein phosphatase 2C. Protein phosphatase 2C is a Mn++ or Mg++ dependent protein serine/threonine phosphatase.	GO:0009738|abscisic acid-activated signaling pathway;GO:0050832|defense response to fungus;GO:0009620|response to fungus;GO:0009611|response to wounding;	GO:0005634|nucleus;GO:0009536|plastid;	GO:0046872|metal ion binding;GO:0004722|protein serine/threonine phosphatase activity;	.	.
Potri.001G295500	1.4777	0	up	yes	0.784567	1.90699e-08	up	no	1.91467	0.000483185	up	yes	2.622	7.62634e-125	up	yes	-0.68577	0.000231582	down	no	gi|566151811|ref|XP_002300263.2|	945	1e-123	hypothetical protein POPTR_0001s30260g [Populus trichocarpa]	gi|566151810|ref|XM_002300227.2|	1107	0	Populus trichocarpa hypothetical protein (POPTR_0001s30260g) mRNA, complete cds	Q96289	144	4e-39	Zinc finger protein ZAT10	.	.	.	.	pfam13912	zf-C2H2_6	C2H2-type zinc finger.	GO:0035264|multicellular organism growth;GO:0045892|negative regulation of transcription, DNA-templated;GO:0010117|photoprotection;GO:0015979|photosynthesis;GO:0009737|response to abscisic acid;GO:0010200|response to chitin;GO:0009409|response to cold;GO:0009644|response to high light intensity;GO:0006979|response to oxidative stress;GO:0009651|response to salt stress;GO:0009414|response to water…	GO:0005634|nucleus;	GO:0046872|metal ion binding;GO:0043565|sequence-specific DNA binding;GO:0003700|transcription factor activity, sequence-specific DNA binding;GO:0044212|transcription regulatory region DNA binding;	.	.
Potri.001G311300	4.62703	0	up	yes	3.63787	0.0547679	up	no	3.93024	0.122594	up	no	4.80822	0.00182581	up	yes	5.47712	0.000181801	up	yes	gi|566152107|ref|XP_002300189.2|	3552	0	hypothetical protein POPTR_0001s31880g [Populus trichocarpa]	gi|566152106|ref|XM_002300153.2|	2222	0	Populus trichocarpa hypothetical protein (POPTR_0001s31880g) mRNA, complete cds	Q8RXN0	617	0	ABC transporter G family member 11	YCR011c_2	162	1e-43	COG1131	pfam01061	ABC2_membrane	ABC-2 type transporter.	GO:0010588|cotyledon vascular tissue pattern formation;GO:0080051|cutin transport;GO:0015908|fatty acid transport;GO:0009737|response to abscisic acid;GO:0009651|response to salt stress;GO:0009611|response to wounding;GO:0010222|stem vascular tissue pattern formation;	GO:0009897|external side of plasma membrane;GO:0016021|integral component of membrane;GO:0005886|plasma membrane;	GO:0005524|ATP binding;GO:0042626|ATPase activity, coupled to transmembrane movement of substances;GO:0015245|fatty acid transporter activity;GO:0042803|protein homodimerization activity;	.	.
Potri.001G350600	-1.52845	0	down	yes	-1.19641	0.0164606	down	yes	-0.448172	0.467819	down	no	0.662452	0.0636102	up	no	0.254368	0.530801	up	no	gi|566152787|ref|XP_006369901.1|	372	2e-39	hypothetical protein POPTR_0001s34750g [Populus trichocarpa]	gi|566152786|ref|XM_006369839.1|	510	0	Populus trichocarpa hypothetical protein (POPTR_0001s34750g) mRNA, complete cds	Q9LFR3	103	3e-24	Gibberellin-regulated protein 14	.	.	.	.	pfam02704	GASA	Gibberellin regulated protein. This is the GASA gibberellin regulated cysteine rich protein family. The expression of these proteins is up-regulated by the plant hormone gibberellin, most of these proteins have some role in plant development. There are 12 cysteine residues conserved within the alignment giving the potential for these proteins to posses 6 disulphide bonds.	GO:0009740|gibberellic acid mediated signaling pathway;GO:2000377|regulation of reactive oxygen species metabolic process;GO:0009737|response to abscisic acid;GO:0009739|response to gibberellin;GO:0009651|response to salt stress;	GO:0005576|extracellular region;GO:0005886|plasma membrane;	.	.	.
Potri.001G393800	1.39489	0	up	yes	-0.102494	0.802623	down	no	1.17496	0.00139099	up	yes	3.45448	1.22313e-53	up	yes	1.77044	1.55967e-09	up	yes	gi|566153852|ref|XP_006370181.1|	3103	0	nine-cis-epoxycarotenoid dioxygenase3 family protein [Populus trichocarpa]	gi|566153851|ref|XM_006370119.1|	2653	0	Populus trichocarpa nine-cis-epoxycarotenoid dioxygenase3 family protein (POPTR_0001s40420g) mRNA, complete cds	Q9M6E8	883	0	9-cis-epoxycarotenoid dioxygenase NCED1, chloroplastic	all1106	281	2e-83	COG3670	pfam03055	RPE65	Retinal pigment epithelial membrane protein. This family represents a retinal pigment epithelial membrane receptor which is abundantly expressed in retinal pigment epithelium, and binds plasma retinal binding protein. The family also includes the sequence related neoxanthin cleavage enzyme in plants and lignostilbene-alpha,beta-dioxygenase in bacteria.	GO:0009688|abscisic acid biosynthetic process;	GO:0009535|chloroplast thylakoid membrane;	GO:0045549|9-cis-epoxycarotenoid dioxygenase activity;GO:0046872|metal ion binding;	K09840	NCED; 9-cis-epoxycarotenoid dioxygenase [EC:1.13.11.51]
Potri.001G397200	2.57548	0	up	yes	1.55224	4.278e-29	up	yes	1.60706	8.59361e-12	up	yes	3.5081	2.51765e-251	up	yes	0.966163	4.39639e-10	up	no	gi|566153934|ref|XP_006370222.1|	697	3e-86	Ethylene responsive element binding factor 4 family protein [Populus trichocarpa]	gi|506954071|gb|KC477274.1|	1153	0	Populus tomentosa ERF4 gene, complete cds	O80340	95.1	4e-21	Ethylene-responsive transcription factor 4	.	.	.	.	pfam00847	AP2	AP2 domain. This 60 amino acid residue domain can bind to DNA and is found in transcription factor proteins.	GO:0009873|ethylene-activated signaling pathway;GO:0009864|induced systemic resistance, jasmonic acid mediated signaling pathway;GO:0010105|negative regulation of ethylene-activated signaling pathway;GO:0045892|negative regulation of transcription, DNA-templated;GO:0009737|response to abscisic acid;GO:0010200|response to chitin;GO:0009723|response to ethylene;GO:0006351|transcription, DNA-templat…	GO:0016604|nuclear body;GO:0005634|nucleus;	GO:0003677|DNA binding;GO:0003700|transcription factor activity, sequence-specific DNA binding;	K09286	EREBP; EREBP-like factor
Potri.001G412900	1.39474	0	up	yes	0.807849	0.0110533	up	no	1.06736	0.00897582	up	yes	1.36069	1.08665e-06	up	yes	2.56244	4.38434e-25	up	yes	gi|743916986|ref|XP_011002476.1|	2067	0	PREDICTED: aldehyde dehydrogenase family 3 member H1-like [Populus euphratica]	gi|743916985|ref|XM_011004174.1|	1165	0	PREDICTED: Populus euphratica aldehyde dehydrogenase family 3 member H1-like (LOC105109452), mRNA	Q70DU8	498	2e-164	Aldehyde dehydrogenase family 3 member H1	alr3672	322	2e-98	COG1012	pfam00171	Aldedh	Aldehyde dehydrogenase family. This family of dehydrogenases act on aldehyde substrates. Members use NADP as a cofactor. The family includes the following members: The prototypical members are the aldehyde dehydrogenases EC:1.2.1.3. Succinate-semialdehyde dehydrogenase EC:1.2.1.16. Lactaldehyde dehydrogenase EC:1.2.1.22. Benzaldehyde dehydrogenase EC:1.2.1.28. Methylmalonate-semialdehyde dehydrog…	GO:0006081|cellular aldehyde metabolic process;GO:0009737|response to abscisic acid;GO:0009269|response to desiccation;GO:0009651|response to salt stress;	GO:0005783|endoplasmic reticulum;GO:0005794|Golgi apparatus;GO:0016020|membrane;GO:0009506|plasmodesma;GO:0009536|plastid;GO:0005773|vacuole;	GO:0004028|3-chloroallyl aldehyde dehydrogenase activity;GO:0004029|aldehyde dehydrogenase (NAD) activity;GO:0004030|aldehyde dehydrogenase [NAD(P)+] activity;	K00128	E1.2.1.3; aldehyde dehydrogenase (NAD+) [EC:1.2.1.3]
Potri.002G016100	-1.13055	0	down	yes	-0.837393	9.20477e-05	down	no	0.793532	0.183145	up	no	0.00717428	0.968887	up	no	0.394983	0.0275343	up	no	gi|224065737|ref|XP_002301946.1|	4317	0	hypothetical protein POPTR_0002s01750g [Populus trichocarpa]	gi|566155735|ref|XM_002301910.2|	2409	0	Populus trichocarpa hypothetical protein (POPTR_0002s01750g) mRNA, complete cds	Q9C5Y0	1105	0	Phospholipase D delta	ECU11g1180	149	4e-36	COG1502	pfam12357	PLD_C	Phospholipase D C terminal. This domain family is found in eukaryotes, and is approximately 70 amino acids in length. The family is found in association with pfam00168, pfam00614. There is a conserved FPD sequence motif. This family is the C terminal of phospholipase D. PLD is a major plant lipid-degrading enzyme which is involved in signal transduction.	GO:0016042|lipid catabolic process;GO:0046473|phosphatidic acid metabolic process;GO:0046470|phosphatidylcholine metabolic process;GO:0009789|positive regulation of abscisic acid-activated signaling pathway;GO:0012501|programmed cell death;GO:0090333|regulation of stomatal closure;GO:0009409|response to cold;	GO:0016020|membrane;GO:0005886|plasma membrane;GO:0009506|plasmodesma;GO:0005773|vacuole;	GO:0005509|calcium ion binding;GO:0070290|N-acylphosphatidylethanolamine-specific phospholipase D activity;GO:0004630|phospholipase D activity;	K01115	PLD1_2; phospholipase D1/2 [EC:3.1.4.4]
Potri.002G081800	-2.38528	0	down	yes	-1.1681	1.4312e-35	down	yes	-1.64909	1.21681e-15	down	yes	-1.15228	1.6596e-37	down	yes	-0.199392	0.0248529	down	no	gi|566156886|ref|XP_002302229.2|	2161	0	the aldehyde dehydrogenase cp-ADH from C.plantagineum family protein [Populus trichocarpa]	gi|566156885|ref|XM_002302193.2|	1324	0	Populus trichocarpa the aldehyde dehydrogenase cp-ADH from C.plantagineum family protein (POPTR_0002s08230g) mRNA, complete cds	Q70DU8	605	0	Aldehyde dehydrogenase family 3 member H1	slr0091	367	8e-118	COG1012	pfam00171	Aldedh	Aldehyde dehydrogenase family. This family of dehydrogenases act on aldehyde substrates. Members use NADP as a cofactor. The family includes the following members: The prototypical members are the aldehyde dehydrogenases EC:1.2.1.3. Succinate-semialdehyde dehydrogenase EC:1.2.1.16. Lactaldehyde dehydrogenase EC:1.2.1.22. Benzaldehyde dehydrogenase EC:1.2.1.28. Methylmalonate-semialdehyde dehydrog…	GO:0006081|cellular aldehyde metabolic process;GO:0009737|response to abscisic acid;GO:0009269|response to desiccation;GO:0009651|response to salt stress;	GO:0005783|endoplasmic reticulum;GO:0005794|Golgi apparatus;GO:0016020|membrane;GO:0009506|plasmodesma;GO:0009536|plastid;GO:0005773|vacuole;	GO:0004028|3-chloroallyl aldehyde dehydrogenase activity;GO:0004029|aldehyde dehydrogenase (NAD) activity;GO:0004030|aldehyde dehydrogenase [NAD(P)+] activity;	K00128	E1.2.1.3; aldehyde dehydrogenase (NAD+) [EC:1.2.1.3]
Potri.002G098100	-1.77966	0	down	yes	-0.56586	0.0034779	down	no	2.06878	0.048025	up	no	0.275013	0.101683	up	no	-0.011465	0.950037	down	no	gi|743805031|ref|XP_011017519.1|	988	2e-125	PREDICTED: RNA-binding protein 38, partial [Populus euphratica]	gi|566157176|ref|XM_002301022.2|	1172	0	Populus trichocarpa hypothetical protein (POPTR_0002s09830g) mRNA, complete cds	Q9M1S3	120	1e-28	Probable RNA-binding protein ARP1	.	.	.	.	pfam00076	RRM_1	RNA recognition motif. (a.k.a. RRM, RBD, or RNP domain). The RRM motif is probably diagnostic of an RNA binding protein. RRMs are found in a variety of RNA binding proteins, including various hnRNP proteins, proteins implicated in regulation of alternative splicing, and protein components of snRNPs. The motif also appears in a few single stranded DNA binding proteins. The RRM structure consists o…	GO:0010029|regulation of seed germination;GO:0009737|response to abscisic acid;GO:0009651|response to salt stress;GO:0009414|response to water deprivation;	GO:0005634|nucleus;	GO:0000166|nucleotide binding;GO:0003723|RNA binding;	.	.
Potri.002G119300	2.44307	0	up	yes	1.2908	7.28107e-75	up	yes	1.78509	4.54896e-06	up	yes	3.48428	0	up	yes	0.0962281	0.376859	up	no	gi|566157568|ref|XP_002301152.2|	1181	7e-157	hypothetical protein POPTR_0002s12010g [Populus trichocarpa]	gi|566157567|ref|XM_002301116.2|	1691	0	Populus trichocarpa hypothetical protein (POPTR_0002s12010g) mRNA, complete cds	Q96289	185	7e-53	Zinc finger protein ZAT10	.	.	.	.	pfam13912	zf-C2H2_6	C2H2-type zinc finger.	GO:0035264|multicellular organism growth;GO:0045892|negative regulation of transcription, DNA-templated;GO:0010117|photoprotection;GO:0015979|photosynthesis;GO:0009737|response to abscisic acid;GO:0010200|response to chitin;GO:0009409|response to cold;GO:0009644|response to high light intensity;GO:0006979|response to oxidative stress;GO:0009651|response to salt stress;GO:0009414|response to water…	GO:0005634|nucleus;	GO:0046872|metal ion binding;GO:0043565|sequence-specific DNA binding;GO:0003700|transcription factor activity, sequence-specific DNA binding;GO:0044212|transcription regulatory region DNA binding;	.	.
Potri.002G191800	6.82309	0	up	yes	3.70929	0.00307989	up	yes	7.80632	6.35912e-05	up	yes	7.30992	2.36819e-12	up	yes	1.35129	0.45497	up	no	gi|224068634|ref|XP_002302787.1|	1525	0	putative MYB transcription factor family protein [Populus trichocarpa]	gi|566158879|ref|XM_002302751.2|	1171	0	Populus trichocarpa putative MYB transcription factor family protein (POPTR_0002s19250g) mRNA, complete cds	Q9LDE1	223	8e-68	Transcription factor MYB108	ECU11g1690	95.5	4e-22	COG5147	pfam00249	Myb_DNA-binding	Myb-like DNA-binding domain. This family contains the DNA binding domains from Myb proteins, as well as the SANT domain family.	GO:0006952|defense response;GO:0009737|response to abscisic acid;GO:0009723|response to ethylene;GO:0009620|response to fungus;GO:0009753|response to jasmonic acid;GO:0009651|response to salt stress;GO:0006351|transcription, DNA-templated;	GO:0005634|nucleus;	GO:0003677|DNA binding;GO:0003700|transcription factor activity, sequence-specific DNA binding;	K09422	MYBP; myb proto-oncogene protein, plant
Potri.002G206100	-1.97583	0	down	yes	-0.93855	0.0374436	down	no	1.23128	0.0562087	up	no	0.105044	0.777517	up	no	-1.4006	0.00295589	down	yes	gi|224064430|ref|XP_002301472.1|	949	1e-126	benzodiazepine receptor-related family protein [Populus trichocarpa]	gi|566159150|ref|XM_002301436.2|	897	0	Populus trichocarpa benzodiazepine receptor-related family protein (POPTR_0002s20760g) mRNA, complete cds	O82245	179	2e-53	Translocator protein homolog	SMa1079	59.3	7e-10	COG3476	pfam03073	TspO_MBR	TspO/MBR family. Tryptophan-rich sensory protein (TspO) is an integral membrane protein that acts as a negative regulator of the expression of specific photosynthesis genes in response to oxygen/light. It is involved in the efflux of porphyrin intermediates from the cell. This reduces the activity of coproporphyrinogen III oxidase, which is thought to lead to the accumulation of a putative repres…	GO:0006778|porphyrin-containing compound metabolic process;GO:0009737|response to abscisic acid;GO:0006970|response to osmotic stress;GO:0009651|response to salt stress;GO:0006810|transport;	GO:0031969|chloroplast membrane;GO:0005783|endoplasmic reticulum;GO:0005789|endoplasmic reticulum membrane;GO:0005794|Golgi apparatus;GO:0000139|Golgi membrane;GO:0005795|Golgi stack;GO:0016021|integral component of membrane;GO:0016020|membrane;	GO:0020037|heme binding;	.	.
Potri.003G088300	-2.49336	0	down	yes	-2.34048	8.29333e-40	down	yes	0.567035	0.36158	up	no	-2.03924	1.01434e-36	down	yes	-2.47541	1.2765e-40	down	yes	gi|566161628|ref|XP_002304376.2|	3092	0	hypothetical protein POPTR_0003s08660g [Populus trichocarpa]	gi|566161627|ref|XM_002304340.2|	2271	0	Populus trichocarpa hypothetical protein (POPTR_0003s08660g) mRNA, complete cds	Q9FUR2	605	0	Type I inositol polyphosphate 5-phosphatase 2	YOR109w_2	166	1e-42	COG5411	pfam03372	Exo_endo_phos	Endonuclease/Exonuclease/phosphatase family. This large family of proteins includes magnesium dependent endonucleases and a large number of phosphatases involved in intracellular signalling. This family includes: AP endonuclease proteins EC:4.2.99.18, DNase I proteins EC:3.1.21.1, Synaptojanin an inositol-1,4,5-trisphosphate phosphatase EC:3.1.3.56, Sphingomyelinase EC:3.1.4.12 and Nocturnin.	GO:0009738|abscisic acid-activated signaling pathway;GO:0046855|inositol phosphate dephosphorylation;GO:0032957|inositol trisphosphate metabolic process;GO:0046856|phosphatidylinositol dephosphorylation;GO:0009737|response to abscisic acid;GO:0009845|seed germination;GO:0090351|seedling development;	.	GO:0052659|inositol-1,3,4,5-tetrakisphosphate 5-phosphatase activity;GO:0052658|inositol-1,4,5-trisphosphate 5-phosphatase activity;GO:0004445|inositol-polyphosphate 5-phosphatase activity;GO:0034485|phosphatidylinositol-3,4,5-trisphosphate 5-phosphatase activity;GO:0004439|phosphatidylinositol-4,5-bisphosphate 5-phosphatase activity;	.	.
Potri.003G091700	-1.25096	0	down	yes	-0.545833	3.54621e-07	down	no	-0.74955	0.000225301	down	no	-0.559714	1.36454e-07	down	no	-0.894784	1.46326e-13	down	no	gi|566161706|ref|XP_006385653.1|	1076	3e-147	hypothetical protein POPTR_0003s09050g [Populus trichocarpa]	gi|566161705|ref|XM_006385591.1|	612	0	Populus trichocarpa hypothetical protein (POPTR_0003s09050g) mRNA, complete cds	O49686	273	2e-91	Abscisic acid receptor PYR1	.	.	.	.	pfam10604	Polyketide_cyc2	Polyketide cyclase / dehydrase and lipid transport. This family contains polyketide cylcases/dehydrases which are enzymes involved in polyketide synthesis. It also includes other proteins of the START superfamily.	GO:0009738|abscisic acid-activated signaling pathway;GO:0080163|regulation of protein serine/threonine phosphatase activity;	GO:0005737|cytoplasm;GO:0005634|nucleus;GO:0005886|plasma membrane;	GO:0010427|abscisic acid binding;GO:0042802|identical protein binding;GO:0042803|protein homodimerization activity;GO:0004864|protein phosphatase inhibitor activity;GO:0004872|receptor activity;	K14496	PYL; abscisic acid receptor PYR/PYL family
Potri.003G144300	1.32782	0	up	yes	1.06592	1.50133e-32	up	yes	0.00289758	0.985396	up	no	0.500572	2.6606e-07	up	no	0.4377	6.65792e-05	up	no	gi|224072258|ref|XP_002303677.1|	1434	0	hypothetical protein POPTR_0003s14430g [Populus trichocarpa]	gi|566162627|ref|XM_002303641.2|	1034	0	Populus trichocarpa hypothetical protein (POPTR_0003s14430g) mRNA, complete cds	Q9S9K9	197	2e-58	Transcription factor MYB3	ECU11g1690	103	7e-25	COG5147	pfam00249	Myb_DNA-binding	Myb-like DNA-binding domain. This family contains the DNA binding domains from Myb proteins, as well as the SANT domain family.	GO:0009800|cinnamic acid biosynthetic process;GO:0009892|negative regulation of metabolic process;GO:0009737|response to abscisic acid;GO:0009751|response to salicylic acid;GO:0009651|response to salt stress;GO:0009611|response to wounding;GO:0006351|transcription, DNA-templated;	GO:0005634|nucleus;	GO:0003677|DNA binding;GO:0003700|transcription factor activity, sequence-specific DNA binding;	K09422	MYBP; myb proto-oncogene protein, plant
Potri.003G147400	-1.05096	0	down	yes	0.032175	0.923099	up	no	-1.41122	0.00299018	down	yes	-0.632943	0.0751006	down	no	0.581623	0.0531297	up	no	gi|566162678|ref|XP_002304581.2|	2239	0	hydrolase family protein [Populus trichocarpa]	gi|566162677|ref|XM_002304545.2|	951	0	Populus trichocarpa hydrolase family protein (POPTR_0003s14720g) mRNA, complete cds	Q8LFX7	483	5e-164	Probable lysophospholipase BODYGUARD 1	BH2279	58.2	2e-08	COG0596	pfam12697	Abhydrolase_6	Alpha/beta hydrolase family. This family contains alpha/beta hydrolase enzymes of diverse specificity.	GO:0042335|cuticle development;GO:0010143|cutin biosynthetic process;GO:0050832|defense response to fungus;GO:0048527|lateral root development;GO:1901959|positive regulation of cutin biosynthetic process;GO:1902584|positive regulation of response to water deprivation;GO:0010115|regulation of abscisic acid biosynthetic process;GO:0009737|response to abscisic acid;GO:0006970|response to osmotic str…	GO:0016021|integral component of membrane;GO:0009505|plant-type cell wall;	GO:0016787|hydrolase activity;	.	.
Potri.004G091500	-1.02205	0	down	yes	-0.972437	8.38963e-06	down	no	0.0722223	0.772034	up	no	-0.586935	0.00323204	down	no	-1.77846	1.38612e-12	down	yes	gi|566165679|ref|XP_006384171.1|	2363	0	hypothetical protein POPTR_0004s09051g [Populus trichocarpa]	gi|566165674|ref|XM_002305158.2|	1553	0	Populus trichocarpa hypothetical protein (POPTR_0004s09040g) mRNA, complete cds	Q9FLD5	586	0	AAA-ATPase ASD, mitochondrial	SPAC644.07	98.6	4e-21	COG0465	pfam14363	AAA_assoc	Domain associated at C-terminal with AAA. This domain is found in association with the AAA family, pfam00004.	GO:0010154|fruit development;GO:0009737|response to abscisic acid;GO:0009409|response to cold;GO:0009651|response to salt stress;GO:0009414|response to water deprivation;GO:0010431|seed maturation;	GO:0005783|endoplasmic reticulum;GO:0016021|integral component of membrane;GO:0031966|mitochondrial membrane;GO:0005739|mitochondrion;	GO:0005524|ATP binding;GO:0016887|ATPase activity;	.	.
[truncated: 339 more rows]
