# Supplementary material for: Analysis of the Transcriptome Response to Low Nitrogen in Populus ussuriensis
Source: Biology (Basel). 2025 Oct 20;14(10):1448. doi: 10.3390/biology14101448 (PMC12562099; doi:10.3390/biology14101448)
Supplement: Supplementary file 1 [file biology-14-01448-s001.zip › Supplementary Tables/Table S7.xlsx]

## Sheet: Sheet1
Table S7 Transcription factors response to Low nitrogen stress in Populus ussuriensis
Family	Gene	12hLog2FoldChange	pval	padj	Up/Down	Significant	24hLog2FoldChange	pval	padj	Up/Down	Significant	48hLog2FoldChange	pval	padj	Up/Down	Significant	96hLog2FoldChange	pval	padj	Up/Down	Significant	336hLog2FoldChange	pval	padj	Up/Down	Significant	Biotype	Position	NR:Seq-id	NR:Score	NR:Evalue	NR:Description	NT:Seq-id	NT:Score	NT:Evalue	NT:Description	Uniprot:UniProtKB-AC	Uniprot:Score	Uniprot:Evalue	Uniprot:Description	COG:gene	COG:Score	COG:Eval	COG:num	Pfam:pfam_ID	Pfam:pfam_Name	Pfam:pfam_Description	GO:biological_process	GO:cellular_component
AP2/ERF	Potri.001G092400	2.23425	0	2.95974e-05	up	yes	1.51079	0.00751107	0.0233391	up	yes	3.79192	1.18257e-05	0.000180511	up	yes	3.37438	8.38531e-16	7.50652e-15	up	yes	0.753414	0.229068	0.348351	up	no	protein_coding	chrChr01:7284208-7285919:+	gi|743843225|ref|XP_011026904.1|	1280	9e-171	PREDICTED: ethylene-responsive transcription factor ERF061-like [Populus euphratica]	gi|743843224|ref|XM_011028602.1|	1377	0	PREDICTED: Populus euphratica ethylene-responsive transcription factor ERF061-like (LOC105127342), mRNA	Q9C7W2	181	9e-50	Ethylene-responsive transcription factor ERF061	.	.	.	.	pfam00847	AP2	AP2 domain. This 60 amino acid residue domain can bind to DNA and is found in transcription factor proteins.	GO:0009873|ethylene-activated signaling pathway;GO:0010200|response to chitin;GO:0006351|transcription, DNA-templated;	GO:0005634|nucleus;
	Potri.001G315300	-1.38899	0	0.000109915	down	yes	0.0489665	0.85096	0.915563	up	no	-1.33767	0.000237126	0.00236114	down	yes	-0.145324	0.607432	0.717685	down	no	-2.87493	8.13362e-11	5.83282e-10	down	yes	protein_coding	chrChr01:32098743-32100168:-	gi|566152171|ref|XP_002298696.2|	2324	0	AP2 domain-containing transcription factor family protein [Populus trichocarpa]	gi|566152170|ref|XM_002298660.2|	1423	0	Populus trichocarpa AP2 domain-containing transcription factor family protein (POPTR_0001s32250g) mRNA, complete cds	Q9SVQ0	196	1e-55	Ethylene-responsive transcription factor ERF062	.	.	.	.	pfam00847	AP2	AP2 domain. This 60 amino acid residue domain can bind to DNA and is found in transcription factor proteins.	GO:0009873|ethylene-activated signaling pathway;GO:0006351|transcription, DNA-templated;	GO:0005634|nucleus;
	Potri.002G085600	2.07511	0	7.13939e-42	up	yes	1.34454	1.06981e-15	1.50378e-14	up	yes	2.77085	0.000148549	0.00158509	up	yes	3.01801	5.18489e-123	3.73836e-121	up	yes	-0.679261	0.00411687	0.0110664	down	no	protein_coding	chrChr02:6015580-6016669:+	gi|566156958|ref|XP_006386376.1|	856	2e-111	AP2 domain-containing transcription factor family protein [Populus trichocarpa]	gi|743845751|ref|XM_011029265.1|	962	0	PREDICTED: Populus euphratica ethylene-responsive transcription factor ERF014-like (LOC105127823), mRNA	Q9CAP4	127	2e-32	Ethylene-responsive transcription factor ERF013	.	.	.	.	pfam00847	AP2	AP2 domain. This 60 amino acid residue domain can bind to DNA and is found in transcription factor proteins.	GO:0009873|ethylene-activated signaling pathway;GO:0006351|transcription, DNA-templated;	GO:0005634|nucleus;
	Potri.003G136300	1.06857	0	3.3182e-10	up	yes	0.726018	3.0922e-05	0.000160414	up	no	1.80489	1.18544e-07	3.03234e-06	up	yes	1.57371	1.91336e-26	2.76318e-25	up	yes	0.891761	1.99687e-07	1.0397e-06	up	no	protein_coding	chrChr03:15520948-15523030:+	gi|224072103|ref|XP_002303625.1|	1568	0	AP2 domain-containing transcription factor family protein [Populus trichocarpa]	gi|743825534|ref|XM_011024255.1|	1719	0	PREDICTED: Populus euphratica ethylene-responsive transcription factor CRF1-like (LOC105124296), mRNA	O82503	159	2e-42	Ethylene-responsive transcription factor CRF1	.	.	.	.	pfam00847	AP2	AP2 domain. This 60 amino acid residue domain can bind to DNA and is found in transcription factor proteins.	GO:0048825|cotyledon development;GO:0009736|cytokinin-activated signaling pathway;GO:0009873|ethylene-activated signaling pathway;GO:0048366|leaf development;GO:0042991|transcription factor import into nucleus;GO:0006351|transcription, DNA-templated;	GO:0005737|cytoplasm;GO:0005634|nucleus;
	Potri.003G161000	1.49286	0	0.000211943	up	yes	2.17063	1.12287e-10	1.10743e-09	up	yes	1.60589	4.00014e-05	0.000509986	up	yes	2.13784	7.37262e-11	4.73702e-10	up	yes	3.31143	5.13435e-31	1.02183e-29	up	yes	protein_coding	chrChr03:17216356-17217554:-	gi|224075437|ref|XP_002304632.1|	1241	7e-168	AP2/EREBP-like transcription factor family protein [Populus trichocarpa]	gi|566162919|ref|XM_002304596.2|	1199	0	Populus trichocarpa AP2/EREBP-like transcription factor family protein (POPTR_0003s15940g) mRNA, complete cds	Q9FZ90	128	7e-33	Ethylene-responsive transcription factor ERF087	.	.	.	.	pfam00847	AP2	AP2 domain. This 60 amino acid residue domain can bind to DNA and is found in transcription factor proteins.	GO:0009873|ethylene-activated signaling pathway;GO:0006351|transcription, DNA-templated;	GO:0005634|nucleus;
	Potri.005G176000	1.7692	0	5.99987e-34	up	yes	0.802753	5.92081e-07	3.95745e-06	up	no	2.70553	0.00774384	0.0393125	up	yes	3.26996	2.98704e-196	4.41614e-194	up	yes	0.124019	0.506452	0.634205	up	no	protein_coding	chrChr05:19181611-19182726:-	gi|224084862|ref|XP_002307427.1|	933	8e-123	AP2 domain-containing transcription factor family protein [Populus trichocarpa]	gi|224084861|ref|XM_002307391.1|	1018	0	Populus trichocarpa AP2 domain-containing transcription factor family protein (POPTR_0005s15830g) mRNA, complete cds	Q9SFE4	140	2e-37	Ethylene-responsive transcription factor ERF012	.	.	.	.	pfam00847	AP2	AP2 domain. This 60 amino acid residue domain can bind to DNA and is found in transcription factor proteins.	GO:0071497|cellular response to freezing;GO:0034605|cellular response to heat;GO:0009873|ethylene-activated signaling pathway;GO:0045893|positive regulation of transcription, DNA-templated;GO:0009753|response to jasmonic acid;GO:0009751|response to salicylic acid;GO:0006351|transcription, DNA-templated;	GO:0005634|nucleus;
	Potri.005G195000	2.28175	0	1.75475e-10	up	yes	1.42614	0.000354653	0.00151834	up	yes	4.52837	2.29179e-07	5.53387e-06	up	yes	1.60176	1.89945e-05	7.12762e-05	up	yes	3.45022	1.46898e-30	2.88371e-29	up	yes	protein_coding	chrChr05:21195041-21197402:+	gi|566172567|ref|XP_002306712.2|	1655	0	AP2 domain-containing transcription factor family protein [Populus trichocarpa]	gi|566172566|ref|XM_002306676.2|	1616	0	Populus trichocarpa AP2 domain-containing transcription factor family protein (POPTR_0005s21690g) mRNA, complete cds	Q70II3	108	4e-25	Ethylene-responsive transcription factor ERF110	.	.	.	.	pfam00847	AP2	AP2 domain. This 60 amino acid residue domain can bind to DNA and is found in transcription factor proteins.	GO:0009873|ethylene-activated signaling pathway;GO:0045893|positive regulation of transcription, DNA-templated;GO:0048510|regulation of timing of transition from vegetative to reproductive phase;GO:0006351|transcription, DNA-templated;	GO:0005634|nucleus;
	Potri.006G138700	7.22069	0	1.01412e-36	up	yes	4.02433	6.75691e-10	6.2045e-09	up	yes	4.99712	1.39635e-15	1.15374e-13	up	yes	7.82502	2.57406e-45	6.39104e-44	up	yes	3.70155	5.15139e-08	2.86101e-07	up	yes	protein_coding	chrChr06:11594937-11595881:+	gi|566176319|ref|XP_006381586.1|	1063	9e-144	AP2 domain-containing transcription factor family protein [Populus trichocarpa]	gi|566176318|ref|XM_006381524.1|	931	0	Populus trichocarpa AP2 domain-containing transcription factor family protein (POPTR_0006s14090g) mRNA, complete cds	Q84QC2	174	1e-51	Ethylene-responsive transcription factor ERF017	.	.	.	.	pfam00847	AP2	AP2 domain. This 60 amino acid residue domain can bind to DNA and is found in transcription factor proteins.	GO:0009873|ethylene-activated signaling pathway;GO:0006351|transcription, DNA-templated;	GO:0005634|nucleus;
	Potri.006G138800	7.79128	0	1.47487e-79	up	yes	5.01834	1.41386e-29	3.91938e-28	up	yes	6.14252	1.2763e-26	3.00413e-24	up	yes	8.62285	2.01668e-100	1.17364e-98	up	yes	4.20857	1.87146e-08	1.08948e-07	up	yes	protein_coding	chrChr06:11599661-11600604:+	gi|566176321|ref|XP_006381587.1|	1079	6e-146	AP2 domain-containing transcription factor family protein [Populus trichocarpa]	gi|566176320|ref|XM_006381525.1|	935	0	Populus trichocarpa AP2 domain-containing transcription factor family protein (POPTR_0006s14100g) mRNA, complete cds	Q84QC2	181	3e-54	Ethylene-responsive transcription factor ERF017	.	.	.	.	pfam00847	AP2	AP2 domain. This 60 amino acid residue domain can bind to DNA and is found in transcription factor proteins.	GO:0009873|ethylene-activated signaling pathway;GO:0006351|transcription, DNA-templated;	GO:0005634|nucleus;
	Potri.007G011600	1.70096	0	4.25858e-40	up	yes	0.946299	1.60116e-11	1.69572e-10	up	no	1.64343	2.57008e-10	1.08579e-08	up	yes	0.997849	2.98931e-13	2.27052e-12	up	no	1.42702	3.64351e-24	5.58468e-23	up	yes	protein_coding	chrChr07:919172-924448:+	gi|743823060|ref|XP_011021856.1|	2393	0	PREDICTED: AP2-like ethylene-responsive transcription factor AIL6 [Populus euphratica]	gi|743823059|ref|XM_011023554.1|	2015	0	PREDICTED: Populus euphratica AP2-like ethylene-responsive transcription factor AIL6 (LOC105123815), mRNA	Q52QU2	511	1e-169	AP2-like ethylene-responsive transcription factor AIL6	.	.	.	.	pfam00847	AP2	AP2 domain. This 60 amino acid residue domain can bind to DNA and is found in transcription factor proteins.	GO:0009873|ethylene-activated signaling pathway;GO:0007275|multicellular organismal development;GO:0006351|transcription, DNA-templated;	GO:0005634|nucleus;
	Potri.008G210900	-1.29142	0	2.90609e-141	down	yes	-0.688721	3.96862e-52	2.03791e-50	down	no	-1.4007	4.43479e-12	2.47941e-10	down	yes	-1.31425	5.82384e-177	7.07391e-175	down	yes	-0.482698	2.02292e-10	1.40418e-09	down	no	protein_coding	chrChr08:16395481-16396763:+	gi|566185523|ref|XP_006380240.1|	1231	2e-167	AP2 domain transcription factor family protein [Populus trichocarpa]	gi|566185522|ref|XM_006380178.1|	1007	0	Populus trichocarpa AP2 domain transcription factor family protein (POPTR_0008s23260g) mRNA, complete cds	P42736	147	5e-40	Ethylene-responsive transcription factor RAP2-3	.	.	.	.	pfam00847	AP2	AP2 domain. This 60 amino acid residue domain can bind to DNA and is found in transcription factor proteins.	GO:0008219|cell death;GO:0009873|ethylene-activated signaling pathway;GO:0010286|heat acclimation;GO:0045893|positive regulation of transcription, DNA-templated;GO:0009735|response to cytokinin;GO:0009723|response to ethylene;GO:0009753|response to jasmonic acid;GO:0051707|response to other organism;GO:0006351|transcription, DNA-templated;	GO:0005737|cytoplasm;GO:0005634|nucleus;GO:0005886|plasma membrane;
	Potri.010G247200	-1.23131	0	0.00147935	down	yes	-0.753549	0.0221062	0.0588513	down	no	-0.901234	0.0219069	0.0863269	down	no	-0.167346	0.565638	0.681761	down	no	0.412142	0.136512	0.22966	up	no	protein_coding	chrChr10:22102943-22107836:+	gi|743906129|ref|XP_011046478.1|	1571	0	PREDICTED: ethylene-responsive transcription factor WRI1-like [Populus euphratica]	gi|743906128|ref|XM_011048176.1|	1423	0	PREDICTED: Populus euphratica ethylene-responsive transcription factor WRI1-like (LOC105141081), mRNA	Q6X5Y6	325	4e-102	Ethylene-responsive transcription factor WRI1	.	.	.	.	pfam00847	AP2	AP2 domain. This 60 amino acid residue domain can bind to DNA and is found in transcription factor proteins.	GO:0009873|ethylene-activated signaling pathway;GO:0008610|lipid biosynthetic process;GO:0006629|lipid metabolic process;GO:0007275|multicellular organismal development;GO:1901959|positive regulation of cutin biosynthetic process;GO:0006109|regulation of carbohydrate metabolic process;GO:0006110|regulation of glycolytic process;GO:0009744|response to sucrose;GO:0006351|transcription, DNA-template…	GO:0005634|nucleus;
	Potri.005G087200	0.59227	0	0.17438	up	no	0.646335	0.0703551	0.15268	up	no	4.01944	0.00268157	0.0171408	up	yes	-0.756907	0.08075	0.14575	down	no	-1.62507	0.00175046	0.00508457	down	yes	protein_coding	chrChr05:6521367-6529067:-	gi|743823456|ref|XP_011021969.1|	1423	0	PREDICTED: ethylene-responsive transcription factor ABR1-like isoform X1 [Populus euphratica]	gi|566170285|ref|XM_002307106.2|	1227	0	Populus trichocarpa hypothetical protein (POPTR_0005s08940g) mRNA, complete cds	P93007	87	3e-18	Ethylene-responsive transcription factor ERF112	.	.	.	.	pfam00847	AP2	AP2 domain. This 60 amino acid residue domain can bind to DNA and is found in transcription factor proteins.	GO:0009873|ethylene-activated signaling pathway;GO:0006351|transcription, DNA-templated;	GO:0005634|nucleus;
	Potri.013G101100	0.361494	0	0.779979	up	no	-0.0669857	0.947579	0.973718	down	no	3.47731	0.000911604	0.00717271	up	yes	1.76932	0.0132052	0.03004	up	yes	-1.83669	0.147622	0.244538	down	no	protein_coding	chrChr13:11432896-11434072:+	gi|566200473|ref|XP_006376158.1|	892	8e-119	AP2 domain-containing transcription factor family protein [Populus trichocarpa]	gi|566200472|ref|XM_006376096.1|	543	0	Populus trichocarpa AP2 domain-containing transcription factor family protein (POPTR_0013s10340g) mRNA, complete cds	Q9C9I2	184	7e-56	Ethylene-responsive transcription factor ERF021	.	.	.	.	pfam00847	AP2	AP2 domain. This 60 amino acid residue domain can bind to DNA and is found in transcription factor proteins.	GO:0009873|ethylene-activated signaling pathway;GO:0006351|transcription, DNA-templated;	GO:0005634|nucleus;
	Potri.019G075600	1.85441	0	0.204786	up	no	0.98298	0.491917	0.650343	up	no	5.78117	0.00703701	0.0365229	up	yes	3.80073	1.44001e-05	5.49303e-05	up	yes	1.98961	0.100207	0.178742	up	no	protein_coding	chrChr19:10998101-10998951:+	gi|566239697|ref|XP_002325520.2|	779	2e-101	AP2 domain-containing transcription factor family protein [Populus trichocarpa]	gi|566239696|ref|XM_002325484.2|	851	0	Populus trichocarpa AP2 domain-containing transcription factor family protein (POPTR_0019s10430g) mRNA, complete cds	Q9LQ28	149	2e-42	Ethylene-responsive transcription factor ERF022	.	.	.	.	pfam00847	AP2	AP2 domain. This 60 amino acid residue domain can bind to DNA and is found in transcription factor proteins.	GO:0009873|ethylene-activated signaling pathway;GO:0006351|transcription, DNA-templated;	GO:0005634|nucleus;
	Potri.002G094200	0.20886	0	0.000588234	up	no	-0.228348	2.13191e-05	0.000113495	down	no	-0.319546	0.00355192	0.0213542	down	no	1.04331	2.37127e-101	1.38828e-99	up	yes	-0.11924	0.112239	0.195936	down	no	protein_coding	chrChr02:6758985-6761062:+	gi|566157120|ref|XP_002301042.2|	1284	3e-169	AP2 domain-containing transcription factor family protein [Populus trichocarpa]	gi|118488562|gb|EF148110.1|	1911	0	Populus trichocarpa clone WS0127_K12 unknown mRNA	Q8H1E4	229	6e-67	Ethylene-responsive transcription factor RAP2-4	.	.	.	.	pfam00847	AP2	AP2 domain. This 60 amino acid residue domain can bind to DNA and is found in transcription factor proteins.	GO:0071472|cellular response to salt stress;GO:0009736|cytokinin-activated signaling pathway;GO:0009873|ethylene-activated signaling pathway;GO:0045595|regulation of cell differentiation;GO:0009409|response to cold;GO:0009416|response to light stimulus;GO:0006970|response to osmotic stress;GO:0009651|response to salt stress;GO:0009414|response to water deprivation;GO:0009611|response to wounding;…	GO:0005634|nucleus;
	Potri.006G049700	0.484939	0	0.146107	up	no	0.756598	0.00236421	0.00840406	up	no	0.740609	0.0100307	0.0477821	up	no	1.5562	1.41207e-13	1.09818e-12	up	yes	1.28119	1.18738e-08	7.04857e-08	up	yes	protein_coding	chrChr06:3580290-3583727:-	gi|743909194|ref|XP_011048071.1|	1888	0	PREDICTED: AP2-like ethylene-responsive transcription factor At2g41710 isoform X5 [Populus euphratica]	gi|566174504|ref|XM_002308902.2|	1534	0	Populus trichocarpa ovule development family protein (POPTR_0006s04820g) mRNA, complete cds	Q8GWK2	447	9e-151	AP2-like ethylene-responsive transcription factor At2g41710	.	.	.	.	pfam00847	AP2	AP2 domain. This 60 amino acid residue domain can bind to DNA and is found in transcription factor proteins.	GO:0009873|ethylene-activated signaling pathway;GO:0007275|multicellular organismal development;GO:0006351|transcription, DNA-templated;	GO:0005634|nucleus;
	Potri.014G099900	0.832943	0	0.0465723	up	no	0.355469	0.366647	0.533744	up	no	0.881822	0.0330282	0.117045	up	no	0.290914	0.453889	0.581093	up	no	1.89227	2.53314e-10	1.74221e-09	up	yes	protein_coding	chrChr14:7797783-7800478:+	gi|224127951|ref|XP_002320204.1|	1025	1e-136	AP2 domain-containing transcription factor family protein [Populus trichocarpa]	gi|224127950|ref|XM_002320168.1|	946	0	Populus trichocarpa AP2 domain-containing transcription factor family protein (POPTR_0014s09540g) mRNA, complete cds	Q1ECI2	192	3e-57	Ethylene-responsive transcription factor ERF023	.	.	.	.	pfam00847	AP2	AP2 domain. This 60 amino acid residue domain can bind to DNA and is found in transcription factor proteins.	GO:0009873|ethylene-activated signaling pathway;GO:0006351|transcription, DNA-templated;	GO:0005634|nucleus;
	Potri.018G028000	-2.37314	0	0.115412	down	no	-0.678064	0.471914	0.633987	down	no	-1.29721	0.215475	0.424271	down	no	1.32336	0.0454898	0.0889053	up	no	1.72315	0.00599352	0.0155132	up	yes	protein_coding	chrChr18:2229475-2230924:+	gi|224143142|ref|XP_002324859.1|	876	2e-114	AP2 domain-containing transcription factor family protein [Populus trichocarpa]	gi|118486667|gb|EF147140.1|	963	0	Populus trichocarpa clone WS01228_C18 unknown mRNA	Q9LFN7	206	1e-62	Ethylene-responsive transcription factor SHINE 2	.	.	.	.	pfam00847	AP2	AP2 domain. This 60 amino acid residue domain can bind to DNA and is found in transcription factor proteins.	GO:0009873|ethylene-activated signaling pathway;GO:0006351|transcription, DNA-templated;	GO:0005634|nucleus;
	Potri.002G141200	-1.06783	0	0.00246063	down	yes	-1.01953	0.00209914	0.00755995	down	yes	-2.27277	3.08367e-05	0.000410456	down	yes	-0.87781	0.00270576	0.00715693	down	no	-1.58492	5.38922e-06	2.36633e-05	down	yes	protein_coding	chrChr02:10483728-10484993:+	gi|566157984|ref|XP_002301249.2|	1104	4e-147	hypothetical protein POPTR_0002s14210g [Populus trichocarpa]	gi|743943916|ref|XM_011018172.1|	1030	0	PREDICTED: Populus euphratica ethylene-responsive transcription factor ERF038-like (LOC105119974), mRNA	Q8LBQ7	159	3e-43	Ethylene-responsive transcription factor ERF034	.	.	.	.	pfam00847	AP2	AP2 domain. This 60 amino acid residue domain can bind to DNA and is found in transcription factor proteins.	GO:0009873|ethylene-activated signaling pathway;GO:0006351|transcription, DNA-templated;	GO:0005634|nucleus;
	Potri.003G139300	3.45181	0	3.06049e-07	up	yes	2.37297	0.00205214	0.00740696	up	yes	4.39577	2.58617e-06	4.82281e-05	up	yes	4.36098	6.62652e-14	5.27544e-13	up	yes	2.90013	2.8145e-05	0.000112372	up	yes	protein_coding	chrChr03:15694676-15696528:-	gi|224075092|ref|XP_002304554.1|	1313	3e-175	hypothetical protein POPTR_0003s13910g [Populus trichocarpa]	gi|743825389|ref|XM_011024210.1|	1262	0	PREDICTED: Populus euphratica ethylene-responsive transcription factor ERF061 (LOC105124267), mRNA	Q9C7W2	173	6e-47	Ethylene-responsive transcription factor ERF061	.	.	.	.	pfam00847	AP2	AP2 domain. This 60 amino acid residue domain can bind to DNA and is found in transcription factor proteins.	GO:0009873|ethylene-activated signaling pathway;GO:0010200|response to chitin;GO:0006351|transcription, DNA-templated;	GO:0005634|nucleus;
	Potri.004G051800	-1.36638	0	0.000175616	down	yes	-1.10339	0.000400085	0.00169562	down	yes	0.802728	0.343064	0.565471	up	no	-0.445522	0.097812	0.171171	down	no	-0.79025	0.00735147	0.0185821	down	no	protein_coding	chrChr04:4034034-4035142:-	gi|224077026|ref|XP_002305098.1|	1241	1e-168	hypothetical protein POPTR_0004s05110g [Populus trichocarpa]	gi|743944366|ref|XM_011018403.1|	953	0	PREDICTED: Populus euphratica ethylene-responsive transcription factor ERF091-like (LOC105120215), mRNA	O49515	127	4e-32	Ethylene-responsive transcription factor ERF091	.	.	.	.	pfam00847	AP2	AP2 domain. This 60 amino acid residue domain can bind to DNA and is found in transcription factor proteins.	GO:0009873|ethylene-activated signaling pathway;GO:0010200|response to chitin;GO:0006351|transcription, DNA-templated;	GO:0005634|nucleus;
	Potri.004G141200	6.66907	0	7.96487e-31	up	yes	4.16682	8.46438e-11	8.41961e-10	up	yes	7.82024	1.72213e-08	5.23177e-07	up	yes	7.2365	1.88029e-38	3.94282e-37	up	yes	1.34097	0.17847	0.285485	up	no	protein_coding	chrChr04:16461283-16462334:+	gi|566166565|ref|XP_006384411.1|	1117	3e-150	hypothetical protein POPTR_0004s14840g [Populus trichocarpa]	gi|743924721|ref|XM_011008188.1|	925	0	PREDICTED: Populus euphratica ethylene-responsive transcription factor ERF109-like (LOC105112478), mRNA	Q9SZ06	130	2e-33	Ethylene-responsive transcription factor ERF109	.	.	.	.	pfam00847	AP2	AP2 domain. This 60 amino acid residue domain can bind to DNA and is found in transcription factor proteins.	GO:0051301|cell division;GO:0050832|defense response to fungus;GO:0009873|ethylene-activated signaling pathway;GO:0010200|response to chitin;GO:0006351|transcription, DNA-templated;GO:0001944|vasculature development;	GO:0005634|nucleus;
	Potri.009G101900	6.92446	0	1.36705e-19	up	yes	4.05107	2.59044e-06	1.58108e-05	up	yes	9.07283	1.39247e-05	0.000207133	up	yes	8.04945	3.27223e-28	5.02824e-27	up	yes	2.6223	0.018008	0.0411293	up	yes	protein_coding	chrChr09:9003943-9004956:+	gi|224105547|ref|XP_002313851.1|	1037	3e-138	hypothetical protein POPTR_0009s10470g [Populus trichocarpa]	gi|743794509|ref|XM_011002160.1|	880	0	PREDICTED: Populus euphratica ethylene-responsive transcription factor ERF109-like (LOC105108020), mRNA	Q9SZ06	119	8e-30	Ethylene-responsive transcription factor ERF109	.	.	.	.	pfam00847	AP2	AP2 domain. This 60 amino acid residue domain can bind to DNA and is found in transcription factor proteins.	GO:0051301|cell division;GO:0050832|defense response to fungus;GO:0009873|ethylene-activated signaling pathway;GO:0010200|response to chitin;GO:0006351|transcription, DNA-templated;GO:0001944|vasculature development;	GO:0005634|nucleus;
	Potri.010G072300	3.87672	0	3.00821e-05	up	yes	3.48692	0.000101182	0.000482619	up	yes	3.26914	0.00390068	0.022992	up	yes	1.78145	0.117711	0.200107	up	no	4.83204	4.42839e-09	2.71937e-08	up	yes	protein_coding	chrChr10:9919869-9920807:-	gi|224110988|ref|XP_002315707.1|	1101	3e-149	ETHYLENE RESPONSE FACTOR 1 family protein [Populus trichocarpa]	gi|743858617|ref|XM_011032210.1|	873	0	PREDICTED: Populus euphratica ethylene-responsive transcription factor 1B-like (LOC105129934), mRNA	Q8LDC8	202	8e-62	Ethylene-responsive transcription factor 1B	.	.	.	.	pfam00847	AP2	AP2 domain. This 60 amino acid residue domain can bind to DNA and is found in transcription factor proteins.	GO:0006952|defense response;GO:0009873|ethylene-activated signaling pathway;GO:0009867|jasmonic acid mediated signaling pathway;GO:0006351|transcription, DNA-templated;	GO:0005634|nucleus;
	Potri.012G032900	1.5737	0	1.97969e-11	up	yes	1.19321	1.3722e-06	8.69162e-06	up	yes	2.13135	5.09286e-07	1.13848e-05	up	yes	2.08161	3.14779e-25	4.37121e-24	up	yes	0.88809	0.000605985	0.00192511	up	no	protein_coding	chrChr12:2919765-2921690:-	gi|566196207|ref|XP_002317743.2|	2004	0	hypothetical protein POPTR_0012s01260g [Populus trichocarpa]	gi|743915926|ref|XM_011003627.1|	1363	0	PREDICTED: Populus euphratica ethylene-responsive transcription factor CRF4-like (LOC105109042), mRNA	Q9SUE3	214	5e-62	Ethylene-responsive transcription factor CRF4	.	.	.	.	pfam00847	AP2	AP2 domain. This 60 amino acid residue domain can bind to DNA and is found in transcription factor proteins.	GO:0009736|cytokinin-activated signaling pathway;GO:0009873|ethylene-activated signaling pathway;GO:0048366|leaf development;GO:0042991|transcription factor import into nucleus;GO:0006351|transcription, DNA-templated;	GO:0005737|cytoplasm;GO:0005634|nucleus;
	Potri.014G126100	-1.50113	0	2.06397e-160	down	yes	-1.31444	2.1705e-140	4.08171e-138	down	yes	-1.22522	7.12828e-08	1.91799e-06	down	yes	-1.01251	2.09458e-87	1.05715e-85	down	yes	-2.7362	1.50371e-287	8.4526e-285	down	yes	protein_coding	chrChr14:9700942-9702425:-	gi|224131080|ref|XP_002320996.1|	1391	0	hypothetical protein POPTR_0014s12090g [Populus trichocarpa]	gi|743791654|ref|XM_011043613.1|	1170	0	PREDICTED: Populus euphratica ethylene-responsive transcription factor ERF071-like (LOC105137755), mRNA	P42736	120	1e-29	Ethylene-responsive transcription factor RAP2-3	.	.	.	.	pfam00847	AP2	AP2 domain. This 60 amino acid residue domain can bind to DNA and is found in transcription factor proteins.	GO:0008219|cell death;GO:0009873|ethylene-activated signaling pathway;GO:0010286|heat acclimation;GO:0045893|positive regulation of transcription, DNA-templated;GO:0009735|response to cytokinin;GO:0009723|response to ethylene;GO:0009753|response to jasmonic acid;GO:0051707|response to other organism;GO:0006351|transcription, DNA-templated;	GO:0005737|cytoplasm;GO:0005634|nucleus;GO:0005886|plasma membrane;
	Potri.016G018600	-4.03972	0	0.0194278	down	yes	-2.45458	0.0532907	0.121923	down	no	-0.480558	0.587308	0.771358	down	no	-4.11656	0.00647739	0.0158301	down	yes	-1.44046	0.154829	0.254293	down	no	protein_coding	chrChr16:1006322-1007928:+	gi|224137408|ref|XP_002322550.1|	737	4e-91	hypothetical protein POPTR_0016s02010g [Populus trichocarpa]	gi|743914279|ref|XM_011002760.1|	1211	0	PREDICTED: Populus euphratica ethylene-responsive transcription factor ERF024-like (LOC105108441), mRNA	Q9SJR0	134	4e-35	Ethylene-responsive transcription factor ERF024	.	.	.	.	pfam00847	AP2	AP2 domain. This 60 amino acid residue domain can bind to DNA and is found in transcription factor proteins.	GO:0050832|defense response to fungus;GO:0009873|ethylene-activated signaling pathway;GO:0006351|transcription, DNA-templated;	GO:0005634|nucleus;
	Potri.018G038100	1.59991	0	0.00281831	up	yes	-0.674206	0.355531	0.521648	down	no	2.81432	0.000153277	0.00162625	up	yes	2.89503	7.46289e-14	5.90595e-13	up	yes	0.43458	0.464174	0.596413	up	no	protein_coding	chrChr18:3166690-3167680:+	gi|224143001|ref|XP_002324813.1|	676	1e-85	hypothetical protein POPTR_0018s00700g [Populus trichocarpa]	gi|743943932|ref|XM_011018178.1|	762	0	PREDICTED: Populus euphratica ethylene-responsive transcription factor ERF016-like (LOC105119982), mRNA	Q9C591	100	2e-23	Ethylene-responsive transcription factor ERF016	.	.	.	.	pfam00847	AP2	AP2 domain. This 60 amino acid residue domain can bind to DNA and is found in transcription factor proteins.	GO:0009873|ethylene-activated signaling pathway;GO:0006351|transcription, DNA-templated;	GO:0005634|nucleus;
	Potri.018G047300	9.23279	0	1.23872e-35	up	yes	7.26693	8.18632e-23	1.72086e-21	up	yes	6.29233	8.92246e-12	4.71543e-10	up	yes	10.1703	8.23322e-45	2.02021e-43	up	yes	5.25998	3.22202e-11	2.38792e-10	up	yes	protein_coding	chrChr18:4457614-4458739:+	gi|224142933|ref|XP_002324785.1|	905	7e-119	hypothetical protein POPTR_0018s08320g [Populus trichocarpa]	gi|743917668|ref|XM_011004525.1|	821	0	PREDICTED: Populus euphratica ethylene-responsive transcription factor ERF017-like (LOC105109735), mRNA	Q84QC2	169	8e-49	Ethylene-responsive transcription factor ERF017	.	.	.	.	pfam00847	AP2	AP2 domain. This 60 amino acid residue domain can bind to DNA and is found in transcription factor proteins.	GO:0009873|ethylene-activated signaling pathway;GO:0006351|transcription, DNA-templated;	GO:0005634|nucleus;
	Potri.019G075500	2.8467	0	0.0105371	up	yes	2.85754	0.0063542	0.0201653	up	yes	3.05955	0.00150401	0.010755	up	yes	6.34946	2.63884e-17	2.58178e-16	up	yes	0.757218	0.585063	0.703009	up	no	protein_coding	chrChr19:10985729-10986781:+	gi|224145079|ref|XP_002325519.1|	927	8e-123	hypothetical protein POPTR_0019s10420g [Populus trichocarpa]	gi|743922186|ref|XM_011006870.1|	804	0	PREDICTED: Populus euphratica ethylene-responsive transcription factor ERF021-like (LOC105111502), mRNA	Q9C9I2	200	6e-61	Ethylene-responsive transcription factor ERF021	.	.	.	.	pfam00847	AP2	AP2 domain. This 60 amino acid residue domain can bind to DNA and is found in transcription factor proteins.	GO:0009873|ethylene-activated signaling pathway;GO:0006351|transcription, DNA-templated;	GO:0005634|nucleus;
	Potri.019G102200	1.71287	0	1.98382e-07	up	yes	1.76869	1.07945e-08	8.74879e-08	up	yes	1.232	0.000646498	0.00545106	up	yes	3.49209	3.88525e-49	1.03866e-47	up	yes	-0.299387	0.48722	0.617154	down	no	protein_coding	chrChr19:13124568-13126746:-	gi|566243702|ref|XP_006371578.1|	1913	0	hypothetical protein POPTR_0019s13330g [Populus trichocarpa]	gi|743892747|ref|XM_011041442.1|	1893	0	PREDICTED: Populus euphratica ethylene-responsive transcription factor ERF054-like (LOC105136205), mRNA	Q9SKT1	195	2e-54	Ethylene-responsive transcription factor ERF053	.	.	.	.	pfam00847	AP2	AP2 domain. This 60 amino acid residue domain can bind to DNA and is found in transcription factor proteins.	GO:0009873|ethylene-activated signaling pathway;GO:2000070|regulation of response to water deprivation;GO:0009651|response to salt stress;GO:0006351|transcription, DNA-templated;	GO:0005737|cytoplasm;GO:0005634|nucleus;
	Potri.001G079900	0.911187	0	2.52205e-13	up	no	1.06298	1.66223e-20	3.09245e-19	up	yes	1.48574	1.62457e-06	3.16441e-05	up	yes	-0.188045	0.16787	0.268118	down	no	1.30127	1.37311e-20	1.78541e-19	up	yes	protein_coding	chrChr01:6327580-6328837:+	gi|224053681|ref|XP_002297926.1|	1262	3e-171	hypothetical protein POPTR_0001s11770g [Populus trichocarpa]	gi|743842582|ref|XM_011028430.1|	1047	0	PREDICTED: Populus euphratica ethylene-responsive transcription factor 2-like (LOC105127222), mRNA	Q40479	262	1e-83	Ethylene-responsive transcription factor 2	.	.	.	.	pfam00847	AP2	AP2 domain. This 60 amino acid residue domain can bind to DNA and is found in transcription factor proteins.	GO:0006952|defense response;GO:0009873|ethylene-activated signaling pathway;GO:0006351|transcription, DNA-templated;	GO:0005634|nucleus;
	Potri.001G155700	-0.29914	0	0.780625	down	no	-4.3315	0.00264562	0.00929943	down	yes	0.120551	0.862697	0.93651	up	no	0.188095	0.775493	0.846926	up	no	-1.82915	0.0558459	0.109776	down	no	protein_coding	chrChr01:12889832-12891148:+	gi|566149180|ref|XP_006368997.1|	1005	3e-132	hypothetical protein POPTR_0001s15550g [Populus trichocarpa]	gi|743915014|ref|XM_011003148.1|	992	0	PREDICTED: Populus euphratica ethylene-responsive transcription factor ERF039-like (LOC105108726), mRNA	Q8LBQ7	161	4e-44	Ethylene-responsive transcription factor ERF034	.	.	.	.	pfam00847	AP2	AP2 domain. This 60 amino acid residue domain can bind to DNA and is found in transcription factor proteins.	GO:0009873|ethylene-activated signaling pathway;GO:0006351|transcription, DNA-templated;	GO:0005634|nucleus;
	Potri.003G185300	-1.18792	0	0.0614179	down	no	-1.74758	0.000953097	0.00372042	down	yes	-2.19057	0.000126694	0.00138243	down	yes	-1.11893	0.0156528	0.0349215	down	yes	-1.1022	0.0159014	0.0369415	down	yes	protein_coding	chrChr03:19097249-19101511:+	gi|566163344|ref|XP_006385937.1|	1490	0	hypothetical protein POPTR_0003s18350g [Populus trichocarpa]	gi|743818031|ref|XM_011022260.1|	1289	0	PREDICTED: Populus euphratica AP2-like ethylene-responsive transcription factor At1g16060 (LOC105122892), transcript variant X1, mRNA	Q94AN4	291	1e-91	AP2-like ethylene-responsive transcription factor At1g16060	.	.	.	.	pfam00847	AP2	AP2 domain. This 60 amino acid residue domain can bind to DNA and is found in transcription factor proteins.	GO:0009873|ethylene-activated signaling pathway;GO:0007275|multicellular organismal development;GO:0010187|negative regulation of seed germination;GO:1901959|positive regulation of cutin biosynthetic process;GO:0045723|positive regulation of fatty acid biosynthetic process;GO:0040008|regulation of growth;GO:0009737|response to abscisic acid;GO:0009651|response to salt stress;GO:0009414|response t…	GO:0005634|nucleus;
	Potri.005G223300	0.202306	0	0.84702	up	no	1.60887	0.00516527	0.0168495	up	yes	1.4602	0.0150549	0.0648496	up	no	0.997592	0.102022	0.177283	up	no	2.64518	3.96913e-08	2.23068e-07	up	yes	protein_coding	chrChr05:23405523-23406788:+	gi|224082798|ref|XP_002306843.1|	1174	4e-158	hypothetical protein POPTR_0005s24470g [Populus trichocarpa]	gi|743839627|ref|XM_011027691.1|	912	0	PREDICTED: Populus euphratica ethylene-responsive transcription factor 1B-like (LOC105126733), mRNA	Q8LDC8	163	7e-46	Ethylene-responsive transcription factor 1B	.	.	.	.	pfam00847	AP2	AP2 domain. This 60 amino acid residue domain can bind to DNA and is found in transcription factor proteins.	GO:0006952|defense response;GO:0009873|ethylene-activated signaling pathway;GO:0009867|jasmonic acid mediated signaling pathway;GO:0006351|transcription, DNA-templated;	GO:0005634|nucleus;
	Potri.002G039100	0.882599	0	6.50083e-06	up	no	0.686534	0.000424521	0.00178911	up	no	1.40802	0.000553127	0.00480257	up	yes	-1.23677	6.91783e-07	3.08181e-06	down	yes	1.02898	2.52412e-08	1.45065e-07	up	yes	protein_coding	chrChr02:2517840-2519129:-	gi|224066255|ref|XP_002302049.1|	807	9e-103	hypothetical protein POPTR_0002s04020g [Populus trichocarpa]	gi|743850686|ref|XM_011030493.1|	1126	0	PREDICTED: Populus euphratica ethylene-responsive transcription factor 1B-like (LOC105128707), mRNA	Q8LDC8	147	1e-39	Ethylene-responsive transcription factor 1B	.	.	.	.	pfam00847	AP2	AP2 domain. This 60 amino acid residue domain can bind to DNA and is found in transcription factor proteins.	GO:0006952|defense response;GO:0009873|ethylene-activated signaling pathway;GO:0009867|jasmonic acid mediated signaling pathway;GO:0006351|transcription, DNA-templated;	GO:0005634|nucleus;
	Potri.003G179900	-0.670984	0	0.528851	down	no	0.341496	0.607499	0.747112	up	no	2.55358	1.20293e-06	2.42577e-05	up	yes	1.95981	0.000114589	0.00038494	up	yes	1.38068	0.0160843	0.0372864	up	yes	protein_coding	chrChr03:18726477-18727580:-	gi|224075649|ref|XP_002304717.1|	808	1e-105	hypothetical protein POPTR_0003s17830g [Populus trichocarpa]	gi|743818388|ref|XM_011022340.1|	795	0	PREDICTED: Populus euphratica ethylene-responsive transcription factor ERF003-like (LOC105122945), mRNA	Q94AW5	159	5e-46	Ethylene-responsive transcription factor ERF003	.	.	.	.	pfam00847	AP2	AP2 domain. This 60 amino acid residue domain can bind to DNA and is found in transcription factor proteins.	GO:0009873|ethylene-activated signaling pathway;GO:0006351|transcription, DNA-templated;	GO:0005634|nucleus;
	Potri.005G077300	-0.971543	0	5.4247e-68	down	no	-0.967234	4.10178e-73	3.28993e-71	down	no	-1.43032	1.96834e-05	0.000279722	down	yes	-0.23555	8.39415e-07	3.70175e-06	down	no	-1.48788	2.30709e-101	2.06859e-99	down	yes	protein_coding	chrChr05:5704544-5706720:-	gi|224083717|ref|XP_002307098.1|	1612	0	hypothetical protein POPTR_0005s07900g [Populus trichocarpa]	gi|743860914|ref|XR_843203.1|	1701	0	PREDICTED: Populus euphratica ethylene-responsive transcription factor RAP2-4-like (LOC105130267), misc_RNA	Q8H1E4	206	3e-58	Ethylene-responsive transcription factor RAP2-4	.	.	.	.	pfam00847	AP2	AP2 domain. This 60 amino acid residue domain can bind to DNA and is found in transcription factor proteins.	GO:0071472|cellular response to salt stress;GO:0009736|cytokinin-activated signaling pathway;GO:0009873|ethylene-activated signaling pathway;GO:0045595|regulation of cell differentiation;GO:0009409|response to cold;GO:0009416|response to light stimulus;GO:0006970|response to osmotic stress;GO:0009651|response to salt stress;GO:0009414|response to water deprivation;GO:0009611|response to wounding;…	GO:0005634|nucleus;
	Potri.005G148400	0.580982	0	0.0849466	up	no	0.468125	0.120351	0.233796	up	no	1.05164	0.00141365	0.0102132	up	yes	0.804317	0.00234588	0.00627993	up	no	1.78022	1.29702e-11	9.91935e-11	up	yes	protein_coding	chrChr05:13158931-13163091:-	gi|566172170|ref|XP_002307311.2|	3138	0	hypothetical protein POPTR_0005s19220g [Populus trichocarpa]	gi|743931912|ref|XM_011011938.1|	2300	0	PREDICTED: Populus euphratica AP2-like ethylene-responsive transcription factor ANT (LOC105115136), mRNA	Q38914	400	5e-126	AP2-like ethylene-responsive transcription factor ANT	.	.	.	.	pfam00847	AP2	AP2 domain. This 60 amino acid residue domain can bind to DNA and is found in transcription factor proteins.	GO:0030154|cell differentiation;GO:0009908|flower development;GO:0010492|maintenance of shoot apical meristem identity;GO:0042127|regulation of cell proliferation;GO:0006351|transcription, DNA-templated;	GO:0005634|nucleus;
	Potri.007G090600	-0.981273	0	1.33457e-77	down	no	-0.880851	2.0281e-88	1.95993e-86	down	no	-1.68586	0.00190819	0.0130077	down	yes	-0.202348	7.40968e-07	3.28592e-06	down	no	-1.58838	1.70632e-111	1.76864e-109	down	yes	protein_coding	chrChr07:11701001-11703263:+	gi|118486817|gb|ABK95243.1|	1496	0	unknown [Populus trichocarpa]	gi|743826302|ref|XM_011024467.1|	1696	0	PREDICTED: Populus euphratica ethylene-responsive transcription factor RAP2-4-like (LOC105124447), mRNA	Q8H1E4	207	1e-58	Ethylene-responsive transcription factor RAP2-4	.	.	.	.	pfam00847	AP2	AP2 domain. This 60 amino acid residue domain can bind to DNA and is found in transcription factor proteins.	GO:0071472|cellular response to salt stress;GO:0009736|cytokinin-activated signaling pathway;GO:0009873|ethylene-activated signaling pathway;GO:0045595|regulation of cell differentiation;GO:0009409|response to cold;GO:0009416|response to light stimulus;GO:0006970|response to osmotic stress;GO:0009651|response to salt stress;GO:0009414|response to water deprivation;GO:0009611|response to wounding;…	GO:0005634|nucleus;
	Potri.014G094500	0.862049	0	0.0450405	up	no	0.97304	0.00723719	0.0225864	up	no	1.10769	0.00450551	0.025705	up	yes	0.985993	0.00604184	0.0148674	up	no	0.143096	0.733105	0.817233	up	no	protein_coding	chrChr14:7372018-7373413:+	gi|566203327|ref|XP_002320179.2|	1705	0	hypothetical protein POPTR_0014s09020g [Populus trichocarpa]	gi|743789949|ref|XM_011039329.1|	1303	0	PREDICTED: Populus euphratica ethylene-responsive transcription factor CRF5-like (LOC105134788), mRNA	O82339	164	8e-45	Ethylene-responsive transcription factor CRF5	.	.	.	.	pfam00847	AP2	AP2 domain. This 60 amino acid residue domain can bind to DNA and is found in transcription factor proteins.	GO:0048825|cotyledon development;GO:0009736|cytokinin-activated signaling pathway;GO:0009793|embryo development ending in seed dormancy;GO:0009873|ethylene-activated signaling pathway;GO:0048366|leaf development;GO:0042991|transcription factor import into nucleus;GO:0006351|transcription, DNA-templated;	GO:0005737|cytoplasm;GO:0005634|nucleus;
	Potri.018G021900	0.350518	0	0.0349062	up	no	0.351981	0.0135514	0.0388187	up	no	0.609793	0.0237568	0.0917073	up	no	1.83043	5.90857e-62	2.02768e-60	up	yes	0.346144	0.0196102	0.0442939	up	no	protein_coding	chrChr18:1743742-1745095:-	gi|224141937|ref|XP_002324317.1|	786	3e-100	hypothetical protein POPTR_0018s02280g [Populus trichocarpa]	gi|743882061|ref|XM_011038345.1|	1099	0	PREDICTED: Populus euphratica ethylene-responsive transcription factor ERF003-like (LOC105134077), mRNA	Q94AW5	169	2e-48	Ethylene-responsive transcription factor ERF003	.	.	.	.	pfam00847	AP2	AP2 domain. This 60 amino acid residue domain can bind to DNA and is found in transcription factor proteins.	GO:0009873|ethylene-activated signaling pathway;GO:0006351|transcription, DNA-templated;	GO:0005634|nucleus;
	Potri.001G079600	-0.227107	0	0.487306	down	no	-0.27481	0.235871	0.389161	down	no	-0.0766211	0.764352	0.886412	down	no	-0.37954	0.0985401	0.172151	down	no	-2.03429	4.03247e-10	2.73478e-09	down	yes	protein_coding	chrChr01:6308025-6309414:-	gi|566148450|ref|XP_002299407.2|	1103	7e-147	hypothetical protein POPTR_0001s11800g [Populus trichocarpa]	gi|743842562|ref|XM_011028425.1|	1093	0	PREDICTED: Populus euphratica ethylene-responsive transcription factor ERF106 (LOC105127220), mRNA	Q9LY05	145	8e-39	Ethylene-responsive transcription factor ERF106	.	.	.	.	pfam00847	AP2	AP2 domain. This 60 amino acid residue domain can bind to DNA and is found in transcription factor proteins.	GO:0009873|ethylene-activated signaling pathway;GO:0006351|transcription, DNA-templated;	GO:0005634|nucleus;
	Potri.013G056700	0.123223	0	0.759842	up	no	0.510693	0.0551648	0.125324	up	no	-0.0393052	0.902527	0.95735	down	no	0.81695	0.000778776	0.00227448	up	no	1.38624	1.30221e-09	8.39703e-09	up	yes	protein_coding	chrChr13:4253369-4255072:+	gi|566199578|ref|XP_002319156.2|	1161	1e-153	hypothetical protein POPTR_0013s05330g [Populus trichocarpa]	gi|743873398|ref|XM_011036090.1|	1432	0	PREDICTED: Populus euphratica ethylene-responsive transcription factor RAP2-11-like (LOC105132526), mRNA	Q6J9S1	106	4e-24	Ethylene-responsive transcription factor RAP2-11	.	.	.	.	pfam00847	AP2	AP2 domain. This 60 amino acid residue domain can bind to DNA and is found in transcription factor proteins.	GO:0035865|cellular response to potassium ion;GO:0009873|ethylene-activated signaling pathway;GO:0048528|post-embryonic root development;GO:0009723|response to ethylene;GO:0000302|response to reactive oxygen species;GO:0006351|transcription, DNA-templated;	GO:0005634|nucleus;
	Potri.001G079800	2.46659	0	5.29511e-137	up	yes	1.48105	5.65046e-41	2.16319e-39	up	yes	1.13828	1.01416e-10	4.58913e-09	up	yes	3.52421	0	0	up	yes	0.636661	5.40628e-06	2.37311e-05	up	no	protein_coding	chrChr01:6317171-6318328:-	gi|224057956|ref|XP_002299408.1|	1350	0	ethylene-responsive element-binding family protein [Populus trichocarpa]	gi|566148446|ref|XM_002299372.2|	1099	0	Populus trichocarpa ethylene-responsive element-binding family protein (POPTR_0001s11780g) mRNA, complete cds	Q8VY90	187	5e-55	Ethylene-responsive transcription factor ERF105	.	.	.	.	pfam00847	AP2	AP2 domain. This 60 amino acid residue domain can bind to DNA and is found in transcription factor proteins.	GO:0009873|ethylene-activated signaling pathway;GO:0010200|response to chitin;GO:0006351|transcription, DNA-templated;	GO:0005634|nucleus;
	Potri.001G094800	1.72057	0	2.29951e-12	up	yes	0.970447	0.00027463	0.00119973	up	no	0.995136	0.00187373	0.0128101	up	no	2.35125	2.41033e-29	3.8493e-28	up	yes	1.02423	0.000126044	0.00045228	up	yes	protein_coding	chrChr01:7468903-7470981:-	gi|224058399|ref|XP_002299493.1|	1579	0	hypothetical protein POPTR_0001s10300g [Populus trichocarpa]	gi|566148220|ref|XM_002299457.2|	1980	0	Populus trichocarpa hypothetical protein (POPTR_0001s10300g) mRNA, complete cds	Q9SUQ2	178	2e-48	Ethylene-responsive transcription factor CRF2	.	.	.	.	pfam00847	AP2	AP2 domain. This 60 amino acid residue domain can bind to DNA and is found in transcription factor proteins.	GO:0048825|cotyledon development;GO:0009736|cytokinin-activated signaling pathway;GO:0009873|ethylene-activated signaling pathway;GO:0048364|root development;GO:0042991|transcription factor import into nucleus;GO:0006351|transcription, DNA-templated;	GO:0005737|cytoplasm;GO:0005634|nucleus;
	Potri.001G110500	3.0432	0	1.41642e-06	up	yes	1.09093	0.18531	0.325049	up	no	4.01043	2.34062e-05	0.000324931	up	yes	1.67759	0.0189356	0.041295	up	yes	-4.56443	0.00742562	0.0187549	down	yes	protein_coding	chrChr01:8779348-8780347:+	gi|224053975|ref|XP_002298066.1|	829	3e-108	AP2 domain-containing family protein [Populus trichocarpa]	gi|224053974|ref|XM_002298030.1|	871	0	Populus trichocarpa AP2 domain-containing family protein (POPTR_0001s08740g) mRNA, complete cds	Q9CAN9	158	2e-44	Ethylene-responsive transcription factor ERF026	.	.	.	.	pfam00847	AP2	AP2 domain. This 60 amino acid residue domain can bind to DNA and is found in transcription factor proteins.	GO:0009873|ethylene-activated signaling pathway;GO:0006351|transcription, DNA-templated;	GO:0005634|nucleus;
	Potri.001G110700	6.74989	0	2.32146e-07	up	yes	4.79869	0.000459801	0.00192381	up	yes	7.24089	2.9938e-07	7.06026e-06	up	yes	7.96491	3.50839e-11	2.31153e-10	up	yes	1.9674	0.351674	0.486094	up	no	protein_coding	chrChr01:8795670-8796701:+	gi|566147977|ref|XP_002298067.2|	1061	2e-142	dehydration responsive element binding protein 1 [Populus trichocarpa]	gi|566147976|ref|XM_002298031.2|	1032	0	Populus trichocarpa dehydration responsive element binding protein 1 (POPTR_0001s08720g) mRNA, complete cds	Q9FJ93	199	4e-60	Dehydration-responsive element-binding protein 1D	.	.	.	.	pfam00847	AP2	AP2 domain. This 60 amino acid residue domain can bind to DNA and is found in transcription factor proteins.	GO:0009738|abscisic acid-activated signaling pathway;GO:0006351|transcription, DNA-templated;	GO:0005634|nucleus;
	Potri.001G154100	1.5329	0	4.36559e-91	up	yes	0.834401	1.51383e-24	3.46773e-23	up	no	2.14873	0.000142799	0.00153367	up	yes	1.22734	8.76767e-60	2.89353e-58	up	yes	-0.201225	0.0496787	0.0992896	down	no	protein_coding	chrChr01:12708418-12709598:-	gi|566149142|ref|XP_006368978.1|	1172	1e-157	hypothetical protein POPTR_0001s15390g [Populus trichocarpa]	gi|156447066|gb|AC208999.1|	1181	0	Populus trichocarpa clone POP021-B12, complete sequence	O80337	223	4e-68	Ethylene-responsive transcription factor 1A	.	.	.	.	pfam00847	AP2	AP2 domain. This 60 amino acid residue domain can bind to DNA and is found in transcription factor proteins.	GO:0051301|cell division;GO:0006952|defense response;GO:0009873|ethylene-activated signaling pathway;GO:0010200|response to chitin;GO:0006351|transcription, DNA-templated;GO:0001944|vasculature development;	GO:0005634|nucleus;
	Potri.001G154200	1.64509	0	1.90406e-148	up	yes	0.682649	1.31349e-22	2.72813e-21	up	no	-0.0868811	0.658774	0.820502	down	no	3.16517	0	0	up	yes	0.230954	0.00527314	0.0138237	up	no	protein_coding	chrChr01:12722218-12723517:+	gi|566149144|ref|XP_006368979.1|	1329	6e-180	Ethylene responsive element binding factor 5 family protein [Populus trichocarpa]	gi|156447066|gb|AC208999.1|	1291	0	Populus trichocarpa clone POP021-B12, complete sequence	Q8VZ91	159	2e-43	Ethylene-responsive transcription factor 6	.	.	.	.	pfam00847	AP2	AP2 domain. This 60 amino acid residue domain can bind to DNA and is found in transcription factor proteins.	GO:0051301|cell division;GO:0006952|defense response;GO:0009873|ethylene-activated signaling pathway;GO:0010200|response to chitin;GO:0009644|response to high light intensity;GO:0000302|response to reactive oxygen species;GO:0006351|transcription, DNA-templated;GO:0001944|vasculature development;	GO:0005634|nucleus;
	Potri.001G397200	2.57548	0	3.4003e-103	up	yes	1.55224	4.278e-29	1.16161e-27	up	yes	1.60706	8.59361e-12	4.57618e-10	up	yes	3.5081	2.51765e-251	5.45919e-249	up	yes	0.966163	4.39639e-10	2.97056e-09	up	no	protein_coding	chrChr01:41808763-41810069:-	gi|566153934|ref|XP_006370222.1|	697	3e-86	Ethylene responsive element binding factor 4 family protein [Populus trichocarpa]	gi|506954071|gb|KC477274.1|	1153	0	Populus tomentosa ERF4 gene, complete cds	O80340	95.1	4e-21	Ethylene-responsive transcription factor 4	.	.	.	.	pfam00847	AP2	AP2 domain. This 60 amino acid residue domain can bind to DNA and is found in transcription factor proteins.	GO:0009873|ethylene-activated signaling pathway;GO:0009864|induced systemic resistance, jasmonic acid mediated signaling pathway;GO:0010105|negative regulation of ethylene-activated signaling pathway;GO:0045892|negative regulation of transcription, DNA-templated;GO:0009737|response to abscisic acid;GO:0010200|response to chitin;GO:0009723|response to ethylene;GO:0006351|transcription, DNA-templat…	GO:0016604|nuclear body;GO:0005634|nucleus;
	Potri.002G167400	1.39734	0	9.8675e-05	up	yes	0.647058	0.0716853	0.154842	up	no	1.82535	0.000255746	0.00251049	up	yes	0.923416	0.00601284	0.014806	up	no	1.70856	1.25475e-08	7.42888e-08	up	yes	protein_coding	chrChr02:12648164-12649364:+	gi|224064167|ref|XP_002301396.1|	1179	6e-159	hypothetical protein POPTR_0002s16900g [Populus trichocarpa]	gi|155369352|gb|AC208094.1|	782	0	Populus trichocarpa clone JGIACSB09-L10, complete sequence	Q9SUE3	150	2e-40	Ethylene-responsive transcription factor CRF4	.	.	.	.	pfam00847	AP2	AP2 domain. This 60 amino acid residue domain can bind to DNA and is found in transcription factor proteins.	GO:0009736|cytokinin-activated signaling pathway;GO:0009873|ethylene-activated signaling pathway;GO:0048366|leaf development;GO:0042991|transcription factor import into nucleus;GO:0006351|transcription, DNA-templated;	GO:0005737|cytoplasm;GO:0005634|nucleus;
	Potri.003G080600	3.46998	0	3.84189e-15	up	yes	2.32546	3.4901e-06	2.09662e-05	up	yes	3.74644	0.000273838	0.00266512	up	yes	4.46946	4.88839e-32	8.55848e-31	up	yes	1.93047	0.000502273	0.00161919	up	yes	protein_coding	chrChr03:10889310-10890492:-	gi|566161461|ref|XP_002304300.2|	1370	0	Ethylene responsive element binding factor 5 family protein [Populus trichocarpa]	gi|566161460|ref|XM_002304264.2|	699	0	Populus trichocarpa Ethylene responsive element binding factor 5 family protein (POPTR_0003s07850g) mRNA, complete cds	Q8VY90	158	2e-44	Ethylene-responsive transcription factor ERF105	.	.	.	.	pfam00847	AP2	AP2 domain. This 60 amino acid residue domain can bind to DNA and is found in transcription factor proteins.	GO:0009873|ethylene-activated signaling pathway;GO:0010200|response to chitin;GO:0006351|transcription, DNA-templated;	GO:0005634|nucleus;
	Potri.003G081200	3.30415	0	1.00995e-225	up	yes	2.52689	2.40195e-118	3.29315e-116	up	yes	3.76582	4.57413e-14	3.17132e-12	up	yes	3.77261	0	0	up	yes	2.08247	2.06612e-60	9.09528e-59	up	yes	protein_coding	chrChr03:10924361-10925537:-	gi|224074209|ref|XP_002304302.1|	1019	2e-134	hypothetical protein POPTR_0003s07910g [Populus trichocarpa]	gi|566161469|ref|XM_002304266.2|	1039	0	Populus trichocarpa hypothetical protein (POPTR_0003s07910g) mRNA, complete cds	O80337	211	9e-64	Ethylene-responsive transcription factor 1A	.	.	.	.	pfam00847	AP2	AP2 domain. This 60 amino acid residue domain can bind to DNA and is found in transcription factor proteins.	GO:0051301|cell division;GO:0006952|defense response;GO:0009873|ethylene-activated signaling pathway;GO:0010200|response to chitin;GO:0006351|transcription, DNA-templated;GO:0001944|vasculature development;	GO:0005634|nucleus;
	Potri.003G150700	1.08523	0	2.12852e-38	up	yes	1.17085	1.74196e-54	9.3958e-53	up	yes	1.19851	0.000141422	0.00152121	up	yes	1.07062	4.03736e-46	1.01621e-44	up	yes	0.13704	0.161229	0.262768	up	no	protein_coding	chrChr03:16480419-16481852:-	gi|566162737|ref|XP_002304592.2|	1025	2e-134	hypothetical protein POPTR_0003s15030g [Populus trichocarpa]	gi|164663918|gb|AC216594.1|	1369	0	Populus trichocarpa clone POP017-A13, complete sequence	Q40479	232	2e-71	Ethylene-responsive transcription factor 2	.	.	.	.	pfam00847	AP2	AP2 domain. This 60 amino acid residue domain can bind to DNA and is found in transcription factor proteins.	GO:0006952|defense response;GO:0009873|ethylene-activated signaling pathway;GO:0006351|transcription, DNA-templated;	GO:0005634|nucleus;
	Potri.003G150800	1.8457	0	2.0658e-210	up	yes	1.12248	5.63378e-82	5.04178e-80	up	yes	1.27051	6.09222e-06	0.00010255	up	yes	2.65272	0	0	up	yes	0.416402	5.1322e-08	2.8509e-07	up	no	protein_coding	chrChr03:16494209-16495755:+	gi|566162739|ref|XP_006385825.1|	1330	1e-179	ethylene-responsive element-binding family protein [Populus trichocarpa]	gi|164663918|gb|AC216594.1|	1547	0	Populus trichocarpa clone POP017-A13, complete sequence	Q8VY90	184	1e-52	Ethylene-responsive transcription factor ERF105	.	.	.	.	pfam00847	AP2	AP2 domain. This 60 amino acid residue domain can bind to DNA and is found in transcription factor proteins.	GO:0009873|ethylene-activated signaling pathway;GO:0010200|response to chitin;GO:0006351|transcription, DNA-templated;	GO:0005634|nucleus;
	Potri.004G051700	1.98799	0	8.31987e-08	up	yes	0.363182	0.424842	0.589854	up	no	2.0008	0.00299533	0.0186858	up	yes	1.65312	6.6223e-06	2.62249e-05	up	yes	2.45583	2.2149e-13	1.93547e-12	up	yes	protein_coding	chrChr04:4029029-4030020:+	gi|566165019|ref|XP_002305766.2|	1032	3e-138	hypothetical protein POPTR_0004s05100g [Populus trichocarpa]	gi|743846450|ref|XM_011029440.1|	870	0	PREDICTED: Populus euphratica pathogenesis-related genes transcriptional activator PTI5-like (LOC105127959), mRNA	O04681	139	2e-38	Pathogenesis-related genes transcriptional activator PTI5	.	.	.	.	pfam00847	AP2	AP2 domain. This 60 amino acid residue domain can bind to DNA and is found in transcription factor proteins.	GO:0006952|defense response;GO:0006351|transcription, DNA-templated;	GO:0005634|nucleus;
	Potri.005G223100	4.94624	0	0.00297541	up	yes	4.73003	0.0023221	0.00826983	up	yes	5.96002	5.16028e-05	0.000637018	up	yes	4.54065	0.0040089	0.0102427	up	yes	4.59279	0.00437585	0.0116955	up	yes	protein_coding	chrChr05:23389853-23390433:-	gi|224085625|ref|XP_002307640.1|	563	9e-71	hypothetical protein POPTR_0005s24450g [Populus trichocarpa]	gi|566173033|ref|XM_002307604.2|	581	0	Populus trichocarpa hypothetical protein (POPTR_0005s24450g) mRNA, complete cds	Q9LTC5	101	2e-25	Ethylene-responsive transcription factor ERF098	.	.	.	.	pfam00847	AP2	AP2 domain. This 60 amino acid residue domain can bind to DNA and is found in transcription factor proteins.	GO:0009873|ethylene-activated signaling pathway;GO:0010200|response to chitin;GO:0006351|transcription, DNA-templated;	GO:0005634|nucleus;
	Potri.005G223200	3.1419	0	6.39008e-29	up	yes	2.70865	4.11511e-20	7.45163e-19	up	yes	1.71056	6.09459e-07	1.33575e-05	up	yes	0.804137	0.0367331	0.0738167	up	no	2.6504	1.77035e-19	2.18435e-18	up	yes	protein_coding	chrChr05:23399681-23400792:+	gi|224082796|ref|XP_002306842.1|	856	5e-111	hypothetical protein POPTR_0005s24460g [Populus trichocarpa]	gi|566173034|ref|XM_002306806.2|	1111	0	Populus trichocarpa hypothetical protein (POPTR_0005s24460g) mRNA, complete cds	Q8LDC8	165	4e-47	Ethylene-responsive transcription factor 1B	.	.	.	.	pfam00847	AP2	AP2 domain. This 60 amino acid residue domain can bind to DNA and is found in transcription factor proteins.	GO:0006952|defense response;GO:0009873|ethylene-activated signaling pathway;GO:0009867|jasmonic acid mediated signaling pathway;GO:0006351|transcription, DNA-templated;	GO:0005634|nucleus;
	Potri.006G138900	4.9022	0	4.51943e-15	up	yes	2.28882	0.0050607	0.0165572	up	yes	4.62653	5.42737e-07	1.20556e-05	up	yes	5.52383	2.71594e-21	3.21878e-20	up	yes	2.15638	0.0108648	0.0263791	up	yes	protein_coding	chrChr06:11610889-11611648:+	gi|566176323|ref|XP_006381588.1|	634	2e-80	hypothetical protein POPTR_0006s14110g [Populus trichocarpa]	gi|566176322|ref|XM_006381526.1|	627	0	Populus trichocarpa hypothetical protein (POPTR_0006s14110g) mRNA, complete cds	Q9C591	85.9	1e-18	Ethylene-responsive transcription factor ERF016	.	.	.	.	pfam00847	AP2	AP2 domain. This 60 amino acid residue domain can bind to DNA and is found in transcription factor proteins.	GO:0009873|ethylene-activated signaling pathway;GO:0006351|transcription, DNA-templated;	GO:0005634|nucleus;
	Potri.006G218200	9.92154	0	5.49362e-16	up	yes	7.03962	8.75213e-09	7.14547e-08	up	yes	7.44551	3.00382e-08	8.70983e-07	up	yes	10.6106	2.7695e-19	2.98167e-18	up	yes	3.90078	0.012443	0.0297585	up	yes	protein_coding	chrChr06:23060405-23061500:+	gi|224088649|ref|XP_002308508.1|	882	2e-115	hypothetical protein POPTR_0006s23480g [Populus trichocarpa]	gi|224088648|ref|XM_002308472.1|	1075	0	Populus trichocarpa hypothetical protein (POPTR_0006s23480g) mRNA, complete cds	Q84QC2	176	1e-51	Ethylene-responsive transcription factor ERF017	.	.	.	.	pfam00847	AP2	AP2 domain. This 60 amino acid residue domain can bind to DNA and is found in transcription factor proteins.	GO:0009873|ethylene-activated signaling pathway;GO:0006351|transcription, DNA-templated;	GO:0005634|nucleus;
	Potri.007G138100	2.90545	0	0	up	yes	1.6381	3.62282e-153	8.33308e-151	up	yes	1.16868	3.67173e-05	0.000475475	up	yes	3.71007	0	0	up	yes	0.532292	1.37764e-07	7.30427e-07	up	no	protein_coding	chrChr07:14982031-14984329:+	gi|566179001|ref|XP_002310408.2|	865	3e-112	hypothetical protein POPTR_0007s01110g [Populus trichocarpa]	gi|566179000|ref|XM_002310372.2|	1025	0	Populus trichocarpa hypothetical protein (POPTR_0007s01110g) mRNA, complete cds	Q9FE67	139	4e-37	Ethylene-responsive transcription factor 9	.	.	.	.	pfam00847	AP2	AP2 domain. This 60 amino acid residue domain can bind to DNA and is found in transcription factor proteins.	GO:0006952|defense response;GO:0009873|ethylene-activated signaling pathway;GO:0006351|transcription, DNA-templated;	GO:0016020|membrane;GO:0005634|nucleus;
	Potri.008G073600	1.15014	0	8.53464e-19	up	yes	0.346457	0.0133287	0.0382871	up	no	0.521005	0.00518736	0.0287548	up	no	1.68021	1.25201e-51	3.56519e-50	up	yes	0.322499	0.0339106	0.0715312	up	no	protein_coding	chrChr08:4578859-4581252:-	gi|566182810|ref|XP_002312185.2|	1258	2e-165	dehydration responsive element binding protein 2H [Populus trichocarpa]	gi|566182809|ref|XM_002312149.2|	1498	0	Populus trichocarpa dehydration responsive element binding protein 2H (POPTR_0008s07360g) mRNA, complete cds	Q8LFR2	130	2e-31	Dehydration-responsive element-binding protein 2C	.	.	.	.	pfam00847	AP2	AP2 domain. This 60 amino acid residue domain can bind to DNA and is found in transcription factor proteins.	GO:0009738|abscisic acid-activated signaling pathway;GO:0010286|heat acclimation;GO:0045893|positive regulation of transcription, DNA-templated;GO:0009737|response to abscisic acid;GO:0006351|transcription, DNA-templated;	GO:0005634|nucleus;
	Potri.008G215600	2.22752	0	8.47648e-05	up	yes	2.59262	2.3433e-07	1.64072e-06	up	yes	1.61602	0.0146712	0.0636907	up	no	1.95519	0.000380198	0.00117314	up	yes	2.4238	2.45961e-06	1.13291e-05	up	yes	protein_coding	chrChr08:17475642-17476689:+	gi|566185420|ref|XP_006380189.1|	1647	0	hypothetical protein POPTR_0008s22750g [Populus trichocarpa]	gi|566185419|ref|XM_006380127.1|	1048	0	Populus trichocarpa hypothetical protein (POPTR_0008s22750g) mRNA, complete cds	Q6J9Q2	176	9e-50	Ethylene-responsive transcription factor ERF086	.	.	.	.	pfam00847	AP2	AP2 domain. This 60 amino acid residue domain can bind to DNA and is found in transcription factor proteins.	GO:0010432|bract development;GO:0009873|ethylene-activated signaling pathway;GO:0010582|floral meristem determinacy;GO:0010451|floral meristem growth;GO:0009908|flower development;GO:0010102|lateral root morphogenesis;GO:0006351|transcription, DNA-templated;	GO:0005634|nucleus;
	Potri.011G057000	1.71821	0	6.38226e-53	up	yes	1.40876	1.2767e-34	4.06558e-33	up	yes	0.957774	1.97428e-07	4.8551e-06	up	no	2.44389	2.82664e-130	2.21242e-128	up	yes	0.830394	2.56955e-10	1.76683e-09	up	no	protein_coding	chrChr11:5020838-5022010:-	gi|566193905|ref|XP_006377397.1|	832	6e-107	hypothetical protein POPTR_0011s05580g [Populus trichocarpa]	gi|566193904|ref|XM_006377335.1|	1133	0	Populus trichocarpa hypothetical protein (POPTR_0011s05580g) mRNA, complete cds	Q9FE67	93.6	7e-21	Ethylene-responsive transcription factor 9	.	.	.	.	pfam00847	AP2	AP2 domain. This 60 amino acid residue domain can bind to DNA and is found in transcription factor proteins.	GO:0006952|defense response;GO:0009873|ethylene-activated signaling pathway;GO:0006351|transcription, DNA-templated;	GO:0016020|membrane;GO:0005634|nucleus;
	Potri.011G115600	2.05547	0	8.93002e-180	up	yes	1.57644	3.51059e-103	4.08814e-101	up	yes	0.99653	1.51328e-06	2.97452e-05	up	no	2.59805	0	0	up	yes	0.973225	4.73266e-27	8.23427e-26	up	no	protein_coding	chrChr11:14068532-14070432:+	gi|224114876|ref|XP_002316881.1|	513	3e-57	Ethylene responsive element binding factor 4 family protein [Populus trichocarpa]	gi|566194965|ref|XM_002316845.2|	1512	0	Populus trichocarpa Ethylene responsive element binding factor 4 family protein (POPTR_0011s11620g) mRNA, complete cds	O80340	92.8	1e-19	Ethylene-responsive transcription factor 4	.	.	.	.	pfam00847	AP2	AP2 domain. This 60 amino acid residue domain can bind to DNA and is found in transcription factor proteins.	GO:0009873|ethylene-activated signaling pathway;GO:0009864|induced systemic resistance, jasmonic acid mediated signaling pathway;GO:0010105|negative regulation of ethylene-activated signaling pathway;GO:0045892|negative regulation of transcription, DNA-templated;GO:0009737|response to abscisic acid;GO:0010200|response to chitin;GO:0009723|response to ethylene;GO:0006351|transcription, DNA-templat…	GO:0016604|nuclear body;GO:0005634|nucleus;
	Potri.012G134000	1.99917	0	3.23544e-10	up	yes	1.47965	9.71707e-06	5.44924e-05	up	yes	4.05628	1.34783e-06	2.68894e-05	up	yes	3.10711	5.77256e-34	1.07153e-32	up	yes	0.388645	0.329256	0.461967	up	no	protein_coding	chrChr12:15093390-15094710:+	gi|566198385|ref|XP_002318847.2|	844	2e-107	AP2 domain-containing family protein [Populus trichocarpa]	gi|566198384|ref|XM_002318811.2|	1227	0	Populus trichocarpa AP2 domain-containing family protein (POPTR_0012s13880g) mRNA, complete cds	Q9CAN9	128	1e-32	Ethylene-responsive transcription factor ERF026	.	.	.	.	pfam00847	AP2	AP2 domain. This 60 amino acid residue domain can bind to DNA and is found in transcription factor proteins.	GO:0009873|ethylene-activated signaling pathway;GO:0006351|transcription, DNA-templated;	GO:0005634|nucleus;
	Potri.012G134100	3.57124	0	1.00516e-46	up	yes	2.02259	4.49503e-11	4.60625e-10	up	yes	4.27439	0.000679689	0.00567792	up	yes	5.02303	7.25882e-120	5.12018e-118	up	yes	-0.825292	0.0910007	0.164948	down	no	protein_coding	chrChr12:15105403-15106575:+	gi|224122476|ref|XP_002318846.1|	1155	1e-155	hypothetical protein POPTR_0012s13870g [Populus trichocarpa]	gi|118487700|gb|EF147667.1|	1167	0	Populus trichocarpa clone WS0124_D15 unknown mRNA	Q9FJ93	197	5e-59	Dehydration-responsive element-binding protein 1D	.	.	.	.	pfam00847	AP2	AP2 domain. This 60 amino acid residue domain can bind to DNA and is found in transcription factor proteins.	GO:0009738|abscisic acid-activated signaling pathway;GO:0006351|transcription, DNA-templated;	GO:0005634|nucleus;
	Potri.013G045200	2.16574	0	0.000118061	up	yes	1.13793	0.0606189	0.135438	up	no	2.09816	0.00202345	0.0135948	up	yes	1.31052	0.024673	0.0521821	up	no	1.48574	0.0116742	0.0281136	up	yes	protein_coding	chrChr13:3196947-3197918:+	gi|566199374|ref|XP_002319099.2|	839	4e-109	hypothetical protein POPTR_0013s04240g [Populus trichocarpa]	gi|566199373|ref|XM_002319063.2|	958	0	Populus trichocarpa hypothetical protein (POPTR_0013s04240g) mRNA, complete cds	Q8LDC8	167	2e-48	Ethylene-responsive transcription factor 1B	.	.	.	.	pfam00847	AP2	AP2 domain. This 60 amino acid residue domain can bind to DNA and is found in transcription factor proteins.	GO:0006952|defense response;GO:0009873|ethylene-activated signaling pathway;GO:0009867|jasmonic acid mediated signaling pathway;GO:0006351|transcription, DNA-templated;	GO:0005634|nucleus;
	Potri.013G135600	-1.20436	0	1.39948e-07	down	yes	-0.136049	0.453242	0.616611	down	no	-0.93414	0.000384191	0.00356685	down	no	1.1407	4.70604e-15	4.03326e-14	up	yes	-0.950691	7.27145e-06	3.1409e-05	down	no	protein_coding	chrChr13:14588414-14590814:-	gi|566201236|ref|XP_002319909.2|	1891	0	hypothetical protein POPTR_0013s13920g [Populus trichocarpa]	gi|566201235|ref|XM_002319873.2|	2401	0	Populus trichocarpa hypothetical protein (POPTR_0013s13920g) mRNA, complete cds	Q9SKT1	179	2e-48	Ethylene-responsive transcription factor ERF053	.	.	.	.	pfam00847	AP2	AP2 domain. This 60 amino acid residue domain can bind to DNA and is found in transcription factor proteins.	GO:0009873|ethylene-activated signaling pathway;GO:2000070|regulation of response to water deprivation;GO:0009651|response to salt stress;GO:0006351|transcription, DNA-templated;	GO:0005737|cytoplasm;GO:0005634|nucleus;
	Potri.015G136400	4.33642	0	2.0117e-12	up	yes	2.30894	0.00267257	0.00937932	up	yes	4.47678	1.89007e-05	0.000270383	up	yes	5.52402	4.18424e-24	5.55489e-23	up	yes	1.69604	0.0476223	0.0957951	up	no	protein_coding	chrChr15:14611048-14612106:+	gi|224134661|ref|XP_002321877.1|	1093	7e-147	hypothetical protein POPTR_0015s13830g [Populus trichocarpa]	gi|566207484|ref|XM_002321841.2|	1029	0	Populus trichocarpa hypothetical protein (POPTR_0015s13830g) mRNA, complete cds	Q9FJ93	189	2e-56	Dehydration-responsive element-binding protein 1D	.	.	.	.	pfam00847	AP2	AP2 domain. This 60 amino acid residue domain can bind to DNA and is found in transcription factor proteins.	GO:0009738|abscisic acid-activated signaling pathway;GO:0006351|transcription, DNA-templated;	GO:0005634|nucleus;
	Potri.017G013700	1.93081	0	5.48247e-112	up	yes	1.00151	6.61938e-26	1.6034e-24	up	yes	0.846759	2.65499e-10	1.11997e-08	up	no	2.43935	1.09863e-222	1.96098e-220	up	yes	1.12605	2.53244e-29	4.70586e-28	up	yes	protein_coding	chrChr17:1146596-1148135:-	gi|566211362|ref|XP_006372733.1|	629	3e-75	hypothetical protein POPTR_0017s04540g [Populus trichocarpa]	gi|566211361|ref|XM_006372671.1|	928	0	Populus trichocarpa hypothetical protein (POPTR_0017s04540g) mRNA, complete cds	Q9FE67	103	8e-24	Ethylene-responsive transcription factor 9	.	.	.	.	pfam00847	AP2	AP2 domain. This 60 amino acid residue domain can bind to DNA and is found in transcription factor proteins.	GO:0006952|defense response;GO:0009873|ethylene-activated signaling pathway;GO:0006351|transcription, DNA-templated;	GO:0016020|membrane;GO:0005634|nucleus;
	Potri.019G073300	5.17897	0	0.00124983	up	yes	2.8082	0.217341	NA	up	no	6.50505	0.0963272	0.250012	up	no	5.76783	3.06252e-05	0.000111754	up	yes	3.16435	0.160723	0.262074	up	no	protein_coding	chrChr19:10696718-10697360:-	gi|148372126|gb|ABQ62994.1|	915	4e-123	RAP2-like protein [Populus trichocarpa]	gi|158534104|gb|AC213088.1|	643	0	Populus trichocarpa clone POP086-B14, complete sequence	O80542	145	6e-42	Ethylene-responsive transcription factor ERF019	.	.	.	.	pfam00847	AP2	AP2 domain. This 60 amino acid residue domain can bind to DNA and is found in transcription factor proteins.	GO:0009873|ethylene-activated signaling pathway;GO:0006351|transcription, DNA-templated;	GO:0005737|cytoplasm;GO:0005634|nucleus;
	Potri.T050600	2.13796	0	3.43201e-05	up	yes	1.81404	0.000247003	0.00109242	up	yes	1.40475	0.0584952	0.175638	up	no	1.84037	0.000180602	0.000588397	up	yes	1.62609	0.00162306	0.00474326	up	yes	protein_coding	chrscaffold_48:12685-13608:-	gi|224144537|ref|XP_002325325.1|	930	3e-123	hypothetical protein POPTR_0019s03170g [Populus trichocarpa]	gi|166157597|gb|AC216945.1|	924	0	Populus trichocarpa clone POP072-M04, complete sequence	Q8LDC8	161	3e-46	Ethylene-responsive transcription factor 1B	.	.	.	.	pfam00847	AP2	AP2 domain. This 60 amino acid residue domain can bind to DNA and is found in transcription factor proteins.	GO:0006952|defense response;GO:0009873|ethylene-activated signaling pathway;GO:0009867|jasmonic acid mediated signaling pathway;GO:0006351|transcription, DNA-templated;	GO:0005634|nucleus;
	Potri.001G187500	0.068851	0	0.794673	up	no	1.03288	2.05279e-11	2.15353e-10	up	yes	-0.088426	0.880823	0.945898	down	no	0.0949844	0.597253	0.709813	up	no	0.930947	7.74484e-09	4.66478e-08	up	no	protein_coding	chrChr01:16547532-16548597:+	gi|224054390|ref|XP_002298236.1|	814	7e-105	hypothetical protein POPTR_0001s18800g [Populus trichocarpa]	gi|566149792|ref|XM_002298200.2|	990	0	Populus trichocarpa hypothetical protein (POPTR_0001s18800g) mRNA, complete cds	Q39127	156	7e-44	Ethylene-responsive transcription factor TINY	.	.	.	.	pfam00847	AP2	AP2 domain. This 60 amino acid residue domain can bind to DNA and is found in transcription factor proteins.	GO:0006351|transcription, DNA-templated;	GO:0005634|nucleus;
	Potri.006G021000	-2.96135	0	0.0682152	down	no	-4.70695	0.00263094	0.0092525	down	yes	1.93521	0.112213	0.276559	up	no	-3.03351	0.0279109	0.0580446	down	no	-3.95622	0.0100696	0.0246366	down	yes	protein_coding	chrChr06:1478239-1479206:+	gi|224086594|ref|XP_002307914.1|	661	1e-82	hypothetical protein POPTR_0006s02180g [Populus trichocarpa]	gi|224086593|ref|XM_002307878.1|	924	0	Populus trichocarpa hypothetical protein (POPTR_0006s02180g) mRNA, complete cds	Q9SJR0	122	1e-31	Ethylene-responsive transcription factor ERF024	.	.	.	.	pfam00847	AP2	AP2 domain. This 60 amino acid residue domain can bind to DNA and is found in transcription factor proteins.	GO:0050832|defense response to fungus;GO:0009873|ethylene-activated signaling pathway;GO:0006351|transcription, DNA-templated;	GO:0005634|nucleus;
	Potri.006G167700	0.696277	0	4.25208e-10	up	no	0.574512	9.99517e-08	7.32646e-07	up	no	1.14847	1.39003e-07	3.50132e-06	up	yes	0.882102	1.37646e-18	1.43641e-17	up	no	1.22408	6.4735e-32	1.33536e-30	up	yes	protein_coding	chrChr06:17282621-17286338:+	gi|566176885|ref|XP_006381802.1|	2419	0	hypothetical protein POPTR_0006s18330g [Populus trichocarpa]	gi|566176884|ref|XM_006381740.1|	2314	0	Populus trichocarpa hypothetical protein (POPTR_0006s18330g) mRNA, complete cds	Q6PQQ3	432	2e-140	AP2-like ethylene-responsive transcription factor AIL5	.	.	.	.	pfam00847	AP2	AP2 domain. This 60 amino acid residue domain can bind to DNA and is found in transcription factor proteins.	GO:0060774|auxin mediated signaling pathway involved in phyllotactic patterning;GO:0009873|ethylene-activated signaling pathway;GO:0060772|leaf phyllotactic patterning;GO:0060771|phyllotactic patterning;GO:0040019|positive regulation of embryonic development;GO:0009791|post-embryonic development;GO:0048364|root development;GO:0009845|seed germination;GO:0006351|transcription, DNA-templated;	GO:0005634|nucleus;
	Potri.007G076800	-0.203681	0	0.516805	down	no	-0.359606	0.14107	0.264667	down	no	2.69557	0.0007648	0.00624549	up	yes	-0.71842	0.00442308	0.0112033	down	no	-1.51606	1.66627e-07	8.75047e-07	down	yes	protein_coding	chrChr07:10078709-10080056:+	gi|566180010|ref|XP_002310625.2|	1164	1e-155	hypothetical protein POPTR_0007s07090g [Populus trichocarpa]	gi|566180009|ref|XM_002310589.2|	1092	0	Populus trichocarpa hypothetical protein (POPTR_0007s07090g) mRNA, complete cds	P93007	104	1e-24	Ethylene-responsive transcription factor ERF112	.	.	.	.	pfam00847	AP2	AP2 domain. This 60 amino acid residue domain can bind to DNA and is found in transcription factor proteins.	GO:0009873|ethylene-activated signaling pathway;GO:0006351|transcription, DNA-templated;	GO:0005634|nucleus;
	Potri.015G023200	0.953886	0	2.37382e-11	up	no	0.338493	0.0226733	0.0601051	up	no	1.45147	0.000160943	0.00169347	up	yes	1.0409	9.94834e-16	8.87589e-15	up	yes	-0.0121986	0.938839	0.958916	down	no	protein_coding	chrChr15:1793507-1794851:-	gi|566206127|ref|XP_006374325.1|	1683	0	hypothetical protein POPTR_0015s06070g [Populus trichocarpa]	gi|122891889|gb|AC196813.1|	1345	0	Populus trichocarpa clone Pop1-114I2, complete sequence	Q9SUE3	212	2e-62	Ethylene-responsive transcription factor CRF4	.	.	.	.	pfam00847	AP2	AP2 domain. This 60 amino acid residue domain can bind to DNA and is found in transcription factor proteins.	GO:0009736|cytokinin-activated signaling pathway;GO:0009873|ethylene-activated signaling pathway;GO:0048366|leaf development;GO:0042991|transcription factor import into nucleus;GO:0006351|transcription, DNA-templated;	GO:0005737|cytoplasm;GO:0005634|nucleus;
	Potri.018G085700	0.952908	0	0.0188925	up	no	0.00747001	0.985918	0.992408	up	no	3.42783	6.6702e-05	0.000791998	up	yes	0.632131	0.0945367	0.166561	up	no	0.201678	0.625256	0.736399	up	no	protein_coding	chrChr18:11254815-11255951:+	gi|134038602|gb|ABO48369.1|	991	3e-130	TINY-like protein 2 [Populus trichocarpa]	gi|566214971|ref|XM_002324405.2|	1137	0	Populus trichocarpa hypothetical protein (POPTR_0018s09270g) mRNA, complete cds	Q9M080	155	5e-43	Ethylene-responsive transcription factor ERF043	.	.	.	.	pfam00847	AP2	AP2 domain. This 60 amino acid residue domain can bind to DNA and is found in transcription factor proteins.	GO:0009873|ethylene-activated signaling pathway;GO:0006351|transcription, DNA-templated;	GO:0005634|nucleus;
	Potri.019G131300	-0.412933	0	1.13084e-08	down	no	-0.394464	4.97257e-09	4.16983e-08	down	no	-1.01983	0.000135555	0.00146711	down	yes	0.590939	5.44718e-26	7.7821e-25	up	no	-0.359417	2.77747e-06	1.2711e-05	down	no	protein_coding	chrChr19:15700415-15702431:-	gi|566245788|ref|XP_002325634.2|	1480	0	hypothetical protein POPTR_0019s15190g [Populus trichocarpa]	gi|566245787|ref|XM_002325598.2|	1783	0	Populus trichocarpa hypothetical protein (POPTR_0019s15190g) mRNA, complete cds	O04682	151	5e-40	Pathogenesis-related genes transcriptional activator PTI6	.	.	.	.	pfam00847	AP2	AP2 domain. This 60 amino acid residue domain can bind to DNA and is found in transcription factor proteins.	GO:0006952|defense response;GO:0006351|transcription, DNA-templated;	GO:0005634|nucleus;
	Potri.001G018400	-0.59254	0	0.714132	down	no	1.25157	0.125039	0.240954	up	no	1.26482	0.222995	0.433636	up	no	1.8424	0.012138	0.0278746	up	yes	2.8758	3.02453e-06	1.37749e-05	up	yes	protein_coding	chrChr01:1345974-1349150:+	gi|566147378|ref|XP_002299238.2|	2521	0	ovule development family protein [Populus trichocarpa]	gi|566147377|ref|XM_002299202.2|	1604	0	Populus trichocarpa ovule development family protein (POPTR_0001s05580g) mRNA, complete cds	Q5YGP7	641	0	AP2-like ethylene-responsive transcription factor PLT2	.	.	.	.	pfam00847	AP2	AP2 domain. This 60 amino acid residue domain can bind to DNA and is found in transcription factor proteins.	GO:0009734|auxin-activated signaling pathway;GO:0009873|ethylene-activated signaling pathway;GO:0010073|meristem maintenance;GO:0007389|pattern specification process;GO:0048364|root development;GO:0010449|root meristem growth;GO:0019827|stem cell population maintenance;GO:0000723|telomere maintenance;GO:0006351|transcription, DNA-templated;	GO:0005634|nucleus;
	Potri.001G169500	2.16817	0	0.150669	up	no	0.964588	0.526565	0.680506	up	no	2.34456	0.0517048	0.161311	up	no	2.58528	0.0248557	0.05251	up	no	4.06953	3.3499e-05	0.000132285	up	yes	protein_coding	chrChr01:14301373-14304681:-	gi|566149493|ref|XP_002299592.2|	2524	0	ovule development family protein [Populus trichocarpa]	gi|566149492|ref|XM_002299556.2|	1598	0	Populus trichocarpa ovule development family protein (POPTR_0001s16960g) mRNA, complete cds	Q1PFE1	382	5e-125	AP2-like ethylene-responsive transcription factor AIL1	.	.	.	.	pfam00847	AP2	AP2 domain. This 60 amino acid residue domain can bind to DNA and is found in transcription factor proteins.	GO:0009873|ethylene-activated signaling pathway;GO:0007275|multicellular organismal development;GO:0006351|transcription, DNA-templated;	GO:0005634|nucleus;
	Potri.002G201600	-0.973846	0	1.63201e-53	down	no	-0.57426	2.42587e-23	5.25833e-22	down	no	-0.878268	1.30931e-07	3.3099e-06	down	no	-0.02392	0.663086	0.758401	down	no	-2.54765	2.82934e-203	7.72913e-201	down	yes	protein_coding	chrChr02:16310619-16312112:-	gi|566159070|ref|XP_002301490.2|	1409	0	hypothetical protein POPTR_0002s20270g [Populus trichocarpa]	gi|566159069|ref|XM_002301454.2|	1273	0	Populus trichocarpa hypothetical protein (POPTR_0002s20270g) mRNA, complete cds	P42736	123	1e-30	Ethylene-responsive transcription factor RAP2-3	.	.	.	.	pfam00847	AP2	AP2 domain. This 60 amino acid residue domain can bind to DNA and is found in transcription factor proteins.	GO:0008219|cell death;GO:0009873|ethylene-activated signaling pathway;GO:0010286|heat acclimation;GO:0045893|positive regulation of transcription, DNA-templated;GO:0009735|response to cytokinin;GO:0009723|response to ethylene;GO:0009753|response to jasmonic acid;GO:0051707|response to other organism;GO:0006351|transcription, DNA-templated;	GO:0005737|cytoplasm;GO:0005634|nucleus;GO:0005886|plasma membrane;
	Potri.008G166200	1.25058	0	0.0883312	up	no	0.777997	0.244178	0.399364	up	no	0.56888	0.60065	0.780416	up	no	0.149523	0.841027	0.89499	up	no	2.60456	1.18053e-07	6.29915e-07	up	yes	protein_coding	chrChr08:11340336-11341350:+	gi|566184356|ref|XP_006379895.1|	1050	2e-140	hypothetical protein POPTR_0008s16610g [Populus trichocarpa]	gi|566184355|ref|XM_006379833.1|	991	0	Populus trichocarpa hypothetical protein (POPTR_0008s16610g) mRNA, complete cds	Q8LDC8	202	2e-61	Ethylene-responsive transcription factor 1B	.	.	.	.	pfam00847	AP2	AP2 domain. This 60 amino acid residue domain can bind to DNA and is found in transcription factor proteins.	GO:0006952|defense response;GO:0009873|ethylene-activated signaling pathway;GO:0009867|jasmonic acid mediated signaling pathway;GO:0006351|transcription, DNA-templated;	GO:0005634|nucleus;
	Potri.010G216200	0.312479	0	0.00529128	up	no	0.772632	3.16437e-17	4.85506e-16	up	no	0.800695	0.000136805	0.00147722	up	no	0.883871	1.33651e-24	1.80877e-23	up	no	1.19272	2.68433e-35	6.14433e-34	up	yes	protein_coding	chrChr10:20333007-20336832:+	gi|224109656|ref|XP_002315269.1|	2138	0	hypothetical protein POPTR_0010s22320g [Populus trichocarpa]	gi|743843730|ref|XM_011028725.1|	1740	0	PREDICTED: Populus euphratica floral homeotic protein APETALA 2 (LOC105127435), transcript variant X2, mRNA	P47927	277	2e-83	Floral homeotic protein APETALA 2	.	.	.	.	pfam00847	AP2	AP2 domain. This 60 amino acid residue domain can bind to DNA and is found in transcription factor proteins.	GO:0030154|cell differentiation;GO:0009908|flower development;GO:0010073|meristem maintenance;GO:0048481|ovule development;GO:0048316|seed development;GO:0010093|specification of floral organ identity;GO:0006351|transcription, DNA-templated;	GO:0005634|nucleus;
	Potri.011G061700	0.770618	0	3.95355e-10	up	no	0.328999	0.00789939	0.0243824	up	no	0.36895	0.112089	0.276402	up	no	0.536969	5.23933e-06	2.09953e-05	up	no	1.23505	1.53707e-23	2.30639e-22	up	yes	protein_coding	chrChr11:5500125-5501470:+	gi|566194009|ref|XP_006377448.1|	1206	3e-163	hypothetical protein POPTR_0011s06010g [Populus trichocarpa]	gi|566194008|ref|XM_006377386.1|	1023	0	Populus trichocarpa hypothetical protein (POPTR_0011s06010g) mRNA, complete cds	O04681	135	2e-36	Pathogenesis-related genes transcriptional activator PTI5	.	.	.	.	pfam00847	AP2	AP2 domain. This 60 amino acid residue domain can bind to DNA and is found in transcription factor proteins.	GO:0006952|defense response;GO:0006351|transcription, DNA-templated;	GO:0005634|nucleus;
	Potri.017G053700	0.60488	0	0.713573	up	no	1.15541	0.309454	0.473435	up	no	0.331826	0.781876	0.895276	up	no	-0.22727	0.859403	0.908403	down	no	2.34132	0.00679726	0.0173545	up	yes	protein_coding	chrChr17:4702086-4703049:+	gi|566212114|ref|XP_002323768.2|	1424	0	hypothetical protein POPTR_0017s08090g [Populus trichocarpa]	gi|566212113|ref|XM_002323732.2|	958	0	Populus trichocarpa hypothetical protein (POPTR_0017s08090g) mRNA, complete cds	Q9M8M5	92.4	2e-20	Ethylene-responsive transcription factor ERF084	.	.	.	.	pfam00847	AP2	AP2 domain. This 60 amino acid residue domain can bind to DNA and is found in transcription factor proteins.	GO:0009873|ethylene-activated signaling pathway;GO:0006351|transcription, DNA-templated;	GO:0005634|nucleus;
B3	Potri.001G088600	-1.45499	0	7.99031e-161	down	yes	-1.10627	1.19217e-93	1.2289e-91	down	yes	-0.729548	5.03559e-07	1.12928e-05	down	no	-0.580149	1.43973e-34	2.7208e-33	down	no	-1.21093	7.16402e-45	2.18813e-43	down	yes	protein_coding	chrChr01:6994390-6999055:-	gi|743843004|ref|XP_011026848.1|	3033	0	PREDICTED: LOW QUALITY PROTEIN: auxin response factor 9-like [Populus euphratica]	gi|743843003|ref|XM_011028546.1|	2168	0	PREDICTED: Populus euphratica auxin response factor 9-like (LOC105127301), mRNA	Q9XED8	669	0	Auxin response factor 9	.	.	.	.	pfam06507	Auxin_resp	Auxin response factor. A conserved region of auxin-responsive transcription factors.	GO:0009734|auxin-activated signaling pathway;GO:0006351|transcription, DNA-templated;	GO:0005634|nucleus;
	Potri.006G127500	1.26733	0	3.35428e-08	up	yes	0.523127	0.0321866	0.0807843	up	no	0.919727	0.000151499	0.00161101	up	no	0.907424	5.30117e-05	0.000186738	up	no	2.12575	5.97244e-28	1.06904e-26	up	yes	protein_coding	chrChr06:10401867-10406801:+	gi|566176035|ref|XP_006381448.1|	3519	0	hypothetical protein POPTR_0006s12930g [Populus trichocarpa]	gi|566176034|ref|XM_006381386.1|	3190	0	Populus trichocarpa hypothetical protein (POPTR_0006s12930g) mRNA, complete cds	Q653H7	753	0	Auxin response factor 18	.	.	.	.	pfam06507	Auxin_resp	Auxin response factor. A conserved region of auxin-responsive transcription factors.	GO:0009734|auxin-activated signaling pathway;GO:0006355|regulation of transcription, DNA-templated;GO:0006351|transcription, DNA-templated;	GO:0005634|nucleus;
	Potri.014G100100	-0.523267	0	0.00126332	down	no	-1.69451	2.93078e-21	5.67242e-20	down	yes	-2.02097	4.29065e-16	3.72442e-14	down	yes	-2.82983	1.96854e-42	4.55173e-41	down	yes	-1.72906	8.09436e-23	1.18122e-21	down	yes	protein_coding	chrChr14:7831602-7835073:+	gi|566203418|ref|XP_006375372.1|	3310	0	hypothetical protein POPTR_0014s09560g [Populus trichocarpa]	gi|566203417|ref|XM_006375310.1|	1624	0	Populus trichocarpa hypothetical protein (POPTR_0014s09560g) mRNA, complete cds	Q9XED8	597	0	Auxin response factor 9	.	.	.	.	pfam06507	Auxin_resp	Auxin response factor. A conserved region of auxin-responsive transcription factors.	GO:0009734|auxin-activated signaling pathway;GO:0006351|transcription, DNA-templated;	GO:0005634|nucleus;
	Potri.003G163600	0.83666	0	0.000149573	up	no	0.806394	0.000144491	0.000668795	up	no	1.22878	2.77722e-07	6.60918e-06	up	yes	1.07241	3.67152e-08	1.86494e-07	up	yes	1.83853	1.26408e-25	2.07346e-24	up	yes	protein_coding	chrChr03:17441280-17446855:+	gi|566162973|ref|XP_006385882.1|	3992	0	hypothetical protein POPTR_0003s16210g [Populus trichocarpa]	gi|566162972|ref|XM_006385820.1|	3619	0	Populus trichocarpa hypothetical protein (POPTR_0003s16210g) mRNA, complete cds	Q94JM3	691	0	Auxin response factor 2	.	.	.	.	pfam06507	Auxin_resp	Auxin response factor. A conserved region of auxin-responsive transcription factors.	GO:0009734|auxin-activated signaling pathway;GO:0010227|floral organ abscission;GO:0010047|fruit dehiscence;GO:0010150|leaf senescence;GO:0008285|negative regulation of cell proliferation;GO:0045892|negative regulation of transcription, DNA-templated;GO:0048481|ovule development;GO:0009911|positive regulation of flower development;GO:0009737|response to abscisic acid;GO:0006351|transcription, DNA…	GO:0005634|nucleus;
	Potri.016G090300	-0.645233	0	4.39258e-13	down	no	-0.378439	7.3463e-06	4.20964e-05	down	no	-0.354891	0.0588846	0.176513	down	no	-0.365802	3.68602e-06	1.50742e-05	down	no	-1.06598	8.78564e-21	1.15521e-19	down	yes	protein_coding	chrChr16:7359202-7363464:-	gi|224140191|ref|XP_002323468.1|	3696	0	hypothetical protein POPTR_0016s09150g [Populus trichocarpa]	gi|743927019|ref|XM_011009381.1|	3048	0	PREDICTED: Populus euphratica auxin response factor 18-like (LOC105113278), mRNA	Q653H7	758	0	Auxin response factor 18	.	.	.	.	pfam06507	Auxin_resp	Auxin response factor. A conserved region of auxin-responsive transcription factors.	GO:0009734|auxin-activated signaling pathway;GO:0006355|regulation of transcription, DNA-templated;GO:0006351|transcription, DNA-templated;	GO:0005634|nucleus;
	Potri.006G186300	-0.840392	0	0.00135688	down	no	-0.91452	0.000111436	0.000527285	down	no	-1.08044	0.000671686	0.00562449	down	yes	-0.638023	0.0079418	0.0190292	down	no	0.215597	0.279246	0.407566	up	no	protein_coding	chrChr06:20077748-20078791:-	gi|743869984|ref|XP_011033440.1|	970	6e-157	PREDICTED: AP2/ERF and B3 domain-containing transcription factor At1g51120-like [Populus euphratica]	gi|743869991|ref|XM_011035140.1|	522	0	PREDICTED: Populus euphratica AP2/ERF and B3 domain-containing transcription factor At1g51120-like (LOC105131925), transcript variant X3, mRNA	Q9C688	184	8e-57	AP2/ERF and B3 domain-containing transcription factor At1g51120	.	.	.	.	pfam02362	B3	B3 DNA binding domain. This is a family of plant transcription factors with various roles in development, the aligned region corresponds the B3 DNA binding domain as described in this domain is found in VP1/AB13 transcription factors. Some proteins also have a second AP2 DNA binding domain pfam00847 such as RAV1. DNA binding activity was demonstrated by.	GO:0009873|ethylene-activated signaling pathway;GO:0006351|transcription, DNA-templated;	GO:0005634|nucleus;
	Potri.011G149700	0.142292	0	0.701477	up	no	-0.372443	0.199615	0.343726	down	no	1.56389	0.000890636	0.00705002	up	yes	0.149593	0.557298	0.674235	up	no	1.13861	4.53056e-07	2.2591e-06	up	yes	protein_coding	chrChr11:16817919-16820232:-	gi|743894764|ref|XP_011040641.1|	1837	0	PREDICTED: B3 domain-containing transcription factor NGA1-like [Populus euphratica]	gi|743894763|ref|XM_011042339.1|	1507	0	PREDICTED: Populus euphratica B3 domain-containing transcription factor NGA1-like (LOC105136846), mRNA	Q8LMR9	226	1e-65	B3 domain-containing protein Os03g0120900	.	.	.	.	pfam02362	B3	B3 DNA binding domain. This is a family of plant transcription factors with various roles in development, the aligned region corresponds the B3 DNA binding domain as described in this domain is found in VP1/AB13 transcription factors. Some proteins also have a second AP2 DNA binding domain pfam00847 such as RAV1. DNA binding activity was demonstrated by.	GO:0006355|regulation of transcription, DNA-templated;GO:0006351|transcription, DNA-templated;	GO:0005634|nucleus;
	Potri.004G230100	2.17698	0	0.0902953	up	no	1.27189	0.320617	0.485844	up	no	2.10261	0.0725873	0.204621	up	no	3.26129	0.00046445	0.00140977	up	yes	2.83198	0.0039054	0.0105367	up	yes	protein_coding	chrChr04:23542205-23547249:+	gi|566168349|ref|XP_006385100.1|	2692	0	hypothetical protein POPTR_0004s23920g [Populus trichocarpa]	gi|743849304|ref|XM_011030130.1|	1535	0	PREDICTED: Populus euphratica B3 domain-containing transcription factor VRN1-like (LOC105128450), transcript variant X7, mRNA	Q8L3W1	148	2e-37	B3 domain-containing transcription factor VRN1	.	.	.	.	pfam02362	B3	B3 DNA binding domain. This is a family of plant transcription factors with various roles in development, the aligned region corresponds the B3 DNA binding domain as described in this domain is found in VP1/AB13 transcription factors. Some proteins also have a second AP2 DNA binding domain pfam00847 such as RAV1. DNA binding activity was demonstrated by.	GO:0009909|regulation of flower development;GO:0006355|regulation of transcription, DNA-templated;GO:0006351|transcription, DNA-templated;GO:0010048|vernalization response;	GO:0005654|nucleoplasm;
	Potri.004G220100	1.43154	0	0.00556504	up	yes	-0.26889	0.668042	0.792504	down	no	2.89854	0.000671437	0.00562409	up	yes	2.16427	1.86101e-07	8.82366e-07	up	yes	0.363273	0.517611	0.644378	up	no	protein_coding	chrChr04:22661408-22662304:-	gi|566168151|ref|XP_006385002.1|	554	2e-68	hypothetical protein POPTR_0004s22960g [Populus trichocarpa]	gi|566168150|ref|XM_006384940.1|	836	0	Populus trichocarpa hypothetical protein (POPTR_0004s22960g) mRNA, complete cds	.	.	.	.	.	.	.	.	pfam02362	B3	B3 DNA binding domain. This is a family of plant transcription factors with various roles in development, the aligned region corresponds the B3 DNA binding domain as described in this domain is found in VP1/AB13 transcription factors. Some proteins also have a second AP2 DNA binding domain pfam00847 such as RAV1. DNA binding activity was demonstrated by.	.	.
	Potri.004G220300	1.67059	0	0.00837231	up	yes	1.22347	0.043961	0.104281	up	no	1.78346	0.0125554	0.0566031	up	no	3.06839	1.86231e-12	1.34044e-11	up	yes	0.131104	0.869754	0.918325	up	no	protein_coding	chrChr04:22668597-22669618:-	gi|566168155|ref|XP_006385004.1|	574	5e-72	hypothetical protein POPTR_0004s22980g [Populus trichocarpa]	gi|566168154|ref|XM_006384942.1|	464	0	Populus trichocarpa hypothetical protein (POPTR_0004s22980g) mRNA, complete cds	.	.	.	.	.	.	.	.	pfam02362	B3	B3 DNA binding domain. This is a family of plant transcription factors with various roles in development, the aligned region corresponds the B3 DNA binding domain as described in this domain is found in VP1/AB13 transcription factors. Some proteins also have a second AP2 DNA binding domain pfam00847 such as RAV1. DNA binding activity was demonstrated by.	.	.
	Potri.004G221100	1.08026	0	0.000348796	up	yes	0.147787	0.644085	0.774783	up	no	0.749475	0.0334376	0.118122	up	no	2.02827	1.21072e-19	1.32839e-18	up	yes	-0.528623	0.211045	0.326032	down	no	protein_coding	chrChr04:22781118-22781892:-	gi|566168155|ref|XP_006385004.1|	585	5e-75	hypothetical protein POPTR_0004s22980g [Populus trichocarpa]	gi|566168154|ref|XM_006384942.1|	473	0	Populus trichocarpa hypothetical protein (POPTR_0004s22980g) mRNA, complete cds	.	.	.	.	.	.	.	.	pfam02362	B3	B3 DNA binding domain. This is a family of plant transcription factors with various roles in development, the aligned region corresponds the B3 DNA binding domain as described in this domain is found in VP1/AB13 transcription factors. Some proteins also have a second AP2 DNA binding domain pfam00847 such as RAV1. DNA binding activity was demonstrated by.	.	.
	Potri.008G117100	1.05066	0	5.69837e-52	up	yes	0.81799	1.31874e-33	4.1101e-32	up	no	1.34571	0.0005389	0.00470237	up	yes	1.46027	6.92211e-117	4.76779e-115	up	yes	-0.482051	1.09042e-07	5.84719e-07	down	no	protein_coding	chrChr08:7528762-7532424:+	gi|566183478|ref|XP_002311438.2|	1784	0	DNA-binding protein RAV2 [Populus trichocarpa]	gi|566183477|ref|XM_002311402.2|	1893	0	Populus trichocarpa DNA-binding protein RAV2 (POPTR_0008s11600g) mRNA, complete cds	Q9C6M5	421	1e-140	AP2/ERF and B3 domain-containing transcription repressor TEM1	.	.	.	.	pfam02362	B3	B3 DNA binding domain. This is a family of plant transcription factors with various roles in development, the aligned region corresponds the B3 DNA binding domain as described in this domain is found in VP1/AB13 transcription factors. Some proteins also have a second AP2 DNA binding domain pfam00847 such as RAV1. DNA binding activity was demonstrated by.	GO:0009873|ethylene-activated signaling pathway;GO:0048573|photoperiodism, flowering;GO:0006351|transcription, DNA-templated;	GO:0005634|nucleus;
	Potri.010G129200	2.25908	0	2.27983e-187	up	yes	1.49706	1.19996e-70	9.20035e-69	up	yes	2.64816	2.5336e-08	7.4466e-07	up	yes	2.82435	0	0	up	yes	-1.21687	7.58244e-20	9.51222e-19	down	yes	protein_coding	chrChr10:14431997-14433520:-	gi|566190720|ref|XP_002315958.2|	1966	0	DNA-binding protein RAV2 [Populus trichocarpa]	gi|566190719|ref|XM_002315922.2|	1415	0	Populus trichocarpa DNA-binding protein RAV2 (POPTR_0010s13930g) mRNA, complete cds	Q9C6M5	440	5e-150	AP2/ERF and B3 domain-containing transcription repressor TEM1	.	.	.	.	pfam02362	B3	B3 DNA binding domain. This is a family of plant transcription factors with various roles in development, the aligned region corresponds the B3 DNA binding domain as described in this domain is found in VP1/AB13 transcription factors. Some proteins also have a second AP2 DNA binding domain pfam00847 such as RAV1. DNA binding activity was demonstrated by.	GO:0009873|ethylene-activated signaling pathway;GO:0048573|photoperiodism, flowering;GO:0006351|transcription, DNA-templated;	GO:0005634|nucleus;
	Potri.009G103200	0.786251	0	0.108603	up	no	1.0359	0.00789799	0.0243808	up	yes	0.931842	0.0333671	0.117977	up	no	1.34879	0.0001802	0.00058722	up	yes	1.08139	0.00488176	0.0128948	up	yes	protein_coding	chrChr09:9076312-9079066:-	gi|566187338|ref|XP_006379203.1|	1079	1e-143	hypothetical protein POPTR_0009s10600g [Populus trichocarpa]	gi|566187337|ref|XM_006379141.1|	1219	0	Populus trichocarpa hypothetical protein (POPTR_0009s10600g) mRNA, complete cds	Q1G3M3	206	2e-61	B3 domain-containing protein At3g19184	.	.	.	.	pfam02362	B3	B3 DNA binding domain. This is a family of plant transcription factors with various roles in development, the aligned region corresponds the B3 DNA binding domain as described in this domain is found in VP1/AB13 transcription factors. Some proteins also have a second AP2 DNA binding domain pfam00847 such as RAV1. DNA binding activity was demonstrated by.	GO:0006355|regulation of transcription, DNA-templated;GO:0006351|transcription, DNA-templated;	GO:0005634|nucleus;
	Potri.003G011200	-0.0382238	0	0.92727	down	no	0.115483	0.653467	0.782225	up	no	1.34822	0.002461	0.0159271	up	yes	1.84621	1.36329e-22	1.70984e-21	up	yes	1.26626	3.68154e-07	1.86082e-06	up	yes	protein_coding	chrChr03:1230429-1231031:+	gi|224070402|ref|XP_002303144.1|	640	1e-82	hypothetical protein POPTR_0003s00460g [Populus trichocarpa]	gi|566160125|ref|XM_002303108.2|	603	0	Populus trichocarpa hypothetical protein (POPTR_0003s00460g) mRNA, complete cds	.	.	.	.	.	.	.	.	pfam02362	B3	B3 DNA binding domain. This is a family of plant transcription factors with various roles in development, the aligned region corresponds the B3 DNA binding domain as described in this domain is found in VP1/AB13 transcription factors. Some proteins also have a second AP2 DNA binding domain pfam00847 such as RAV1. DNA binding activity was demonstrated by.	.	.
	Potri.014G107200	-0.214205	0	0.609296	down	no	-0.368435	0.245344	0.400651	down	no	1.30927	0.000305169	0.00291137	up	yes	0.76992	0.00314938	0.00822699	up	no	0.707979	0.00795288	0.0199368	up	no	protein_coding	chrChr14:8452752-8454772:+	gi|566203551|ref|XP_006375397.1|	1440	0	hypothetical protein POPTR_0014s10290g [Populus trichocarpa]	gi|566203546|ref|XM_006375333.1|	1489	0	Populus trichocarpa hypothetical protein (POPTR_0014s10290g) mRNA, complete cds	O82799	231	2e-68	B3 domain-containing transcription factor NGA1	.	.	.	.	pfam02362	B3	B3 DNA binding domain. This is a family of plant transcription factors with various roles in development, the aligned region corresponds the B3 DNA binding domain as described in this domain is found in VP1/AB13 transcription factors. Some proteins also have a second AP2 DNA binding domain pfam00847 such as RAV1. DNA binding activity was demonstrated by.	GO:0009908|flower development;GO:0048366|leaf development;GO:0006351|transcription, DNA-templated;	GO:0005634|nucleus;
	Potri.004G220400	1.75309	0	0.535905	up	no	0.834747	0.748084	NA	up	no	2.82821	0.188341	0.389188	up	no	5.60943	2.46267e-05	9.10107e-05	up	yes	1.9758	0.328992	0.461685	up	no	protein_coding	chrChr04:22671921-22672512:+	gi|566255334|ref|XP_006387766.1|	636	5e-82	hypothetical protein POPTR_0601s00200g [Populus trichocarpa]	gi|566168156|ref|XM_006384943.1|	568	0	Populus trichocarpa hypothetical protein (POPTR_0004s22990g) mRNA, complete cds	.	.	.	.	.	.	.	.	pfam02362	B3	B3 DNA binding domain. This is a family of plant transcription factors with various roles in development, the aligned region corresponds the B3 DNA binding domain as described in this domain is found in VP1/AB13 transcription factors. Some proteins also have a second AP2 DNA binding domain pfam00847 such as RAV1. DNA binding activity was demonstrated by.	.	.
	Potri.004G220700	3.1755	0	0.116843	up	no	-1.00133	0.80615	NA	down	no	3.52852	0.0391452	0.132486	up	no	5.799	6.5279e-06	2.58826e-05	up	yes	2.96189	0.0854129	0.156538	up	no	protein_coding	chrChr04:22711165-22711629:+	gi|566168157|ref|XP_006385005.1|	630	6e-82	hypothetical protein POPTR_0004s22990g [Populus trichocarpa]	gi|566168156|ref|XM_006384943.1|	443	0	Populus trichocarpa hypothetical protein (POPTR_0004s22990g) mRNA, complete cds	.	.	.	.	.	.	.	.	pfam02362	B3	B3 DNA binding domain. This is a family of plant transcription factors with various roles in development, the aligned region corresponds the B3 DNA binding domain as described in this domain is found in VP1/AB13 transcription factors. Some proteins also have a second AP2 DNA binding domain pfam00847 such as RAV1. DNA binding activity was demonstrated by.	.	.
	Potri.002G129800	0.338066	0	0.197963	up	no	-0.0855124	0.708435	0.82148	down	no	0.0266261	0.933027	0.972399	up	no	0.618372	0.00178321	0.00488718	up	no	1.2749	9.4304e-12	7.28463e-11	up	yes	protein_coding	chrChr02:9736341-9739997:+	gi|566157764|ref|XP_002301205.2|	2250	0	transcriptional factor B3 family protein [Populus trichocarpa]	gi|743804077|ref|XM_011018955.1|	1489	0	PREDICTED: Populus euphratica B3 domain-containing protein REM16-like (LOC105120663), transcript variant X1, mRNA	Q8RYD1	158	1e-41	B3 domain-containing protein REM16	.	.	.	.	pfam02362	B3	B3 DNA binding domain. This is a family of plant transcription factors with various roles in development, the aligned region corresponds the B3 DNA binding domain as described in this domain is found in VP1/AB13 transcription factors. Some proteins also have a second AP2 DNA binding domain pfam00847 such as RAV1. DNA binding activity was demonstrated by.	GO:0006355|regulation of transcription, DNA-templated;GO:0006351|transcription, DNA-templated;	GO:0005634|nucleus;GO:0005773|vacuole;
	Potri.003G018100	0.968363	0	0.340269	up	no	-0.171714	0.859587	0.920261	down	no	0.454248	0.633119	0.803065	up	no	0.63568	0.442622	0.571115	up	no	1.64704	0.0197095	0.0444974	up	yes	protein_coding	chrChr03:2223031-2223948:+	gi|566160232|ref|XP_002303154.2|	627	5e-79	hypothetical protein POPTR_0003s01220g [Populus trichocarpa]	gi|157311802|gb|AC210344.1|	918	0	Populus trichocarpa clone POP100-P10, complete sequence	.	.	.	.	.	.	.	.	pfam02362	B3	B3 DNA binding domain. This is a family of plant transcription factors with various roles in development, the aligned region corresponds the B3 DNA binding domain as described in this domain is found in VP1/AB13 transcription factors. Some proteins also have a second AP2 DNA binding domain pfam00847 such as RAV1. DNA binding activity was demonstrated by.	.	.
	Potri.004G220000	-2.00971	0	0.642074	down	no	-0.0774139	0.973758	NA	down	no	-0.0682169	0.974813	NA	down	no	1.36081	0.42311	0.551898	up	no	3.3225	0.0108674	0.0263832	up	yes	protein_coding	chrChr04:22643444-22643849:-	gi|224070392|ref|XP_002303142.1|	338	3e-38	hypothetical protein POPTR_0003s00430g [Populus trichocarpa]	.	.	.	.	.	.	.	.	.	.	.	.	pfam02362	B3	B3 DNA binding domain. This is a family of plant transcription factors with various roles in development, the aligned region corresponds the B3 DNA binding domain as described in this domain is found in VP1/AB13 transcription factors. Some proteins also have a second AP2 DNA binding domain pfam00847 such as RAV1. DNA binding activity was demonstrated by.	.	.
	Potri.006G208100	-0.627986	0	0.00655974	down	no	-0.786556	0.000234287	0.00104148	down	no	-0.407747	0.272393	0.491638	down	no	-0.787684	0.000232623	0.000742512	down	no	-1.31734	5.62546e-08	3.11307e-07	down	yes	protein_coding	chrChr06:22336768-22339747:+	gi|566177592|ref|XP_006381964.1|	1323	1e-178	hypothetical protein POPTR_0006s22460g [Populus trichocarpa]	gi|566177591|ref|XM_006381902.1|	1240	0	Populus trichocarpa hypothetical protein (POPTR_0006s22460g) mRNA, complete cds	Q8GYJ2	219	2e-66	B3 domain-containing protein At2g36080	.	.	.	.	pfam02362	B3	B3 DNA binding domain. This is a family of plant transcription factors with various roles in development, the aligned region corresponds the B3 DNA binding domain as described in this domain is found in VP1/AB13 transcription factors. Some proteins also have a second AP2 DNA binding domain pfam00847 such as RAV1. DNA binding activity was demonstrated by.	GO:0045892|negative regulation of transcription, DNA-templated;GO:0080167|response to karrikin;GO:0006351|transcription, DNA-templated;	GO:0005634|nucleus;
	Potri.009G103100	0.68963	0	0.0889933	up	no	0.977724	0.00260558	0.00916796	up	no	0.772061	0.0640967	0.1877	up	no	0.989516	0.00599432	0.0147641	up	no	1.2091	0.000205627	0.000709955	up	yes	protein_coding	chrChr09:9072341-9074829:-	gi|566187336|ref|XP_002313112.2|	1193	4e-161	hypothetical protein POPTR_0009s10590g [Populus trichocarpa]	gi|566187335|ref|XM_002313076.2|	1164	0	Populus trichocarpa hypothetical protein (POPTR_0009s10590g) mRNA, complete cds	Q1G3M3	230	5e-71	B3 domain-containing protein At3g19184	.	.	.	.	pfam02362	B3	B3 DNA binding domain. This is a family of plant transcription factors with various roles in development, the aligned region corresponds the B3 DNA binding domain as described in this domain is found in VP1/AB13 transcription factors. Some proteins also have a second AP2 DNA binding domain pfam00847 such as RAV1. DNA binding activity was demonstrated by.	GO:0006355|regulation of transcription, DNA-templated;GO:0006351|transcription, DNA-templated;	GO:0005634|nucleus;
	Potri.012G013700	-1.11765	0	0.697235	down	no	1.86195	0.131621	0.250961	up	no	-0.461858	0.807849	0.909626	down	no	0.951519	0.469778	0.595316	up	no	3.60178	7.67618e-05	0.000285718	up	yes	protein_coding	chrChr12:1331481-1332209:-	gi|224120764|ref|XP_002318411.1|	624	2e-79	hypothetical protein POPTR_0012s02100g [Populus trichocarpa]	gi|566196351|ref|XM_002318375.2|	433	0	Populus trichocarpa hypothetical protein (POPTR_0012s02100g) mRNA, complete cds	O82595	53.5	4e-07	B3 domain-containing transcription factor NGA4	.	.	.	.	pfam02362	B3	B3 DNA binding domain. This is a family of plant transcription factors with various roles in development, the aligned region corresponds the B3 DNA binding domain as described in this domain is found in VP1/AB13 transcription factors. Some proteins also have a second AP2 DNA binding domain pfam00847 such as RAV1. DNA binding activity was demonstrated by.	GO:0009908|flower development;GO:0048366|leaf development;GO:0006351|transcription, DNA-templated;	GO:0005634|nucleus;
	Potri.014G036900	0.662663	0	0.030913	up	no	0.56102	0.0440081	0.104346	up	no	-0.17128	0.621718	0.794824	down	no	0.202763	0.483837	0.608828	up	no	1.0035	0.000105163	0.000382946	up	yes	protein_coding	chrChr14:3009600-3012594:+	gi|743787418|ref|XP_011030831.1|	1884	0	PREDICTED: B3 domain-containing protein REM16-like [Populus euphratica]	gi|743787417|ref|XM_011032529.1|	1304	0	PREDICTED: Populus euphratica B3 domain-containing protein REM16-like (LOC105130157), transcript variant X1, mRNA	Q8RYD1	256	2e-77	B3 domain-containing protein REM16	.	.	.	.	pfam02362	B3	B3 DNA binding domain. This is a family of plant transcription factors with various roles in development, the aligned region corresponds the B3 DNA binding domain as described in this domain is found in VP1/AB13 transcription factors. Some proteins also have a second AP2 DNA binding domain pfam00847 such as RAV1. DNA binding activity was demonstrated by.	GO:0006355|regulation of transcription, DNA-templated;GO:0006351|transcription, DNA-templated;	GO:0005634|nucleus;GO:0005773|vacuole;
	Potri.014G067900	-1.93173	0	0.214781	down	no	-0.140792	0.879304	0.930737	down	no	1.6281	0.146088	0.330313	up	no	0.972399	0.191063	0.297753	up	no	1.94878	0.00223158	0.00634955	up	yes	protein_coding	chrChr14:5526825-5527543:+	gi|224127354|ref|XP_002320053.1|	630	2e-80	hypothetical protein POPTR_0014s06340g [Populus trichocarpa]	gi|566202909|ref|XM_002320017.2|	684	0	Populus trichocarpa hypothetical protein (POPTR_0014s06340g) mRNA, complete cds	.	.	.	.	.	.	.	.	pfam02362	B3	B3 DNA binding domain. This is a family of plant transcription factors with various roles in development, the aligned region corresponds the B3 DNA binding domain as described in this domain is found in VP1/AB13 transcription factors. Some proteins also have a second AP2 DNA binding domain pfam00847 such as RAV1. DNA binding activity was demonstrated by.	.	.
	Potri.015G015800	0.0312955	0	0.974927	up	no	-0.440071	0.549111	0.699448	down	no	-0.571574	0.564636	0.755451	down	no	-0.914294	0.239674	0.356811	down	no	2.79894	1.18895e-10	8.41073e-10	up	yes	protein_coding	chrChr15:1100907-1101549:+	gi|743933971|ref|XP_011011302.1|	645	5e-83	PREDICTED: AP2/ERF and B3 domain-containing transcription repressor RAV2-like [Populus euphratica]	gi|158749698|gb|AC213428.1|	643	0	Populus trichocarpa clone POP094-E14, complete sequence	.	.	.	.	.	.	.	.	pfam02362	B3	B3 DNA binding domain. This is a family of plant transcription factors with various roles in development, the aligned region corresponds the B3 DNA binding domain as described in this domain is found in VP1/AB13 transcription factors. Some proteins also have a second AP2 DNA binding domain pfam00847 such as RAV1. DNA binding activity was demonstrated by.	.	.
	Potri.016G074500	1.18433	0	0.208031	up	no	0.831897	0.307428	0.471113	up	no	1.04859	0.223135	0.433847	up	no	1.28178	0.0839366	0.150584	up	no	1.97148	0.00309488	0.00853186	up	yes	protein_coding	chrChr16:5655926-5657182:+	gi|743921213|ref|XP_011004667.1|	852	6e-108	PREDICTED: B3 domain-containing protein At2g36080-like [Populus euphratica]	gi|743921212|ref|XM_011006365.1|	575	0	PREDICTED: Populus euphratica B3 domain-containing protein At2g36080-like (LOC105111107), mRNA	Q8GYJ2	162	3e-45	B3 domain-containing protein At2g36080	.	.	.	.	pfam02362	B3	B3 DNA binding domain. This is a family of plant transcription factors with various roles in development, the aligned region corresponds the B3 DNA binding domain as described in this domain is found in VP1/AB13 transcription factors. Some proteins also have a second AP2 DNA binding domain pfam00847 such as RAV1. DNA binding activity was demonstrated by.	GO:0045892|negative regulation of transcription, DNA-templated;GO:0080167|response to karrikin;GO:0006351|transcription, DNA-templated;	GO:0005634|nucleus;
	Potri.T036200	0.663033	0	0.741115	up	no	-1.00462	0.614588	0.752128	down	no	0.533582	0.762645	0.885385	up	no	1.09892	0.394641	0.525369	up	no	2.74739	0.00619657	0.0159751	up	yes	protein_coding	chrscaffold_37:95773-96142:+	gi|566205657|ref|XP_006374174.1|	617	2e-80	hypothetical protein POPTR_0015s03590g [Populus trichocarpa]	gi|566160120|ref|XM_006385111.1|	370	0	Populus trichocarpa hypothetical protein (POPTR_0003s00420g) mRNA, complete cds	.	.	.	.	.	.	.	.	pfam02362	B3	B3 DNA binding domain. This is a family of plant transcription factors with various roles in development, the aligned region corresponds the B3 DNA binding domain as described in this domain is found in VP1/AB13 transcription factors. Some proteins also have a second AP2 DNA binding domain pfam00847 such as RAV1. DNA binding activity was demonstrated by.	.	.
BHLH	Potri.010G077000	4.06818	0	0.0134401	up	yes	0.834738	0.748193	NA	up	no	9.00199	0.00359119	0.0215164	up	yes	4.67272	0.000621745	0.00184963	up	yes	3.23589	0.0471585	0.094993	up	no	protein_coding	chrChr10:10274947-10276659:-	gi|224111044|ref|XP_002315728.1|	970	2e-128	basic helix-loop-helix family protein [Populus trichocarpa]	gi|743858879|ref|XM_011032271.1|	885	0	PREDICTED: Populus euphratica transcription factor bHLH92 (LOC105129975), mRNA	Q9FIX5	117	4e-29	Transcription factor bHLH92	.	.	.	.	pfam12730	ABC2_membrane_4	ABC-2 family transporter protein. This family is related to the ABC-2 membrane transporter family pfam01061.	GO:0006355|regulation of transcription, DNA-templated;GO:0006351|transcription, DNA-templated;	GO:0005634|nucleus;
	Potri.001G216800	-1.02654	0	0.00242823	down	yes	-0.434577	0.00016927	0.000772317	down	no	-0.744739	0.118341	0.28709	down	no	-0.507083	3.18751e-05	0.000115925	down	no	-0.155012	0.187992	0.297093	down	no	protein_coding	chrChr01:22115512-22118114:+	gi|743821482|ref|XP_011021434.1|	874	2e-105	PREDICTED: transcription factor LHW-like isoform X2 [Populus euphratica]	gi|566150357|ref|XM_002298231.2|	761	0	Populus trichocarpa transcription factor-related family protein (POPTR_0001s22450g) mRNA, complete cds	Q9XIN0	171	5e-46	Transcription factor LHW	.	.	.	.	pfam14215	bHLH-MYC_N	bHLH-MYC and R2R3-MYB transcription factors N-terminal. This is the N-terminal region of a family of MYB and MYC transcription factors. The DNA-binding HLH domain is further downstream, pfam00010. Members of the MYB and MYC family regulate the biosynthesis of phenylpropanoids in several plant species (DOI:10.1007/s11295-009-0232-y).	GO:0010078|maintenance of root meristem identity;GO:0045893|positive regulation of transcription, DNA-templated;GO:0006355|regulation of transcription, DNA-templated;GO:0048364|root development;GO:0010479|stele development;GO:0006351|transcription, DNA-templated;	GO:0005634|nucleus;
	Potri.014G103700	2.67167	0	0.117707	up	no	2.969	0.0304115	0.0769887	up	no	6.00096	0.000105648	0.00118605	up	yes	1.11097	0.546908	0.66499	up	no	3.38055	0.0114148	0.0275564	up	yes	protein_coding	chrChr14:8174722-8176870:+	gi|743790522|ref|XP_011039030.1|	2218	0	PREDICTED: transcription factor MYC2 isoform X2 [Populus euphratica]	gi|743790521|ref|XM_011040728.1|	1532	0	PREDICTED: Populus euphratica transcription factor MYC2 (LOC105135702), transcript variant X2, mRNA	O23090	251	6e-74	Transcription factor bHLH14	.	.	.	.	pfam14215	bHLH-MYC_N	bHLH-MYC and R2R3-MYB transcription factors N-terminal. This is the N-terminal region of a family of MYB and MYC transcription factors. The DNA-binding HLH domain is further downstream, pfam00010. Members of the MYB and MYC family regulate the biosynthesis of phenylpropanoids in several plant species (DOI:10.1007/s11295-009-0232-y).	GO:0006355|regulation of transcription, DNA-templated;GO:0006351|transcription, DNA-templated;	GO:0005634|nucleus;
	Potri.010G096400	2.14065	0	1.68088e-29	up	yes	0.956514	2.18595e-05	0.00011615	up	no	2.57895	5.32731e-10	2.17202e-08	up	yes	1.69981	1.17415e-18	1.22972e-17	up	yes	2.28328	1.62063e-35	3.75364e-34	up	yes	protein_coding	chrChr10:11868126-11870721:+	gi|224108141|ref|XP_002314734.1|	1893	0	hypothetical protein POPTR_0010s10650g [Populus trichocarpa]	gi|743822273|ref|XM_011023351.1|	1426	0	PREDICTED: Populus euphratica transcription factor EMB1444-like (LOC105123658), transcript variant X1, mRNA	P0C7P8	85.9	4e-16	Transcription factor EMB1444	.	.	.	.	pfam14215	bHLH-MYC_N	bHLH-MYC and R2R3-MYB transcription factors N-terminal. This is the N-terminal region of a family of MYB and MYC transcription factors. The DNA-binding HLH domain is further downstream, pfam00010. Members of the MYB and MYC family regulate the biosynthesis of phenylpropanoids in several plant species (DOI:10.1007/s11295-009-0232-y).	GO:0035556|intracellular signal transduction;GO:0006468|protein phosphorylation;GO:0006355|regulation of transcription, DNA-templated;GO:0048364|root development;GO:0006351|transcription, DNA-templated;	GO:0005829|cytosol;GO:0005634|nucleus;
	Potri.001G086000	-1.36762	0	2.84116e-07	down	yes	-0.490731	0.0233527	0.0616652	down	no	-0.593372	0.0156523	0.0668452	down	no	-0.00792409	0.968097	0.977817	down	no	-0.795616	0.000532322	0.00170761	down	no	protein_coding	chrChr01:6787387-6791810:-	gi|566148367|ref|XP_006368796.1|	4290	0	hypothetical protein POPTR_0001s11170g [Populus trichocarpa]	gi|566148366|ref|XM_006368734.1|	2830	0	Populus trichocarpa hypothetical protein (POPTR_0001s11170g) mRNA, complete cds	Q9XIN0	248	2e-69	Transcription factor LHW	.	.	.	.	pfam14215	bHLH-MYC_N	bHLH-MYC and R2R3-MYB transcription factors N-terminal. This is the N-terminal region of a family of MYB and MYC transcription factors. The DNA-binding HLH domain is further downstream, pfam00010. Members of the MYB and MYC family regulate the biosynthesis of phenylpropanoids in several plant species (DOI:10.1007/s11295-009-0232-y).	GO:0010078|maintenance of root meristem identity;GO:0045893|positive regulation of transcription, DNA-templated;GO:0006355|regulation of transcription, DNA-templated;GO:0048364|root development;GO:0010479|stele development;GO:0006351|transcription, DNA-templated;	GO:0005634|nucleus;
	Potri.002G054100	1.22284	0	4.88287e-40	up	yes	0.899507	2.00049e-24	4.54882e-23	up	no	-0.0569352	0.886754	0.948737	down	no	1.01222	1.80818e-33	3.31647e-32	up	yes	1.35647	1.06884e-45	3.32009e-44	up	yes	protein_coding	chrChr02:3592072-3598044:-	gi|224066515|ref|XP_002302118.1|	3395	0	hypothetical protein POPTR_0002s05510g [Populus trichocarpa]	gi|743840371|ref|XM_011027884.1|	2466	0	PREDICTED: Populus euphratica basic helix-loop-helix protein A-like (LOC105126870), mRNA	E3SXU4	771	0	Basic helix-loop-helix protein A	.	.	.	.	pfam14215	bHLH-MYC_N	bHLH-MYC and R2R3-MYB transcription factors N-terminal. This is the N-terminal region of a family of MYB and MYC transcription factors. The DNA-binding HLH domain is further downstream, pfam00010. Members of the MYB and MYC family regulate the biosynthesis of phenylpropanoids in several plant species (DOI:10.1007/s11295-009-0232-y).	GO:0009813|flavonoid biosynthetic process;GO:0006355|regulation of transcription, DNA-templated;GO:0006351|transcription, DNA-templated;	GO:0005634|nucleus;
	Potri.002G176900	3.98655	0	5.82063e-15	up	yes	2.7274	2.4853e-06	1.52091e-05	up	yes	7.916	1.86697e-08	5.63512e-07	up	yes	3.3796	1.1736e-10	7.40725e-10	up	yes	4.37658	7.07051e-20	8.90056e-19	up	yes	protein_coding	chrChr02:13643953-13645807:+	gi|118486275|gb|ABK94979.1|	2478	0	unknown [Populus trichocarpa]	gi|566158581|ref|XM_002301396.2|	1756	0	Populus trichocarpa basic helix-loop-helix family protein (POPTR_0002s17750g) mRNA, complete cds	O49687	277	1e-82	Transcription factor MYC4	.	.	.	.	pfam14215	bHLH-MYC_N	bHLH-MYC and R2R3-MYB transcription factors N-terminal. This is the N-terminal region of a family of MYB and MYC transcription factors. The DNA-binding HLH domain is further downstream, pfam00010. Members of the MYB and MYC family regulate the biosynthesis of phenylpropanoids in several plant species (DOI:10.1007/s11295-009-0232-y).	GO:0009718|anthocyanin-containing compound biosynthetic process;GO:0006952|defense response;GO:0045893|positive regulation of transcription, DNA-templated;GO:0006355|regulation of transcription, DNA-templated;GO:0006351|transcription, DNA-templated;	GO:0005634|nucleus;
	Potri.014G083900	1.61807	0	0.0116306	up	yes	1.67514	0.00222634	0.00796548	up	yes	2.65349	7.74188e-08	2.0574e-06	up	yes	2.40002	6.58294e-07	2.93709e-06	up	yes	3.06954	6.53052e-12	5.08355e-11	up	yes	protein_coding	chrChr14:6616883-6621321:+	gi|224127668|ref|XP_002320131.1|	3487	0	basic helix-loop-helix regulatory family protein [Populus trichocarpa]	gi|566203175|ref|XM_002320095.2|	2329	0	Populus trichocarpa basic helix-loop-helix regulatory family protein (POPTR_0014s07960g) mRNA, complete cds	Q9FN69	479	3e-157	Transcription factor GLABRA 3	.	.	.	.	pfam14215	bHLH-MYC_N	bHLH-MYC and R2R3-MYB transcription factors N-terminal. This is the N-terminal region of a family of MYB and MYC transcription factors. The DNA-binding HLH domain is further downstream, pfam00010. Members of the MYB and MYC family regulate the biosynthesis of phenylpropanoids in several plant species (DOI:10.1007/s11295-009-0232-y).	GO:0001708|cell fate specification;GO:0009957|epidermal cell fate specification;GO:0007275|multicellular organismal development;GO:0006351|transcription, DNA-templated;GO:0010091|trichome branching;	GO:0005634|nucleus;
	Potri.001G083500	-1.08566	0	0.237442	down	no	-2.34898	0.0137383	0.0392757	down	yes	0.841654	0.162987	0.354363	up	no	-1.54108	0.0532219	0.101808	down	no	-3.896	0.00188796	0.00545416	down	yes	protein_coding	chrChr01:6590377-6592153:-	gi|224057990|ref|XP_002299425.1|	2391	0	hypothetical protein POPTR_0001s11400g [Populus trichocarpa]	gi|566148399|ref|XM_002299389.2|	1698	0	Populus trichocarpa hypothetical protein (POPTR_0001s11400g) mRNA, complete cds	O23090	218	2e-62	Transcription factor bHLH14	.	.	.	.	pfam14215	bHLH-MYC_N	bHLH-MYC and R2R3-MYB transcription factors N-terminal. This is the N-terminal region of a family of MYB and MYC transcription factors. The DNA-binding HLH domain is further downstream, pfam00010. Members of the MYB and MYC family regulate the biosynthesis of phenylpropanoids in several plant species (DOI:10.1007/s11295-009-0232-y).	GO:0006355|regulation of transcription, DNA-templated;GO:0006351|transcription, DNA-templated;	GO:0005634|nucleus;
	Potri.011G116400	0.416413	0	0.336148	up	no	0.545304	0.0985005	0.199844	up	no	1.77434	2.299e-05	0.000320533	up	yes	1.26783	8.42167e-06	3.29759e-05	up	yes	1.13225	0.000295991	0.000993661	up	yes	protein_coding	chrChr11:14167816-14170741:+	gi|566194985|ref|XP_002316886.2|	1978	0	hypothetical protein POPTR_0011s11720g [Populus trichocarpa]	gi|743853413|ref|XM_011031205.1|	1424	0	PREDICTED: Populus euphratica uncharacterized LOC105129233 (LOC105129233), transcript variant X2, mRNA	P0C7P8	90.1	2e-17	Transcription factor EMB1444	.	.	.	.	pfam14215	bHLH-MYC_N	bHLH-MYC and R2R3-MYB transcription factors N-terminal. This is the N-terminal region of a family of MYB and MYC transcription factors. The DNA-binding HLH domain is further downstream, pfam00010. Members of the MYB and MYC family regulate the biosynthesis of phenylpropanoids in several plant species (DOI:10.1007/s11295-009-0232-y).	GO:0035556|intracellular signal transduction;GO:0006468|protein phosphorylation;GO:0006355|regulation of transcription, DNA-templated;GO:0048364|root development;GO:0006351|transcription, DNA-templated;	GO:0005829|cytosol;GO:0005634|nucleus;
	Potri.014G099700	0.379448	0	5.40804e-05	up	no	0.221754	0.00764205	0.0236984	up	no	1.06899	0.00124286	0.00919504	up	yes	0.655064	3.81529e-18	3.88064e-17	up	no	0.217104	0.0175067	0.0401476	up	no	protein_coding	chrChr14:7767124-7770302:-	gi|566203409|ref|XP_002320871.2|	3062	0	hypothetical protein POPTR_0014s09520g [Populus trichocarpa]	gi|566203408|ref|XM_002320835.2|	2803	0	Populus trichocarpa hypothetical protein (POPTR_0014s09520g) mRNA, complete cds	Q9LNJ5	555	0	Transcription factor bHLH13	.	.	.	.	pfam14215	bHLH-MYC_N	bHLH-MYC and R2R3-MYB transcription factors N-terminal. This is the N-terminal region of a family of MYB and MYC transcription factors. The DNA-binding HLH domain is further downstream, pfam00010. Members of the MYB and MYC family regulate the biosynthesis of phenylpropanoids in several plant species (DOI:10.1007/s11295-009-0232-y).	GO:0006355|regulation of transcription, DNA-templated;GO:0006351|transcription, DNA-templated;	GO:0005634|nucleus;
	Potri.001G142200	0.258482	0	0.0003148	up	no	-0.120289	0.0727352	0.156661	down	no	0.781623	0.00497146	0.0277945	up	no	1.01043	1.69602e-72	6.68203e-71	up	yes	0.413879	4.21511e-07	2.11189e-06	up	no	protein_coding	chrChr01:11468524-11471513:+	gi|566146789|ref|XP_006368399.1|	3067	0	phaseolin G-box binding protein PG2 [Populus trichocarpa]	gi|566146788|ref|XM_006368337.1|	2526	0	Populus trichocarpa phaseolin G-box binding protein PG2 (POPTR_0001s02450g) mRNA, complete cds	Q39204	604	0	Transcription factor MYC2	.	.	.	.	pfam14215	bHLH-MYC_N	bHLH-MYC and R2R3-MYB transcription factors N-terminal. This is the N-terminal region of a family of MYB and MYC transcription factors. The DNA-binding HLH domain is further downstream, pfam00010. Members of the MYB and MYC family regulate the biosynthesis of phenylpropanoids in several plant species (DOI:10.1007/s11295-009-0232-y).	GO:0009738|abscisic acid-activated signaling pathway;GO:0009963|positive regulation of flavonoid biosynthetic process;GO:0045893|positive regulation of transcription, DNA-templated;GO:2000068|regulation of defense response to insect;GO:0051090|regulation of sequence-specific DNA binding transcription factor activity;GO:0043619|regulation of transcription from RNA polymerase II promoter in respons…	GO:0005634|nucleus;
	Potri.006G090000	-0.626275	0	1.62106e-28	down	no	-0.28753	6.97072e-10	6.38398e-09	down	no	-0.444005	0.0876677	0.23402	down	no	-1.10966	3.22418e-115	2.15976e-113	down	yes	-0.529586	1.52158e-16	1.60158e-15	down	no	protein_coding	chrChr06:6887635-6894085:-	gi|224090793|ref|XP_002309084.1|	3608	0	hypothetical protein POPTR_0006s09100g [Populus trichocarpa]	gi|566175313|ref|XM_002309048.2|	3139	0	Populus trichocarpa hypothetical protein (POPTR_0006s09100g) mRNA, complete cds	P0C7P8	195	2e-50	Transcription factor EMB1444	.	.	.	.	pfam14215	bHLH-MYC_N	bHLH-MYC and R2R3-MYB transcription factors N-terminal. This is the N-terminal region of a family of MYB and MYC transcription factors. The DNA-binding HLH domain is further downstream, pfam00010. Members of the MYB and MYC family regulate the biosynthesis of phenylpropanoids in several plant species (DOI:10.1007/s11295-009-0232-y).	GO:0035556|intracellular signal transduction;GO:0006468|protein phosphorylation;GO:0006355|regulation of transcription, DNA-templated;GO:0048364|root development;GO:0006351|transcription, DNA-templated;	GO:0005829|cytosol;GO:0005634|nucleus;
	Potri.014G024000	1.00008	0	0.247629	up	no	1.34053	0.0382699	0.0931385	up	no	0.524654	0.666032	0.824847	up	no	0.397718	0.598559	0.71073	up	no	1.65036	0.00693578	0.0176735	up	yes	protein_coding	chrChr14:2053622-2056247:+	gi|566202013|ref|XP_006374885.1|	1659	0	hypothetical protein POPTR_0014s02400g [Populus trichocarpa]	gi|566202012|ref|XM_006374823.1|	1672	0	Populus trichocarpa hypothetical protein (POPTR_0014s02400g) mRNA, complete cds	Q58G01	78.6	1e-13	Transcription factor bHLH155	.	.	.	.	pfam14215	bHLH-MYC_N	bHLH-MYC and R2R3-MYB transcription factors N-terminal. This is the N-terminal region of a family of MYB and MYC transcription factors. The DNA-binding HLH domain is further downstream, pfam00010. Members of the MYB and MYC family regulate the biosynthesis of phenylpropanoids in several plant species (DOI:10.1007/s11295-009-0232-y).	GO:0006355|regulation of transcription, DNA-templated;GO:0048364|root development;GO:0006351|transcription, DNA-templated;	GO:0005634|nucleus;
	Potri.001G299300	3.72145	0	0.0486921	up	yes	4.38114	0.00194988	0.00707853	up	yes	3.27969	0.0409878	0.136909	up	no	4.37273	0.00195074	0.00530806	up	yes	5.32053	4.80876e-05	0.000184948	up	yes	protein_coding	chrChr01:30365962-30368077:+	gi|743858204|ref|XP_011030389.1|	1174	1e-156	PREDICTED: transcription factor bHLH113 isoform X2 [Populus euphratica]	gi|743858203|ref|XM_011032087.1|	1253	0	PREDICTED: Populus euphratica transcription factor bHLH113 (LOC105129849), transcript variant X2, mRNA	Q9LT67	152	9e-41	Transcription factor bHLH113	.	.	.	.	pfam00010	HLH	Helix-loop-helix DNA-binding domain.	GO:0006355|regulation of transcription, DNA-templated;GO:0006366|transcription from RNA polymerase II promoter;	GO:0005634|nucleus;
	Potri.002G105300	2.14438	0	3.38097e-09	up	yes	0.407457	0.376063	0.542986	up	no	2.09534	7.72346e-05	0.000902897	up	yes	0.740346	0.0891481	0.15866	up	no	1.54868	3.46948e-05	0.000136602	up	yes	protein_coding	chrChr02:7654242-7655381:-	gi|743802504|ref|XP_011016920.1|	1164	3e-158	PREDICTED: transcription factor bHLH30-like [Populus euphratica]	gi|743802503|ref|XM_011018618.1|	863	0	PREDICTED: Populus euphratica transcription factor bHLH30-like (LOC105120433), mRNA	Q9LET0	110	9e-27	Putative transcription factor bHLH107	.	.	.	.	pfam00010	HLH	Helix-loop-helix DNA-binding domain.	GO:0006355|regulation of transcription, DNA-templated;GO:0010200|response to chitin;GO:0006351|transcription, DNA-templated;	GO:0005634|nucleus;
	Potri.002G180300	1.62336	0	0.0270159	up	yes	1.05481	0.135413	0.256452	up	no	0.919731	0.243266	0.457417	up	no	1.0133	0.140177	0.231628	up	no	0.120341	0.893689	0.933381	up	no	protein_coding	chrChr02:14004400-14007334:+	gi|743836872|ref|XP_011025361.1|	1716	0	PREDICTED: transcription factor bHLH67-like [Populus euphratica]	gi|743836871|ref|XM_011027059.1|	1294	0	PREDICTED: Populus euphratica transcription factor bHLH67-like (LOC105126244), mRNA	O81037	228	3e-65	Transcription factor bHLH70	.	.	.	.	pfam00010	HLH	Helix-loop-helix DNA-binding domain.	GO:0006355|regulation of transcription, DNA-templated;GO:0006351|transcription, DNA-templated;	GO:0005634|nucleus;
	Potri.007G097600	-1.11517	0	2.85725e-11	down	yes	-0.114946	0.392892	0.55951	down	no	-1.61442	3.21054e-17	3.22319e-15	down	yes	-0.4061	0.00455266	0.0115007	down	no	-1.15754	9.94755e-12	7.67397e-11	down	yes	protein_coding	chrChr07:12375888-12378048:-	gi|743826616|ref|XP_011022837.1|	1004	7e-132	PREDICTED: transcription factor bHLH96-like isoform X1 [Populus euphratica]	gi|743826615|ref|XM_011024535.1|	992	0	PREDICTED: Populus euphratica transcription factor bHLH96-like (LOC105124497), transcript variant X1, mRNA	Q9C7T4	174	5e-49	Transcription factor bHLH96	.	.	.	.	pfam00010	HLH	Helix-loop-helix DNA-binding domain.	GO:0006351|transcription, DNA-templated;	GO:0005634|nucleus;
	Potri.010G208600	3.65051	0	0.0383876	up	yes	3.95931	0.00854263	0.02607	up	yes	5.58117	2.33421e-05	0.000324472	up	yes	3.47379	0.0270851	0.0565724	up	no	5.13758	0.000101111	0.000369343	up	yes	protein_coding	chrChr10:19822713-19825066:-	gi|743844179|ref|XP_011027143.1|	938	1e-122	PREDICTED: transcription factor bHLH123-like [Populus euphratica]	gi|566192043|ref|XM_002316266.2|	922	0	Populus trichocarpa hypothetical protein (POPTR_0010s21570g) mRNA, complete cds	Q9SFZ3	89	4e-18	Transcription factor bHLH110	.	.	.	.	pfam00010	HLH	Helix-loop-helix DNA-binding domain.	GO:0006366|transcription from RNA polymerase II promoter;	GO:0005634|nucleus;
	Potri.017G054500	3.63827	0	0.0429634	up	yes	1.86305	0.390567	NA	up	no	-0.0728796	0.984703	NA	down	no	1.25632	0.577201	0.692168	up	no	2.24351	0.274271	0.402073	up	no	protein_coding	chrChr17:4816204-4818584:+	gi|743897176|ref|XP_011041873.1|	1665	0	PREDICTED: transcription factor FAMA-like isoform X1 [Populus euphratica]	gi|566212122|ref|XM_002323735.2|	1290	0	Populus trichocarpa hypothetical protein (POPTR_0017s08160g) mRNA, complete cds	Q56YJ8	345	1e-110	Transcription factor FAMA	.	.	.	.	pfam00010	HLH	Helix-loop-helix DNA-binding domain.	GO:0010052|guard cell differentiation;GO:0010377|guard cell fate commitment;GO:0051782|negative regulation of cell division;GO:0045597|positive regulation of cell differentiation;GO:0045893|positive regulation of transcription, DNA-templated;GO:0006351|transcription, DNA-templated;	GO:0005634|nucleus;
	Potri.016G051100	0.39424	0	0.560415	up	no	1.40737	0.000981828	0.00382399	up	yes	0.462383	0.442309	0.658258	up	no	1.05418	0.0170017	0.0375757	up	yes	0.746529	0.11132	0.194668	up	no	protein_coding	chrChr16:3264767-3270381:+	gi|743869441|ref|XP_011033280.1|	1595	0	PREDICTED: transcription factor bHLH48-like [Populus euphratica]	gi|743869440|ref|XM_011034978.1|	1494	0	PREDICTED: Populus euphratica transcription factor bHLH48-like (LOC105131814), mRNA	Q8VZ02	284	6e-89	Transcription factor bHLH48	.	.	.	.	pfam00010	HLH	Helix-loop-helix DNA-binding domain.	GO:0006355|regulation of transcription, DNA-templated;GO:0006351|transcription, DNA-templated;	GO:0005634|nucleus;
	Potri.002G114700	-0.237427	0	0.0245825	down	no	-0.40253	0.000107453	0.000509479	down	no	1.31651	0.00639886	0.0338291	up	yes	-0.151427	0.0851531	0.152449	down	no	-0.152579	0.149633	0.247218	down	no	protein_coding	chrChr02:8622936-8627114:-	gi|743803236|ref|XP_011017076.1|	2072	0	PREDICTED: transcription factor bHLH74-like isoform X1 [Populus euphratica]	gi|743803235|ref|XM_011018774.1|	2432	0	PREDICTED: Populus euphratica transcription factor bHLH74-like (LOC105120527), transcript variant X1, mRNA	Q6NKN9	274	5e-81	Transcription factor bHLH74	.	.	.	.	pfam00010	HLH	Helix-loop-helix DNA-binding domain.	GO:0040008|regulation of growth;GO:0006355|regulation of transcription, DNA-templated;GO:0009637|response to blue light;GO:0006351|transcription, DNA-templated;	GO:0005634|nucleus;
	Potri.004G099400	0.254833	0	0.475851	up	no	-0.315398	0.295412	0.458146	down	no	-1.17808	0.00129086	0.00949752	down	yes	-0.483141	0.111792	0.191676	down	no	-1.48108	4.36571e-05	0.000168885	down	yes	protein_coding	chrChr04:8599017-8601245:+	gi|743875948|ref|XP_011035067.1|	1249	5e-168	PREDICTED: transcription factor BEE 1-like [Populus euphratica]	gi|743875947|ref|XM_011036765.1|	1197	0	PREDICTED: Populus euphratica transcription factor BEE 1-like (LOC105132997), mRNA	Q8GZ13	149	1e-39	Transcription factor BEE 1	.	.	.	.	pfam00010	HLH	Helix-loop-helix DNA-binding domain.	GO:1902448|positive regulation of shade avoidance;GO:0006355|regulation of transcription, DNA-templated;GO:0006351|transcription, DNA-templated;	GO:0005634|nucleus;
	Potri.005G121900	-0.581865	0	0.399785	down	no	-0.769433	0.17208	0.307639	down	no	-1.17095	0.0798862	0.219119	down	no	-0.608361	0.243822	0.361873	down	no	-1.58692	0.0100818	0.0246624	down	yes	protein_coding	chrChr05:9482402-9484170:-	gi|743919384|ref|XP_011003718.1|	1233	6e-167	PREDICTED: transcription factor HBI1-like isoform X2 [Populus euphratica]	gi|566170994|ref|XM_006383122.1|	1029	0	Populus trichocarpa hypothetical protein (POPTR_0005s12370g) mRNA, complete cds	Q8GY61	169	5e-47	Transcription factor bHLH63	.	.	.	.	pfam00010	HLH	Helix-loop-helix DNA-binding domain.	GO:0009908|flower development;GO:0009911|positive regulation of flower development;GO:0009637|response to blue light;GO:0006351|transcription, DNA-templated;	GO:0005634|nucleus;
	Potri.006G202100	-1.24525	0	0.00546184	down	yes	-1.10993	0.00395991	0.0132914	down	yes	-0.374718	0.290917	0.511348	down	no	-0.459194	0.169869	0.270616	down	no	-0.721283	0.0407394	0.0838132	down	no	protein_coding	chrChr06:21700815-21703055:-	gi|566177477|ref|XP_002308327.2|	2140	0	basic helix-loop-helix family protein [Populus trichocarpa]	gi|743906042|ref|XM_011048130.1|	1618	0	PREDICTED: Populus euphratica transcription factor bHLH91-like (LOC105141044), mRNA	Q84TK1	252	1e-74	Transcription factor bHLH10	.	.	.	.	pfam00010	HLH	Helix-loop-helix DNA-binding domain.	GO:0048658|anther wall tapetum development;GO:0052543|callose deposition in cell wall;GO:0009555|pollen development;GO:0006355|regulation of transcription, DNA-templated;GO:0006351|transcription, DNA-templated;	GO:0005634|nucleus;
	Potri.007G020200	-1.25205	0	5.36089e-11	down	yes	-0.319321	0.0533044	0.121932	down	no	-0.35784	0.0414456	0.137824	down	no	0.0778718	0.589692	0.703626	up	no	-0.0902824	0.56376	0.684795	down	no	protein_coding	chrChr07:1516807-1521000:+	gi|566181104|ref|XP_006380772.1|	1649	0	hypothetical protein POPTR_0007s13360g [Populus trichocarpa]	gi|743839073|ref|XM_011027553.1|	1149	0	PREDICTED: Populus euphratica transcription factor bHLH110-like (LOC105126630), mRNA	Q9SFZ3	155	2e-40	Transcription factor bHLH110	.	.	.	.	pfam00010	HLH	Helix-loop-helix DNA-binding domain.	GO:0006366|transcription from RNA polymerase II promoter;	GO:0005634|nucleus;
	Potri.008G070800	1.11221	0	3.83694e-05	up	yes	0.387832	0.181047	0.319566	up	no	0.870829	0.00396242	0.0232834	up	no	1.30028	5.89962e-07	2.64593e-06	up	yes	1.06773	5.10483e-05	0.000195409	up	yes	protein_coding	chrChr08:4368197-4369724:+	gi|224098710|ref|XP_002311240.1|	1190	1e-160	basic helix-loop-helix family protein [Populus trichocarpa]	gi|743781648|ref|XM_011001830.1|	963	0	PREDICTED: Populus euphratica transcription factor bHLH51-like (LOC105107644), transcript variant X3, mRNA	Q9XEF0	132	4e-34	Transcription factor bHLH51	.	.	.	.	pfam00010	HLH	Helix-loop-helix DNA-binding domain.	GO:0006355|regulation of transcription, DNA-templated;GO:0006351|transcription, DNA-templated;	GO:0005634|nucleus;
	Potri.014G025800	1.19396	0	8.66304e-11	up	yes	0.913002	5.35499e-07	3.60001e-06	up	no	0.484243	0.0663122	0.19198	up	no	0.849949	1.02195e-05	3.96547e-05	up	no	-0.227174	0.309002	0.440484	down	no	protein_coding	chrChr14:2209016-2211913:+	gi|566202059|ref|XP_006374908.1|	1493	0	basic helix-loop-helix family protein [Populus trichocarpa]	gi|743786937|ref|XM_011031278.1|	1407	0	PREDICTED: Populus euphratica transcription factor SPATULA-like (LOC105129284), transcript variant X1, mRNA	Q9FUA4	148	4e-38	Transcription factor SPATULA	.	.	.	.	pfam00010	HLH	Helix-loop-helix DNA-binding domain.	GO:0048440|carpel development;GO:0007623|circadian rhythm;GO:0010154|fruit development;GO:0010187|negative regulation of seed germination;GO:0009409|response to cold;GO:0010114|response to red light;GO:0006351|transcription, DNA-templated;	GO:0005634|nucleus;
	Potri.016G037300	-2.36484	0	3.87455e-08	down	yes	-1.63863	7.2662e-06	4.16545e-05	down	yes	-2.40616	0.00197599	0.0133614	down	yes	-2.72528	2.07724e-10	1.28358e-09	down	yes	-6.27458	5.11409e-09	3.12861e-08	down	yes	protein_coding	chrChr16:2278010-2279964:-	gi|566208516|ref|XP_002323250.2|	1127	3e-152	basic helix-loop-helix family protein [Populus trichocarpa]	gi|743913071|ref|XM_011002131.1|	825	0	PREDICTED: Populus euphratica transcription factor ORG2-like (LOC105108003), mRNA	Q9M1K1	162	7e-46	Transcription factor ORG2	.	.	.	.	pfam00010	HLH	Helix-loop-helix DNA-binding domain.	GO:0010106|cellular response to iron ion starvation;GO:0055072|iron ion homeostasis;GO:0006357|regulation of transcription from RNA polymerase II promoter;GO:0006355|regulation of transcription, DNA-templated;GO:0006351|transcription, DNA-templated;	GO:0090575|RNA polymerase II transcription factor complex;
	Potri.017G115300	0.276656	0	0.922619	up	no	2.90501	0.0120449	0.0350814	up	yes	3.94042	0.00626275	0.0332675	up	yes	2.27544	0.0712046	0.13087	up	no	1.33861	0.375958	0.511128	up	no	protein_coding	chrChr17:13058828-13061536:-	gi|566171593|ref|XP_006383447.1|	1285	2e-173	hypothetical protein POPTR_0005s15590g [Populus trichocarpa]	gi|743820811|ref|XM_011022948.1|	1334	0	PREDICTED: Populus euphratica transcription factor bHLH75-like (LOC105123377), mRNA	A4D998	151	8e-41	Transcription factor bHLH75	.	.	.	.	pfam00010	HLH	Helix-loop-helix DNA-binding domain.	GO:2000488|positive regulation of brassinosteroid biosynthetic process;GO:0006355|regulation of transcription, DNA-templated;GO:0006351|transcription, DNA-templated;	GO:0005634|nucleus;
	Potri.001G287200	0.598719	0	0.00192808	up	no	0.330578	0.0847093	0.177159	up	no	2.81638	1.23923e-05	0.000187423	up	yes	0.361263	0.0468115	0.0911657	up	no	-0.0420108	0.834268	0.892332	down	no	protein_coding	chrChr01:29325151-29327494:+	gi|566151667|ref|XP_002300300.2|	1766	0	hypothetical protein POPTR_0001s29400g [Populus trichocarpa]	gi|743857704|ref|XM_011031953.1|	1425	0	PREDICTED: Populus euphratica transcription factor bHLH18-like (LOC105129752), transcript variant X2, mRNA	Q9T072	216	1e-62	Transcription factor bHLH25	.	.	.	.	pfam00010	HLH	Helix-loop-helix DNA-binding domain.	GO:0006355|regulation of transcription, DNA-templated;GO:0006351|transcription, DNA-templated;	GO:0005634|nucleus;
	Potri.013G117600	0.0917195	0	0.894613	up	no	-7.88196e-05	0.999857	0.999893	down	no	-0.35832	0.481443	0.689575	down	no	0.784172	0.0298452	0.0615556	up	no	1.12097	0.00132092	0.00393502	up	yes	protein_coding	chrChr13:13089521-13091311:+	gi|566200853|ref|XP_006376342.1|	1374	0	hypothetical protein POPTR_0013s12190g [Populus trichocarpa]	gi|743887621|ref|XM_011039899.1|	1086	0	PREDICTED: Populus euphratica transcription factor bHLH30-like (LOC105135157), mRNA	Q9LET0	113	1e-27	Putative transcription factor bHLH107	.	.	.	.	pfam00010	HLH	Helix-loop-helix DNA-binding domain.	GO:0006355|regulation of transcription, DNA-templated;GO:0010200|response to chitin;GO:0006351|transcription, DNA-templated;	GO:0005634|nucleus;
	Potri.016G050500	-0.345404	0	0.00901802	down	no	-0.330492	0.00351858	0.0119703	down	no	-0.790915	0.0159075	0.0676949	down	no	0.34289	0.000492252	0.00148691	up	no	-1.31538	7.77388e-22	1.08412e-20	down	yes	protein_coding	chrChr16:3216957-3219414:-	gi|566208788|ref|XP_002323299.2|	1590	0	hypothetical protein POPTR_0016s05100g [Populus trichocarpa]	gi|743869402|ref|XM_011034967.1|	1387	0	PREDICTED: Populus euphratica transcription factor bHLH130-like (LOC105131808), mRNA	Q66GR3	296	6e-94	Transcription factor bHLH130	.	.	.	.	pfam00010	HLH	Helix-loop-helix DNA-binding domain.	GO:0048573|photoperiodism, flowering;GO:0006355|regulation of transcription, DNA-templated;GO:0006366|transcription from RNA polymerase II promoter;	GO:0005634|nucleus;
	Potri.019G034700	2.29518	0	0.50565	up	no	3.14881	0.13299	NA	up	no	#N/A	#N/A	#N/A	#N/A	#N/A	3.23239	0.139701	0.231043	up	no	4.69672	0.00235979	0.00667796	up	yes	protein_coding	chrChr19:3945668-3946811:+	gi|566231828|ref|XP_002325417.2|	899	2e-119	hypothetical protein POPTR_0019s05030g [Populus trichocarpa]	gi|743821724|ref|XM_011023190.1|	622	0	PREDICTED: Populus euphratica transcription factor bHLH118-like (LOC105123554), mRNA	.	.	.	.	.	.	.	.	pfam00010	HLH	Helix-loop-helix DNA-binding domain.	.	.
	Potri.004G055700	-0.646319	0	8.27541e-28	down	no	-0.30183	1.63178e-09	1.4404e-08	down	no	-1.48969	0.00254083	0.0163568	down	yes	-0.929366	2.93112e-71	1.13646e-69	down	no	-0.655277	7.84747e-22	1.09386e-20	down	no	protein_coding	chrChr04:4406014-4410347:-	gi|566165081|ref|XP_002305075.2|	1272	7e-169	hypothetical protein POPTR_0004s05490g [Populus trichocarpa]	gi|566165080|ref|XM_002305039.2|	1829	0	Populus trichocarpa hypothetical protein (POPTR_0004s05490g) mRNA, complete cds	O80674	120	1e-28	Transcription factor bHLH106	.	.	.	.	pfam00010	HLH	Helix-loop-helix DNA-binding domain.	GO:0042538|hyperosmotic salinity response;GO:0006355|regulation of transcription, DNA-templated;GO:0006351|transcription, DNA-templated;	GO:0009941|chloroplast envelope;GO:0005634|nucleus;
	Potri.004G029100	0.276784	0	0.0813403	up	no	-0.153386	0.283878	0.444844	down	no	1.68091	0.000255371	0.00250893	up	yes	0.673014	3.99804e-08	2.02377e-07	up	no	0.00724349	0.964237	0.97545	up	no	protein_coding	chrChr04:2118907-2122110:-	gi|566164619|ref|XP_006383985.1|	2349	0	hypothetical protein POPTR_0004s02870g [Populus trichocarpa]	gi|566164618|ref|XM_006383923.1|	1348	0	Populus trichocarpa hypothetical protein (POPTR_0004s02870g) mRNA, complete cds	Q94JL3	202	5e-56	Transcription factor bHLH112	.	.	.	.	pfam00010	HLH	Helix-loop-helix DNA-binding domain.	GO:0071215|cellular response to abscisic acid stimulus;GO:0071472|cellular response to salt stress;GO:0042631|cellular response to water deprivation;GO:0045893|positive regulation of transcription, DNA-templated;GO:2000214|regulation of proline metabolic process;GO:2000377|regulation of reactive oxygen species metabolic process;GO:0006366|transcription from RNA polymerase II promoter;	GO:0005634|nucleus;
	Potri.009G064700	0.473688	0	4.66628e-05	up	no	0.156413	0.148365	0.275192	up	no	1.81331	0.000611971	0.00523586	up	yes	0.261134	0.014459	0.0325508	up	no	0.105681	0.353971	0.488343	up	no	protein_coding	chrChr09:6545643-6549061:+	gi|224106043|ref|XP_002314023.1|	2144	0	basic helix-loop-helix family protein [Populus trichocarpa]	gi|566186707|ref|XM_002313987.2|	1667	0	Populus trichocarpa basic helix-loop-helix family protein (POPTR_0009s06910g) mRNA, complete cds	Q66GR3	224	3e-65	Transcription factor bHLH130	.	.	.	.	pfam00010	HLH	Helix-loop-helix DNA-binding domain.	GO:0048573|photoperiodism, flowering;GO:0006355|regulation of transcription, DNA-templated;GO:0006366|transcription from RNA polymerase II promoter;	GO:0005634|nucleus;
	Potri.003G207200	0.228282	0	0.220118	up	no	0.327087	0.0260146	0.067522	up	no	0.29879	0.0837475	0.226428	up	no	1.08366	2.80989e-17	2.74271e-16	up	yes	1.86144	9.93066e-49	3.35189e-47	up	yes	protein_coding	chrChr03:20790086-20793910:+	gi|224075772|ref|XP_002304761.1|	2054	0	basic helix-loop-helix family protein [Populus trichocarpa]	gi|566164088|ref|XM_002304725.2|	2469	0	Populus trichocarpa basic helix-loop-helix family protein (POPTR_0003s22290g) mRNA, complete cds	Q66GR3	219	6e-62	Transcription factor bHLH130	.	.	.	.	pfam00010	HLH	Helix-loop-helix DNA-binding domain.	GO:0048573|photoperiodism, flowering;GO:0006355|regulation of transcription, DNA-templated;GO:0006366|transcription from RNA polymerase II promoter;	GO:0005634|nucleus;
	Potri.012G104900	-0.162227	0	0.94682	down	no	0.244328	0.868049	0.924413	up	no	2.94925	0.0309607	0.111639	up	no	1.92066	0.0634464	0.118592	up	no	2.64452	0.00434497	0.011624	up	yes	protein_coding	chrChr12:12894761-12896793:-	gi|566197818|ref|XP_002318764.2|	1580	0	basic helix-loop-helix family protein [Populus trichocarpa]	gi|566197817|ref|XM_002318728.2|	1246	0	Populus trichocarpa basic helix-loop-helix family protein (POPTR_0012s10670g) mRNA, complete cds	Q93W88	177	3e-50	Transcription factor bHLH137	.	.	.	.	pfam00010	HLH	Helix-loop-helix DNA-binding domain.	GO:0009739|response to gibberellin;GO:0006351|transcription, DNA-templated;	GO:0005634|nucleus;
	Potri.007G009400	-1.10264	0	6.633e-14	down	yes	-0.678485	4.69109e-07	3.17284e-06	down	no	-0.893692	0.0012996	0.0095518	down	no	-0.651928	1.01346e-06	4.43321e-06	down	no	-1.12915	1.20672e-14	1.13489e-13	down	yes	protein_coding	chrChr07:738377-740914:-	gi|566181305|ref|XP_002310318.2|	1460	0	hypothetical protein POPTR_0007s14480g [Populus trichocarpa]	gi|566181304|ref|XM_002310282.2|	1472	0	Populus trichocarpa hypothetical protein (POPTR_0007s14480g) mRNA, complete cds	Q9T072	130	2e-32	Transcription factor bHLH25	.	.	.	.	pfam00010	HLH	Helix-loop-helix DNA-binding domain.	GO:0006355|regulation of transcription, DNA-templated;GO:0006351|transcription, DNA-templated;	GO:0005634|nucleus;
	Potri.005G095400	1.56073	0	0.0682371	up	no	0.207179	0.827318	0.900672	up	no	6.40468	4.07644e-05	0.000518298	up	yes	1.07281	0.171872	0.273169	up	no	1.84148	0.00858357	0.0213476	up	yes	protein_coding	chrChr05:7140559-7142613:+	gi|566170440|ref|XP_002306398.2|	986	5e-131	hypothetical protein POPTR_0005s09810g [Populus trichocarpa]	gi|566170439|ref|XM_002306362.2|	801	0	Populus trichocarpa hypothetical protein (POPTR_0005s09810g) mRNA, complete cds	Q9T072	207	1e-62	Transcription factor bHLH25	.	.	.	.	pfam00010	HLH	Helix-loop-helix DNA-binding domain.	GO:0006355|regulation of transcription, DNA-templated;GO:0006351|transcription, DNA-templated;	GO:0005634|nucleus;
	Potri.009G081400	0.790028	0	8.71586e-05	up	no	0.308023	0.129527	0.24785	up	no	1.74039	0.000201536	0.00205572	up	yes	0.235142	0.254431	0.374769	up	no	-0.115779	0.596772	0.713238	down	no	protein_coding	chrChr09:7740867-7742848:+	gi|566186998|ref|XP_002313947.2|	1808	0	hypothetical protein POPTR_0009s08500g [Populus trichocarpa]	gi|566186997|ref|XM_002313911.2|	1533	0	Populus trichocarpa hypothetical protein (POPTR_0009s08500g) mRNA, complete cds	Q9T072	209	2e-60	Transcription factor bHLH25	.	.	.	.	pfam00010	HLH	Helix-loop-helix DNA-binding domain.	GO:0006355|regulation of transcription, DNA-templated;GO:0006351|transcription, DNA-templated;	GO:0005634|nucleus;
	Potri.019G089000	-0.376743	0	0.034726	down	no	-0.698443	9.70006e-06	5.44189e-05	down	no	-0.800988	0.00622868	0.0330991	down	no	-1.15541	5.72113e-12	3.98939e-11	down	yes	-1.29804	5.68282e-13	4.82454e-12	down	yes	protein_coding	chrChr19:12075920-12078159:+	gi|224145243|ref|XP_002325576.1|	1409	0	hypothetical protein POPTR_0019s11870g [Populus trichocarpa]	gi|566241426|ref|XM_002325540.2|	1294	0	Populus trichocarpa hypothetical protein (POPTR_0019s11870g) mRNA, complete cds	Q9S7Y1	123	1e-29	Transcription factor bHLH30	.	.	.	.	pfam00010	HLH	Helix-loop-helix DNA-binding domain.	GO:0006355|regulation of transcription, DNA-templated;GO:0006351|transcription, DNA-templated;	GO:0005634|nucleus;
	Potri.018G141600	2.17093	0	0.282884	up	no	-0.0619492	0.977943	NA	down	no	3.77898	0.00690578	0.0359337	up	yes	3.47835	0.00650118	0.0158803	up	yes	2.06915	0.177625	0.28443	up	no	protein_coding	chrChr18:16124602-16126740:+	gi|566215734|ref|XP_006372183.1|	1065	3e-143	hypothetical protein POPTR_0018s13840g [Populus trichocarpa]	gi|566215735|ref|XM_002324653.2|	1001	0	Populus trichocarpa hypothetical protein (POPTR_0018s13840g) mRNA, complete cds	Q2HIV9	176	3e-51	Transcription factor bHLH35	.	.	.	.	pfam00010	HLH	Helix-loop-helix DNA-binding domain.	GO:0006355|regulation of transcription, DNA-templated;GO:0006351|transcription, DNA-templated;	GO:0005634|nucleus;
	Potri.018G141800	-0.565074	0	0.0596419	down	no	-0.182369	0.427422	0.592372	down	no	1.20572	0.0126013	0.0567372	up	no	1.14811	1.4735e-10	9.22448e-10	up	yes	1.1682	3.08189e-10	2.11117e-09	up	yes	protein_coding	chrChr18:16183690-16188494:+	gi|566215740|ref|XP_002325261.2|	1193	4e-160	hypothetical protein POPTR_0018s13860g [Populus trichocarpa]	gi|566215739|ref|XM_002325225.2|	758	0	Populus trichocarpa hypothetical protein (POPTR_0018s13860g) mRNA, complete cds	Q2HIV9	233	1e-71	Transcription factor bHLH35	.	.	.	.	pfam00010	HLH	Helix-loop-helix DNA-binding domain.	GO:0006355|regulation of transcription, DNA-templated;GO:0006351|transcription, DNA-templated;	GO:0005634|nucleus;
	Potri.015G142700	0.738666	0	2.81148e-05	up	no	0.232075	0.186282	0.326432	up	no	0.663697	0.0230925	0.0898611	up	no	1.24197	3.52531e-17	3.42618e-16	up	yes	0.0306871	0.870113	0.918605	up	no	protein_coding	chrChr15:14907870-14909702:+	gi|224134797|ref|XP_002321908.1|	1079	5e-143	hypothetical protein POPTR_0015s13260g [Populus trichocarpa]	gi|566207383|ref|XM_002321872.2|	1147	0	Populus trichocarpa hypothetical protein (POPTR_0015s13260g) mRNA, complete cds	Q9SN74	169	2e-47	Transcription factor bHLH47	.	.	.	.	pfam00010	HLH	Helix-loop-helix DNA-binding domain.	GO:0010106|cellular response to iron ion starvation;GO:0055072|iron ion homeostasis;GO:0006355|regulation of transcription, DNA-templated;GO:0006351|transcription, DNA-templated;	GO:0005634|nucleus;
	Potri.009G117300	-0.231239	0	0.399502	down	no	0.0416718	0.837353	0.906747	up	no	0.771725	0.0526551	0.163529	up	no	0.504718	0.00602155	0.0148237	up	no	1.08396	6.68019e-10	4.43273e-09	up	yes	protein_coding	chrChr09:9904054-9907133:+	gi|224105381|ref|XP_002313791.1|	2042	0	basic helix-loop-helix family protein [Populus trichocarpa]	gi|566187568|ref|XM_002313755.2|	1806	0	Populus trichocarpa basic helix-loop-helix family protein (POPTR_0009s12000g) mRNA, complete cds	Q8GY61	212	3e-61	Transcription factor bHLH63	.	.	.	.	pfam00010	HLH	Helix-loop-helix DNA-binding domain.	GO:0009908|flower development;GO:0009911|positive regulation of flower development;GO:0009637|response to blue light;GO:0006351|transcription, DNA-templated;	GO:0005634|nucleus;
	Potri.001G141100	2.65555	0	0.119439	up	no	3.28748	0.0121842	0.0354312	up	yes	5.58899	6.80796e-05	0.000806293	up	yes	2.68446	0.0574828	0.108877	up	no	3.6114	0.00472535	0.0125247	up	yes	protein_coding	chrChr01:11342732-11345630:+	gi|566146769|ref|XP_006368389.1|	1462	0	hypothetical protein POPTR_0001s02350g [Populus trichocarpa]	gi|566146768|ref|XM_006368327.1|	1531	0	Populus trichocarpa hypothetical protein (POPTR_0001s02350g) mRNA, complete cds	Q56XR0	222	5e-65	Transcription factor bHLH71	.	.	.	.	pfam00010	HLH	Helix-loop-helix DNA-binding domain.	GO:0007275|multicellular organismal development;GO:0006355|regulation of transcription, DNA-templated;GO:0006351|transcription, DNA-templated;	GO:0005634|nucleus;
	Potri.008G190800	0.0896425	0	0.922619	up	no	-0.676744	0.328866	0.494516	down	no	0.867618	0.221476	0.43209	up	no	1.09837	0.0225349	0.0482316	up	yes	1.39056	0.00353039	0.00961458	up	yes	protein_coding	chrChr08:13246812-13249517:+	gi|224100187|ref|XP_002311780.1|	1064	9e-142	hypothetical protein POPTR_0008s19510g [Populus trichocarpa]	gi|566184895|ref|XM_002311744.2|	1020	0	Populus trichocarpa hypothetical protein (POPTR_0008s19510g) mRNA, complete cds	Q9LV17	178	3e-51	Transcription factor bHLH79	.	.	.	.	pfam00010	HLH	Helix-loop-helix DNA-binding domain.	GO:0006355|regulation of transcription, DNA-templated;GO:0006351|transcription, DNA-templated;	GO:0005634|nucleus;
	Potri.008G161800	0.148062	0	0.563301	up	no	0.030998	0.871245	0.926083	up	no	0.568992	0.0733885	0.206221	up	no	0.567503	0.00112017	0.00318156	up	no	1.36127	4.36894e-18	5.01784e-17	up	yes	protein_coding	chrChr08:11004390-11007133:+	gi|224099891|ref|XP_002311662.1|	1128	6e-151	basic helix-loop-helix family protein [Populus trichocarpa]	gi|224099890|ref|XM_002311626.1|	724	0	Populus trichocarpa basic helix-loop-helix family protein (POPTR_0008s16170g) mRNA, complete cds	Q9FIX5	124	3e-31	Transcription factor bHLH92	.	.	.	.	pfam00010	HLH	Helix-loop-helix DNA-binding domain.	GO:0006355|regulation of transcription, DNA-templated;GO:0006351|transcription, DNA-templated;	GO:0005634|nucleus;
	Potri.005G039800	2.89858	0	4.68567e-29	up	yes	2.27954	1.979e-16	2.90198e-15	up	yes	1.846	NA	NA	up	no	3.27129	7.92904e-43	1.85389e-41	up	yes	3.56143	2.69776e-49	9.16926e-48	up	yes	protein_coding	chrChr05:2892681-2894671:-	gi|566169363|ref|XP_006382653.1|	1705	0	hypothetical protein POPTR_0005s04160g [Populus trichocarpa]	gi|566169362|ref|XM_006382591.1|	1583	0	Populus trichocarpa hypothetical protein (POPTR_0005s04160g) mRNA, complete cds	Q9C7T4	232	6e-69	Transcription factor bHLH96	.	.	.	.	pfam00010	HLH	Helix-loop-helix DNA-binding domain.	GO:0006351|transcription, DNA-templated;	GO:0005634|nucleus;
	Potri.013G025900	1.90379	0	1.32852e-08	up	yes	1.06365	0.00340176	0.0116183	up	yes	0.376626	0.715785	0.856282	up	no	-0.698076	0.175827	0.278156	down	no	1.25108	0.000843058	0.00260759	up	yes	protein_coding	chrChr13:1714147-1716072:+	gi|566199046|ref|XP_002319028.2|	1819	0	hypothetical protein POPTR_0013s02680g [Populus trichocarpa]	gi|566199047|ref|XM_006375711.1|	1807	0	Populus trichocarpa hypothetical protein (POPTR_0013s02680g) mRNA, complete cds	Q9C7T4	226	1e-66	Transcription factor bHLH96	.	.	.	.	pfam00010	HLH	Helix-loop-helix DNA-binding domain.	GO:0006351|transcription, DNA-templated;	GO:0005634|nucleus;
	Potri.015G048000	0.767294	0	1.89538e-11	up	no	0.855911	2.41795e-16	3.52521e-15	up	no	0.245092	0.376227	0.597263	up	no	0.808673	5.5688e-15	4.7568e-14	up	no	1.32437	6.04238e-32	1.24996e-30	up	yes	protein_coding	chrChr15:4970293-4977552:+	gi|566205645|ref|XP_002322046.2|	2410	0	hypothetical protein POPTR_0015s03550g [Populus trichocarpa]	gi|566205646|ref|XM_006374110.1|	3188	0	Populus trichocarpa hypothetical protein (POPTR_0015s03550g) mRNA, complete cds	Q9LEZ3	340	5e-103	Transcription factor BIM1	.	.	.	.	pfam00010	HLH	Helix-loop-helix DNA-binding domain.	GO:0006355|regulation of transcription, DNA-templated;GO:0006351|transcription, DNA-templated;	GO:0005634|nucleus;
	Potri.007G023600	-1.53094	0	0.153703	down	no	-0.424483	0.566101	0.713526	down	no	5.41748	0.000439125	0.00398313	up	yes	1.13549	0.0384777	0.0768058	up	no	-1.18316	0.144235	0.239995	down	no	protein_coding	chrChr07:1772491-1775756:-	gi|566181048|ref|XP_002310242.2|	2006	0	hypothetical protein POPTR_0007s13020g [Populus trichocarpa]	gi|566181047|ref|XM_002310206.2|	1995	0	Populus trichocarpa hypothetical protein (POPTR_0007s13020g) mRNA, complete cds	Q9ZPW3	182	1e-49	Transcription factor HBI1	.	.	.	.	pfam00010	HLH	Helix-loop-helix DNA-binding domain.	GO:0009742|brassinosteroid mediated signaling pathway;GO:0009740|gibberellic acid mediated signaling pathway;GO:0040008|regulation of growth;GO:0006351|transcription, DNA-templated;	GO:0005634|nucleus;
	Potri.002G252800	-0.494227	0	0.00175522	down	no	-0.50846	0.000765968	0.00305684	down	no	-0.626186	0.0348746	0.1218	down	no	-0.346161	0.00951345	0.0224189	down	no	-1.13582	6.21622e-12	4.84275e-11	down	yes	protein_coding	chrChr02:24186994-24193085:-	gi|224069945|ref|XP_002303090.1|	1595	0	PHYTOCHROME INTERACTING FACTOR 3-LIKE 5 family protein [Populus trichocarpa]	gi|545722163|gb|KC297695.1|	1333	0	Populus tomentosa PIL gene, complete cds	Q8GZM7	209	4e-56	Transcription factor PIF1	.	.	.	.	pfam00010	HLH	Helix-loop-helix DNA-binding domain.	GO:0015995|chlorophyll biosynthetic process;GO:0009740|gibberellic acid mediated signaling pathway;GO:0006783|heme biosynthetic process;GO:0009959|negative gravitropism;GO:0010100|negative regulation of photomorphogenesis;GO:0010187|negative regulation of seed germination;GO:0010161|red light signaling pathway;GO:0010099|regulation of photomorphogenesis;GO:0010029|regulation of seed germination;G…	GO:0005634|nucleus;
	Potri.005G207200	0.0375394	0	0.923475	up	no	0.115245	0.66587	0.790826	up	no	0.527236	0.0954677	0.248287	up	no	0.0722946	0.76066	0.835204	up	no	-1.49357	4.94135e-06	2.18379e-05	down	yes	protein_coding	chrChr05:22152974-22158123:+	gi|566172780|ref|XP_002306764.2|	1781	0	hypothetical protein POPTR_0005s22870g [Populus trichocarpa]	gi|566172779|ref|XM_002306728.2|	1972	0	Populus trichocarpa hypothetical protein (POPTR_0005s22870g) mRNA, complete cds	Q8W2F3	171	1e-44	Transcription factor PIF4	.	.	.	.	pfam00010	HLH	Helix-loop-helix DNA-binding domain.	GO:0009704|de-etiolation;GO:0010161|red light signaling pathway;GO:0010017|red or far-red light signaling pathway;GO:0009585|red, far-red light phototransduction;GO:0010600|regulation of auxin biosynthetic process;GO:0010928|regulation of auxin mediated signaling pathway;GO:0010244|response to low fluence blue light stimulus by blue low-fluence system;GO:0006351|transcription, DNA-templated;	GO:0005634|nucleus;
	Potri.014G111400	2.6967	0	7.34075e-19	up	yes	1.56434	7.52464e-06	4.30651e-05	up	yes	1.46884	3.59742e-05	0.000466499	up	yes	2.90997	5.9297e-25	8.14166e-24	up	yes	4.21983	2.88719e-63	1.35898e-61	up	yes	protein_coding	chrChr14:8714454-8717263:-	gi|566203638|ref|XP_002320931.2|	2737	0	hypothetical protein POPTR_0014s10700g [Populus trichocarpa]	gi|566203637|ref|XM_002320895.2|	1282	0	Populus trichocarpa hypothetical protein (POPTR_0014s10700g) mRNA, complete cds	Q8L5W8	121	6e-28	Transcription factor PIL1	.	.	.	.	pfam00010	HLH	Helix-loop-helix DNA-binding domain.	GO:0010017|red or far-red light signaling pathway;GO:0006355|regulation of transcription, DNA-templated;GO:0009641|shade avoidance;GO:0006351|transcription, DNA-templated;	GO:0005634|nucleus;
	Potri.012G069500	-1.22288	0	0.258073	down	no	0.239166	0.733696	0.83913	up	no	0.530613	0.500175	0.704948	up	no	1.07977	0.0586146	0.110684	up	no	1.74189	0.000909653	0.0027965	up	yes	protein_coding	chrChr12:9259907-9261404:-	gi|224121520|ref|XP_002318605.1|	265	4e-26	bHLH family protein [Populus trichocarpa]	gi|566197193|ref|XM_002318569.2|	719	0	Populus trichocarpa bHLH family protein (POPTR_0012s07130g) mRNA, complete cds	Q9CA64	80.1	1e-17	Transcription factor PRE3	.	.	.	.	pfam00010	HLH	Helix-loop-helix DNA-binding domain.	GO:0009742|brassinosteroid mediated signaling pathway;GO:0010086|embryonic root morphogenesis;GO:0009740|gibberellic acid mediated signaling pathway;GO:0040008|regulation of growth;GO:0006351|transcription, DNA-templated;	GO:0005737|cytoplasm;GO:0005634|nucleus;
	Potri.017G081300	1.65003	0	0.0899643	up	no	1.81945	0.0235767	0.062183	up	no	1.61932	0.0945498	0.246472	up	no	2.13044	0.00474468	0.0119363	up	yes	2.5774	0.000332315	0.0011062	up	yes	protein_coding	chrChr17:9548795-9550067:+	gi|566212793|ref|XP_002323848.2|	382	2e-43	hypothetical protein POPTR_0017s11760g [Populus trichocarpa]	gi|566212792|ref|XM_002323812.2|	731	0	Populus trichocarpa hypothetical protein (POPTR_0017s11760g) mRNA, complete cds	Q9LJX1	127	3e-35	Transcription factor PRE5	.	.	.	.	pfam00010	HLH	Helix-loop-helix DNA-binding domain.	GO:0009740|gibberellic acid mediated signaling pathway;GO:0040008|regulation of growth;GO:0006355|regulation of transcription, DNA-templated;GO:0006351|transcription, DNA-templated;	.
	Potri.014G066500	-0.0881442	0	0.74705	down	no	-0.747583	0.000566725	0.0023271	down	no	-1.13611	1.60431e-05	0.000234289	down	yes	-0.378852	0.0528899	0.101318	down	no	-0.598831	0.00628452	0.0161804	down	no	protein_coding	chrChr14:5402159-5406848:-	gi|566202886|ref|XP_002320711.2|	2004	0	hypothetical protein POPTR_0014s06190g [Populus trichocarpa]	gi|566202885|ref|XM_002320675.2|	1558	0	Populus trichocarpa hypothetical protein (POPTR_0014s06190g) mRNA, complete cds	Q8GZ38	281	4e-85	Transcription factor UNE10	.	.	.	.	pfam00010	HLH	Helix-loop-helix DNA-binding domain.	GO:0009567|double fertilization forming a zygote and endosperm;GO:0006355|regulation of transcription, DNA-templated;GO:0006351|transcription, DNA-templated;	GO:0005634|nucleus;GO:0009506|plasmodesma;
	Potri.005G053500	0.612998	0	1.46214e-08	up	no	0.214107	0.0483105	0.112602	up	no	0.197591	0.155252	0.342451	up	no	0.722006	3.25719e-13	2.47015e-12	up	no	1.45477	1.24478e-48	4.18698e-47	up	yes	protein_coding	chrChr05:3814251-3819297:+	gi|566169653|ref|XP_002306441.2|	1462	0	hypothetical protein POPTR_0005s05500g [Populus trichocarpa]	gi|566169652|ref|XM_002306405.2|	2001	0	Populus trichocarpa hypothetical protein (POPTR_0005s05500g) mRNA, complete cds	O22768	228	4e-67	Transcription factor UNE12	.	.	.	.	pfam00010	HLH	Helix-loop-helix DNA-binding domain.	GO:0009567|double fertilization forming a zygote and endosperm;GO:0007275|multicellular organismal development;GO:0031347|regulation of defense response;GO:0006355|regulation of transcription, DNA-templated;GO:0006366|transcription from RNA polymerase II promoter;	GO:0005634|nucleus;
	Potri.002G193300	-2.48434	0	0.0504756	down	no	-1.79151	0.0717464	0.154926	down	no	-0.777157	0.489072	0.6963	down	no	0.454676	0.480999	0.606125	up	no	1.90716	0.000214063	0.000736645	up	yes	protein_coding	chrChr02:15430205-15430924:-	gi|224064594|ref|XP_002301522.1|	724	2e-94	hypothetical protein POPTR_0002s19420g [Populus trichocarpa]	gi|566158916|ref|XM_002301486.2|	701	0	Populus trichocarpa hypothetical protein (POPTR_0002s19420g) mRNA, complete cds	O22901	78.6	4e-17	Transcription factor UPBEAT1	.	.	.	.	pfam11706	zf-CGNR	CGNR zinc finger. This family consists of a C-terminal zinc finger domain. It seems likely to be DNA-binding given the conservation of many positively charged residues. The domain is named after a highly conserved motif found in many members of the family.	GO:0030154|cell differentiation;GO:2000280|regulation of root development;GO:0006355|regulation of transcription, DNA-templated;GO:0006351|transcription, DNA-templated;	GO:0005634|nucleus;
	Potri.006G177000	0.747203	0	0.105028	up	no	1.21762	0.00119561	0.00456714	up	yes	0.947851	0.103931	0.262995	up	no	2.03067	2.76251e-11	1.8358e-10	up	yes	1.41035	5.34182e-05	0.000203973	up	yes	protein_coding	chrChr06:19005679-19006954:-	gi|224088376|ref|XP_002308431.1|	957	5e-128	hypothetical protein POPTR_0006s19110g [Populus trichocarpa]	gi|566177037|ref|XM_002308395.2|	904	0	Populus trichocarpa hypothetical protein (POPTR_0006s19110g) mRNA, complete cds	Q7XR02	50.8	3e-06	Transcription factor IBH1	.	.	.	.	pfam03615	GCM	GCM motif protein.	GO:0009742|brassinosteroid mediated signaling pathway;GO:0040008|regulation of growth;GO:0006355|regulation of transcription, DNA-templated;GO:0009741|response to brassinosteroid;GO:0006351|transcription, DNA-templated;GO:0009826|unidimensional cell growth;	.
	Potri.008G103500	-0.0893831	0	0.469123	down	no	-0.245428	0.00207509	0.00748301	down	no	1.49672	0.00218582	0.014433	up	yes	0.474102	7.36374e-12	5.09114e-11	up	no	-0.130616	0.136495	0.229652	down	no	protein_coding	chrChr08:6576844-6578703:-	gi|224101533|ref|XP_002312320.1|	743	1e-91	hypothetical protein POPTR_0008s10310g [Populus trichocarpa]	gi|566183264|ref|XM_002312284.2|	1411	0	Populus trichocarpa hypothetical protein (POPTR_0008s10310g) mRNA, complete cds	Q9LSN7	174	8e-49	Transcription factor bHLH147	.	.	.	.	pfam11055	Gsf2	Glucose signalling factor 2. Gsf2 is localized to the ER and functions to promote the secretion of certain hexose transporters.	GO:0006355|regulation of transcription, DNA-templated;GO:0006351|transcription, DNA-templated;	GO:0005634|nucleus;
	Potri.001G191800	0.396271	0	0.492198	up	no	-0.209576	0.663359	0.789304	down	no	0.277859	0.581078	0.767022	up	no	1.01789	0.00806823	0.0192974	up	yes	0.179179	0.688717	0.784444	up	no	protein_coding	chrChr01:17384029-17386396:-	gi|743935373|ref|XP_011012055.1|	1961	0	PREDICTED: transcription factor bHLH87 [Populus euphratica]	gi|743935372|ref|XM_011013753.1|	1757	0	PREDICTED: Populus euphratica transcription factor bHLH87 (LOC105116402), transcript variant X1, mRNA	Q8S3D2	230	8e-67	Transcription factor bHLH87	.	.	.	.	pfam12814	Mcp5_PH	Meiotic cell cortex C-terminal pleckstrin homology. The PH domain of these largely fungal proteins is necessary for the cortical localisation of the protein during meiosis, since the overall function of the protein is to anchor dynein at the cell cortex during the horsetail phase. During prophase I of fission yeast, horsetail nuclear movement occurs, and this starts when all the telomeres become …	GO:0006355|regulation of transcription, DNA-templated;GO:0006351|transcription, DNA-templated;	GO:0005634|nucleus;
	Potri.016G132600	-0.4508	0	0.525308	down	no	1.18713	0.00330379	0.0113213	up	yes	1.11687	0.039228	0.132623	up	no	0.412804	0.355677	0.484109	up	no	1.26528	0.00137591	0.00408476	up	yes	protein_coding	chrChr16:13573567-13575451:-	gi|224140573|ref|XP_002323657.1|	765	2e-99	hypothetical protein POPTR_0016s14020g [Populus trichocarpa]	gi|224140572|ref|XM_002323621.1|	849	0	Populus trichocarpa hypothetical protein (POPTR_0016s14020g) mRNA, complete cds	Q9LPW3	55.5	3e-07	Transcription factor SCREAM2	.	.	.	.	pfam10422	LRS4	Monopolin complex subunit LRS4. Monopolin is a protein complex, originally identified in Saccharomyces cerevisiae, that is required for the segregation of homologous centromeres to opposite poles of a dividing cell during meiosis I. The orthologous complex in Schizosaccharomyces pombe is not required for meiosis I chromosome segregation, but is proposed to play a similar physiological role in cla…	GO:0007275|multicellular organismal development;GO:0006355|regulation of transcription, DNA-templated;GO:0006351|transcription, DNA-templated;	GO:0005634|nucleus;
	Potri.010G098900	0.158735	0	0.546328	up	no	0.33291	0.0600841	0.134469	up	no	-0.473762	0.0724136	0.20424	down	no	0.0407008	0.821113	0.879811	up	no	1.73243	1.2101e-31	2.48393e-30	up	yes	protein_coding	chrChr10:12053774-12056747:+	gi|566190195|ref|XP_002314742.2|	1995	0	hypothetical protein POPTR_0010s10920g [Populus trichocarpa]	gi|566190194|ref|XM_002314706.2|	837	0	Populus trichocarpa hypothetical protein (POPTR_0010s10920g) mRNA, complete cds	Q9FYJ6	182	3e-51	Transcription factor bHLH111	.	.	.	.	pfam15273	NHS	NHS-like. This family of proteins includes Nance-Horan syndrome protein (NHS).	GO:0006366|transcription from RNA polymerase II promoter;	GO:0005634|nucleus;
	Potri.005G119600	-1.34628	0	0.116609	down	no	-0.774529	0.247292	0.403012	down	no	-0.0222564	0.973173	0.987916	down	no	-0.0446845	0.939258	0.961546	down	no	1.25402	0.00812666	0.0203236	up	yes	protein_coding	chrChr05:9272891-9273312:+	gi|566170947|ref|XP_006383161.1|	299	7e-31	hypothetical protein POPTR_0005s12150g [Populus trichocarpa]	gi|743786550|ref|XM_011030157.1|	219	4e-110	PREDICTED: Populus euphratica transcription factor bHLH110-like (LOC105128464), mRNA	Q9SFZ3	60.8	1e-10	Transcription factor bHLH110	.	.	.	.	pfam02725	Paramyxo_NS_C	Non-structural protein C. This family consists of the polymerase accessory protein C from members of the paramyxoviridae.	GO:0006366|transcription from RNA polymerase II promoter;	GO:0005634|nucleus;
	Potri.014G118300	-2.14724	0	0.0249324	down	yes	-1.38224	0.0713778	0.154337	down	no	-0.555985	0.412362	0.631715	down	no	0.285395	0.618645	0.723689	up	no	0.53	0.327643	0.460345	up	no	protein_coding	chrChr14:9199617-9200053:-	gi|224130964|ref|XP_002320968.1|	633	3e-82	hypothetical protein POPTR_0014s11360g [Populus trichocarpa]	gi|566203753|ref|XM_002320932.2|	437	0	Populus trichocarpa hypothetical protein (POPTR_0014s11360g) mRNA, complete cds	O22901	62	1e-11	Transcription factor UPBEAT1	.	.	.	.	pfam12056	DUF3537	Protein of unknown function (DUF3537). This family of transmembrane proteins are functionally uncharacterized. This protein is found in eukaryotes. Proteins in this family are typically between 427 to 453 amino acids in length.	GO:0030154|cell differentiation;GO:2000280|regulation of root development;GO:0006355|regulation of transcription, DNA-templated;GO:0006351|transcription, DNA-templated;	GO:0005634|nucleus;
	Potri.010G147400	0.634465	0	3.86748e-18	up	no	0.430717	1.00125e-09	9.03881e-09	up	no	0.44918	2.94568e-06	5.40331e-05	up	no	1.00527	9.34539e-57	2.96069e-55	up	yes	1.51572	2.08117e-91	1.5719e-89	up	yes	protein_coding	chrChr10:15668475-15670244:+	gi|224108760|ref|XP_002314960.1|	711	2e-87	hypothetical protein POPTR_0010s15720g [Populus trichocarpa]	gi|566191017|ref|XM_002314924.2|	1172	0	Populus trichocarpa hypothetical protein (POPTR_0010s15720g) mRNA, complete cds	Q9LSN7	174	5e-49	Transcription factor bHLH147	.	.	.	.	pfam14012	DUF4229	Protein of unknown function (DUF4229). This family of integral membrane proteins is functionally uncharacterized. This family of proteins is found in bacteria. Proteins in this family are typically between 95 and 122 amino acids in length.	GO:0006355|regulation of transcription, DNA-templated;GO:0006351|transcription, DNA-templated;	GO:0005634|nucleus;
	Potri.011G030900	-1.32181	0	7.44476e-158	down	yes	-1.41294	1.14053e-211	4.23241e-209	down	yes	-1.78502	0.00435249	0.0250695	down	yes	-2.52737	0	0	down	yes	-2.57329	1.48741e-291	8.69539e-289	down	yes	protein_coding	chrChr11:2584392-2588001:+	gi|224116342|ref|XP_002317274.1|	1937	0	hypothetical protein POPTR_0011s03350g [Populus trichocarpa]	gi|566193477|ref|XM_002317238.2|	1536	0	Populus trichocarpa hypothetical protein (POPTR_0011s03350g) mRNA, complete cds	Q9FH37	122	2e-29	Transcription factor ILR3	.	.	.	.	pfam01925	TauE	Sulfite exporter TauE/SafE. This is a family of integral membrane proteins where the alignment appears to contain two duplicated modules of three transmembrane helices. The proteins are involved in the transport of anions across the cytoplasmic membrane during taurine metabolizm as an exporter of sulfoacetate. This family used to be known as DUF81.	GO:0006355|regulation of transcription, DNA-templated;GO:0006351|transcription, DNA-templated;	GO:0005634|nucleus;
bZIP	Potri.010G142900	-1.14087	0	1.60326e-14	down	yes	-1.28714	1.3964e-18	2.30241e-17	down	yes	1.65862	0.0266079	0.0994912	up	no	-1.10789	4.57094e-15	3.92275e-14	down	yes	-1.83489	3.78175e-29	6.98298e-28	down	yes	protein_coding	chrChr10:15427508-15432271:+	gi|224108689|ref|XP_002314935.1|	755	1e-96	bZIP family transcription factor family protein [Populus trichocarpa]	gi|566190945|ref|XM_002314899.2|	874	0	Populus trichocarpa bZIP family transcription factor family protein (POPTR_0010s15280g) mRNA, complete cds	Q9FGX2	85.1	3e-18	Basic leucine zipper 1	.	.	.	.	pfam00170	bZIP_1	bZIP transcription factor. The Pfam entry includes the basic region and the leucine zipper region.	GO:0009901|anther dehiscence;GO:0071333|cellular response to glucose stimulus;GO:0009267|cellular response to starvation;GO:0045893|positive regulation of transcription, DNA-templated;GO:0006521|regulation of cellular amino acid metabolic process;GO:0009617|response to bacterium;GO:0006970|response to osmotic stress;GO:0009651|response to salt stress;GO:0010182|sugar mediated signaling pathway;GO…	GO:0005634|nucleus;
	Potri.003G014800	0.148214	0	0.444973	up	no	0.154905	0.290123	0.452212	up	no	1.21419	0.00161913	0.0114121	up	yes	0.141726	0.33084	0.458424	up	no	0.285691	0.0740042	0.138921	up	no	protein_coding	chrChr03:1886432-1890824:-	gi|566160195|ref|XP_002304048.2|	1564	0	bZIP family transcription factor family protein [Populus trichocarpa]	gi|566160194|ref|XM_002304012.2|	1774	0	Populus trichocarpa bZIP family transcription factor family protein (POPTR_0003s01040g) mRNA, complete cds	Q8W3M7	151	6e-40	Uncharacterized protein At4g06598	.	.	.	.	pfam00170	bZIP_1	bZIP transcription factor. The Pfam entry includes the basic region and the leucine zipper region.	GO:0009555|pollen development;GO:0045893|positive regulation of transcription, DNA-templated;GO:0006351|transcription, DNA-templated;	GO:0005634|nucleus;
	Potri.006G114600	0.125111	0	0.648638	up	no	0.401517	0.035268	0.0871584	up	no	1.82627	0.000288642	0.0027783	up	yes	0.796323	8.39438e-06	3.28734e-05	up	no	0.914751	2.06868e-06	9.61405e-06	up	no	protein_coding	chrChr06:8944802-8948612:-	gi|566175733|ref|XP_006381298.1|	2032	0	bZIP transcription factor family protein [Populus trichocarpa]	gi|566175732|ref|XM_006381236.1|	1990	0	Populus trichocarpa bZIP transcription factor family protein (POPTR_0006s11550g) mRNA, complete cds	.	.	.	.	.	.	.	.	pfam00170	bZIP_1	bZIP transcription factor. The Pfam entry includes the basic region and the leucine zipper region.	.	.
	Potri.008G106700	-0.165616	0	0.0101537	down	no	-0.47785	4.40622e-18	7.07232e-17	down	no	-0.0266703	0.94035	0.975129	down	no	-1.1087	5.48407e-83	2.60609e-81	down	yes	-1.58393	1.159e-75	6.72172e-74	down	yes	protein_coding	chrChr08:6763168-6764166:-	gi|566183311|ref|XP_002312336.2|	679	4e-86	bZIP family transcription factor family protein [Populus trichocarpa]	gi|566183310|ref|XM_002312300.2|	912	0	Populus trichocarpa bZIP family transcription factor family protein (POPTR_0008s10620g) mRNA, complete cds	Q9LZP8	89.7	3e-20	bZIP transcription factor 53	.	.	.	.	pfam00170	bZIP_1	bZIP transcription factor. The Pfam entry includes the basic region and the leucine zipper region.	GO:0009267|cellular response to starvation;GO:0006971|hypotonic response;GO:2000693|positive regulation of seed maturation;GO:0045893|positive regulation of transcription, DNA-templated;GO:0006351|transcription, DNA-templated;	GO:0005634|nucleus;
	Potri.004G140600	-0.504592	0	2.13409e-08	down	no	-0.21982	0.00695554	0.0217929	down	no	0.171631	0.24875	0.463726	up	no	0.776557	1.29882e-29	2.09133e-28	up	no	1.13989	2.21714e-46	7.01376e-45	up	yes	protein_coding	chrChr04:16381378-16385762:-	gi|566166555|ref|XP_006384406.1|	1876	0	hypothetical protein POPTR_0004s14790g [Populus trichocarpa]	gi|743923757|ref|XM_011007680.1|	2003	0	PREDICTED: Populus euphratica bZIP transcription factor TRAB1-like (LOC105112095), transcript variant X1, mRNA	Q9M7Q3	290	1e-85	ABSCISIC ACID-INSENSITIVE 5-like protein 6	.	.	.	.	pfam00170	bZIP_1	bZIP transcription factor. The Pfam entry includes the basic region and the leucine zipper region.	GO:0009738|abscisic acid-activated signaling pathway;GO:0009737|response to abscisic acid;GO:0009651|response to salt stress;GO:0009414|response to water deprivation;GO:0006351|transcription, DNA-templated;	GO:0005634|nucleus;
	Potri.006G251800	2.96993	0	1.6668e-52	up	yes	1.93586	1.12009e-16	1.66619e-15	up	yes	1.16856	0.0510745	0.159933	up	no	1.12188	9.37086e-06	3.65021e-05	up	yes	3.15812	1.80367e-58	7.70778e-57	up	yes	protein_coding	chrChr06:25747963-25750819:+	gi|224089199|ref|XP_002308656.1|	508	2e-59	bZIP with a Ring-finger motif family protein [Populus trichocarpa]	gi|566178325|ref|XM_002308620.2|	970	0	Populus trichocarpa bZIP with a Ring-finger motif family protein (POPTR_0006s26800g) mRNA, complete cds	O24646	143	4e-39	Transcription factor HY5	.	.	.	.	pfam00170	bZIP_1	bZIP transcription factor. The Pfam entry includes the basic region and the leucine zipper region.	GO:0009740|gibberellic acid mediated signaling pathway;GO:0031539|positive regulation of anthocyanin metabolic process;GO:0042753|positive regulation of circadian rhythm;GO:0010017|red or far-red light signaling pathway;GO:0009585|red, far-red light phototransduction;GO:0010099|regulation of photomorphogenesis;GO:0009737|response to abscisic acid;GO:0010218|response to far red light;GO:0080167|re…	GO:0005634|nucleus;
	Potri.008G113400	-1.27574	0	1.28272e-41	down	yes	-0.478341	2.69553e-10	2.57454e-09	down	no	-1.30936	1.76367e-06	3.40224e-05	down	yes	-1.31062	3.4742e-57	1.10906e-55	down	yes	-2.09915	8.13101e-90	6.00175e-88	down	yes	protein_coding	chrChr08:7247396-7248169:+	gi|224099281|ref|XP_002311422.1|	969	2e-130	bZIP family protein [Populus trichocarpa]	gi|566183417|ref|XM_002311386.2|	774	0	Populus trichocarpa bZIP family protein (POPTR_0008s11260g) mRNA, complete cds	Q9FMC2	112	9e-29	Basic leucine zipper 43	.	.	.	.	pfam00170	bZIP_1	bZIP transcription factor. The Pfam entry includes the basic region and the leucine zipper region.	GO:0006351|transcription, DNA-templated;	GO:0005634|nucleus;
	Potri.018G029500	1.65439	0	6.8594e-44	up	yes	1.06579	1.40794e-16	2.08324e-15	up	yes	0.464025	0.13	0.305785	up	no	0.694454	3.43641e-07	1.57869e-06	up	no	2.0771	7.11458e-67	3.51877e-65	up	yes	protein_coding	chrChr18:2319968-2322849:-	gi|224141881|ref|XP_002324289.1|	623	1e-74	bZIP with a Ring-finger motif family protein [Populus trichocarpa]	gi|566213667|ref|XM_002324253.2|	971	0	Populus trichocarpa bZIP with a Ring-finger motif family protein (POPTR_0018s01530g) mRNA, complete cds	O24646	168	3e-47	Transcription factor HY5	.	.	.	.	pfam00170	bZIP_1	bZIP transcription factor. The Pfam entry includes the basic region and the leucine zipper region.	GO:0009740|gibberellic acid mediated signaling pathway;GO:0031539|positive regulation of anthocyanin metabolic process;GO:0042753|positive regulation of circadian rhythm;GO:0010017|red or far-red light signaling pathway;GO:0009585|red, far-red light phototransduction;GO:0010099|regulation of photomorphogenesis;GO:0009737|response to abscisic acid;GO:0010218|response to far red light;GO:0080167|re…	GO:0005634|nucleus;
	Potri.001G077900	0.653273	0	0.0217466	up	no	-0.0394636	0.885683	0.934521	down	no	0.93685	0.00143534	0.0103418	up	no	1.44126	1.06123e-11	7.26333e-11	up	yes	2.82803	1.23822e-50	4.3977e-49	up	yes	protein_coding	chrChr01:6159094-6163093:-	gi|743842410|ref|XP_011026689.1|	1258	7e-172	PREDICTED: uncharacterized protein LOC105127200 [Populus euphratica]	gi|743842417|ref|XM_011028389.1|	748	0	PREDICTED: Populus euphratica uncharacterized LOC105127200 (LOC105127200), transcript variant X3, mRNA	.	.	.	.	.	.	.	.	pfam00170	bZIP_1	bZIP transcription factor. The Pfam entry includes the basic region and the leucine zipper region.	.	.
	Potri.016G032400	0.29761	0	4.23855e-06	up	no	0.0947248	0.122015	0.236286	up	no	0.31324	0.052583	0.16336	up	no	1.39427	1.68314e-163	1.72275e-161	up	yes	0.20555	0.00504503	0.0132828	up	no	protein_coding	chrChr16:1838772-1842013:-	gi|743896236|ref|XP_011041392.1|	3072	0	PREDICTED: uncharacterized protein LOC105137361 [Populus euphratica]	gi|743896235|ref|XM_011043090.1|	2347	0	PREDICTED: Populus euphratica uncharacterized LOC105137361 (LOC105137361), mRNA	O22208	498	1e-162	bZIP transcription factor 17	.	.	.	.	pfam00170	bZIP_1	bZIP transcription factor. The Pfam entry includes the basic region and the leucine zipper region.	GO:0042538|hyperosmotic salinity response;GO:0045893|positive regulation of transcription, DNA-templated;GO:0006355|regulation of transcription, DNA-templated;GO:0006351|transcription, DNA-templated;	GO:0005783|endoplasmic reticulum;GO:0005789|endoplasmic reticulum membrane;GO:0000139|Golgi membrane;GO:0016021|integral component of membrane;GO:0005634|nucleus;
	Potri.005G243400	0.0684288	0	0.694797	up	no	-0.274169	0.0222926	0.0592822	down	no	-0.0948606	0.661429	0.822164	down	no	-0.510889	1.76936e-05	6.66681e-05	down	no	-1.53769	2.69077e-25	4.35982e-24	down	yes	protein_coding	chrChr05:24869373-24870886:-	gi|566173360|ref|XP_002307742.2|	1366	0	hypothetical protein POPTR_0005s26480g [Populus trichocarpa]	gi|566173359|ref|XM_002307706.2|	1369	0	Populus trichocarpa hypothetical protein (POPTR_0005s26480g) mRNA, complete cds	Q84JK2	144	7e-38	Protein FD	.	.	.	.	pfam00170	bZIP_1	bZIP transcription factor. The Pfam entry includes the basic region and the leucine zipper region.	GO:2000028|regulation of photoperiodism, flowering;GO:0006355|regulation of transcription, DNA-templated;	GO:0005634|nucleus;
	Potri.006G277800	0.0106564	0	0.944012	up	no	-0.0209934	0.816515	0.894131	down	no	0.343546	0.0362489	0.125144	up	no	0.215419	0.011347	0.0262577	up	no	1.14889	3.64841e-37	8.82806e-36	up	yes	protein_coding	chrChr06:27698808-27701340:-	gi|566178770|ref|XP_006382195.1|	1054	4e-158	hypothetical protein POPTR_0006s29250g [Populus trichocarpa]	gi|566178769|ref|XM_006382133.1|	802	0	Populus trichocarpa hypothetical protein (POPTR_0006s29250g) mRNA, complete cds	Q9FUD3	151	2e-51	Basic leucine zipper 9	.	.	.	.	pfam00170	bZIP_1	bZIP transcription factor. The Pfam entry includes the basic region and the leucine zipper region.	GO:0071333|cellular response to glucose stimulus;GO:0006351|transcription, DNA-templated;	GO:0005634|nucleus;
	Potri.010G135200	-0.846399	0	1.97279e-09	down	no	0.154475	0.185868	0.325883	up	no	0.0898457	0.800343	0.905498	up	no	-0.449028	0.000508285	0.0015325	down	no	-1.21141	8.86035e-17	9.44523e-16	down	yes	protein_coding	chrChr10:14916320-14917159:-	gi|224111822|ref|XP_002315989.1|	891	4e-118	bZIP family protein [Populus trichocarpa]	gi|743797841|ref|XM_011010838.1|	701	0	PREDICTED: Populus euphratica basic leucine zipper 43-like (LOC105114321), mRNA	Q9FMC2	108	3e-27	Basic leucine zipper 43	.	.	.	.	pfam00170	bZIP_1	bZIP transcription factor. The Pfam entry includes the basic region and the leucine zipper region.	GO:0006351|transcription, DNA-templated;	GO:0005634|nucleus;
	Potri.013G124400	-2.85769	0	9.33765e-06	down	yes	-0.782888	0.0644422	0.142255	down	no	-0.845155	0.0767841	0.213038	down	no	0.660288	0.0437472	0.0859126	up	no	0.548133	0.112117	0.195751	up	no	protein_coding	chrChr13:13783513-13787333:+	gi|566200993|ref|XP_006376412.1|	1358	6e-180	bZIP transcription factor family protein [Populus trichocarpa]	gi|566200992|ref|XM_006376350.1|	1776	0	Populus trichocarpa bZIP transcription factor family protein (POPTR_0013s12810g) mRNA, complete cds	Q9M2K4	284	6e-87	Basic leucine zipper 61	.	.	.	.	pfam07716	bZIP_2	Basic region leucine zipper.	GO:0045893|positive regulation of transcription, DNA-templated;GO:0006351|transcription, DNA-templated;	GO:0005634|nucleus;
	Potri.005G257900	0.625175	0	4.14037e-24	up	no	-0.174601	0.00383639	0.0129204	down	no	0.872157	0.0526699	0.163539	up	no	1.53587	3.2127e-224	5.84132e-222	up	yes	-0.191396	0.0149783	0.0350533	down	no	protein_coding	chrChr05:25733123-25735245:-	gi|224086126|ref|XP_002307824.1|	860	4e-107	bZIP transcription factor family protein [Populus trichocarpa]	gi|224086125|ref|XM_002307788.1|	775	0	Populus trichocarpa bZIP transcription factor family protein (POPTR_0005s27930g) mRNA, complete cds	Q9C7S0	81.6	1e-15	bZIP transcription factor 60	.	.	.	.	pfam07716	bZIP_2	Basic region leucine zipper.	GO:0030968|endoplasmic reticulum unfolded protein response;GO:0002376|immune system process;GO:0010200|response to chitin;GO:0006351|transcription, DNA-templated;	GO:0005789|endoplasmic reticulum membrane;GO:0016021|integral component of membrane;GO:0005634|nucleus;
	Potri.010G004200	0.699965	0	1.31669e-12	up	no	0.547041	3.39379e-08	2.61941e-07	up	no	-0.0127004	0.950511	0.978814	down	no	-0.0778353	0.46331	0.589275	down	no	1.08152	1.15336e-20	1.50705e-19	up	yes	protein_coding	chrChr10:384558-388825:+	gi|224107004|ref|XP_002314340.1|	537	2e-61	Protein HY5 family protein [Populus trichocarpa]	gi|566188517|ref|XM_002314304.2|	1289	0	Populus trichocarpa Protein HY5 family protein (POPTR_0010s00680g) mRNA, complete cds	Q8W191	123	2e-31	Transcription factor HY5-like	.	.	.	.	pfam07716	bZIP_2	Basic region leucine zipper.	GO:0009585|red, far-red light phototransduction;GO:0080167|response to karrikin;GO:0010224|response to UV-B;GO:0006351|transcription, DNA-templated;	GO:0005634|nucleus;
	Potri.002G115900	-2.30461	0	7.35606e-22	down	yes	-1.27566	6.88619e-11	6.92151e-10	down	yes	-2.36249	2.11473e-09	7.78364e-08	down	yes	-1.08035	1.06672e-08	5.70133e-08	down	yes	-3.74262	2.48321e-34	5.51133e-33	down	yes	protein_coding	chrChr02:8706167-8706849:-	gi|566157509|ref|XP_002302393.2|	532	2e-65	bZIP transcription factor family protein [Populus trichocarpa]	gi|566157508|ref|XM_002302357.2|	438	0	Populus trichocarpa bZIP transcription factor family protein (POPTR_0002s11660g) mRNA, complete cds	.	.	.	.	.	.	.	.	pfam03131	bZIP_Maf	bZIP Maf transcription factor. Maf transcription factors contain a conserved basic region leucine zipper (bZIP) domain, which mediates their dimerization and DNA binding property. Thus, this family is probably related to pfam00170. This family also includes the DNA_binding domain of Skn-1, this domain lacks the leucine zipper found in other bZip domains, and binds DNA is a monomer.	.	.
	Potri.001G374200	-0.855198	0	0.000232045	down	no	-0.22941	0.238532	0.392342	down	no	0.703119	0.120435	0.290584	up	no	1.14169	2.45067e-13	1.87699e-12	up	yes	0.901559	3.86332e-08	2.17289e-07	up	no	protein_coding	chrChr01:38864754-38867592:+	gi|224056541|ref|XP_002298901.1|	1590	0	hypothetical protein POPTR_0001s38320g [Populus trichocarpa]	gi|566153456|ref|XM_002298865.2|	1551	0	Populus trichocarpa hypothetical protein (POPTR_0001s38320g) mRNA, complete cds	Q9M2K4	283	1e-86	Basic leucine zipper 61	.	.	.	.	pfam03131	bZIP_Maf	bZIP Maf transcription factor. Maf transcription factors contain a conserved basic region leucine zipper (bZIP) domain, which mediates their dimerization and DNA binding property. Thus, this family is probably related to pfam00170. This family also includes the DNA_binding domain of Skn-1, this domain lacks the leucine zipper found in other bZip domains, and binds DNA is a monomer.	GO:0045893|positive regulation of transcription, DNA-templated;GO:0006351|transcription, DNA-templated;	GO:0005634|nucleus;
	Potri.002G167100	1.18565	0	2.57691e-22	up	yes	0.481205	0.00023726	0.00105351	up	no	1.52673	0.0004619	0.00415739	up	yes	0.677917	3.82798e-08	1.94104e-07	up	no	1.9609	1.39835e-66	6.86952e-65	up	yes	protein_coding	chrChr02:12620536-12625136:+	gi|566158430|ref|XP_002301393.2|	2205	0	G-box binding factor 3 family protein [Populus trichocarpa]	gi|566158429|ref|XM_002301357.2|	1487	0	Populus trichocarpa G-box binding factor 3 family protein (POPTR_0002s16870g) mRNA, complete cds	Q99089	378	5e-125	Common plant regulatory factor 1	.	.	.	.	pfam07777	MFMR	G-box binding protein MFMR. This region is found to the N-terminus of the pfam00170 transcription factor domain. It is between 150 and 200 amino acids in length. The N-terminal half is rather rich in proline residues and has been termed the PRD (proline rich domain), whereas the C-terminal half is more polar and has been called the MFMR (multifunctional mosaic region). It has been suggested that …	GO:0006351|transcription, DNA-templated;	GO:0005634|nucleus;
	Potri.014G094200	-0.648498	0	8.14373e-20	down	no	-0.613641	1.26548e-20	2.37177e-19	down	no	1.17371	0.00612323	0.0326811	up	yes	-0.0931046	0.115912	0.19756	down	no	0.0419346	0.559026	0.680569	up	no	protein_coding	chrChr14:7344051-7349990:+	gi|743789923|ref|XP_011037572.1|	1919	0	PREDICTED: G-box-binding factor 3-like isoform X4 [Populus euphratica]	gi|743789922|ref|XM_011039270.1|	1431	0	PREDICTED: Populus euphratica common plant regulatory factor 1-like (LOC105134726), transcript variant X4, mRNA	Q99089	341	4e-109	Common plant regulatory factor 1	.	.	.	.	pfam07777	MFMR	G-box binding protein MFMR. This region is found to the N-terminus of the pfam00170 transcription factor domain. It is between 150 and 200 amino acids in length. The N-terminal half is rather rich in proline residues and has been termed the PRD (proline rich domain), whereas the C-terminal half is more polar and has been called the MFMR (multifunctional mosaic region). It has been suggested that …	GO:0006351|transcription, DNA-templated;	GO:0005634|nucleus;
	Potri.004G203400	-1.72329	0	1.08402e-142	down	yes	-0.970464	1.3097e-59	7.94154e-58	down	no	-1.32796	4.63599e-07	1.05401e-05	down	yes	-1.49367	6.93133e-132	5.51361e-130	down	yes	-1.27594	1.1403e-67	5.78662e-66	down	yes	protein_coding	chrChr04:21364766-21371689:+	gi|566167787|ref|XP_006384820.1|	2278	0	bZIP family transcription factor family protein [Populus trichocarpa]	gi|566167786|ref|XM_006384758.1|	1706	0	Populus trichocarpa bZIP family transcription factor family protein (POPTR_0004s21360g) mRNA, complete cds	Q53Q70	387	7e-124	Transcription factor TGAL4	.	.	.	.	pfam14144	DOG1	Seed dormancy control. This family of plant proteins appears to be a highly specific controller seed dormancy.	GO:0006952|defense response;GO:0006351|transcription, DNA-templated;	GO:0005634|nucleus;
	Potri.005G082000	-1.16928	0	1.64081e-87	down	yes	-0.895391	8.19276e-65	5.48127e-63	down	no	-1.13684	1.29952e-05	0.000195181	down	yes	-1.01625	1.21059e-91	6.38516e-90	down	yes	-1.61588	5.3302e-123	6.3334e-121	down	yes	protein_coding	chrChr05:6040084-6045966:+	gi|224081214|ref|XP_002306337.1|	1923	0	TGA-type basic leucine zipper protein TGA1.1 [Populus trichocarpa]	gi|566170174|ref|XM_002306301.2|	1473	0	Populus trichocarpa TGA-type basic leucine zipper protein TGA1.1 (POPTR_0005s08370g) mRNA, complete cds	Q39237	506	1e-172	Transcription factor TGA1	.	.	.	.	pfam14144	DOG1	Seed dormancy control. This family of plant proteins appears to be a highly specific controller seed dormancy.	GO:0042742|defense response to bacterium;GO:0006351|transcription, DNA-templated;	GO:0005634|nucleus;
	Potri.007G085700	-1.16133	0	1.47111e-122	down	yes	-0.836476	6.38565e-90	6.34734e-88	down	no	-1.19321	4.64832e-05	0.000581508	down	yes	-1.03939	6.49896e-151	6.07808e-149	down	yes	-1.24161	3.1488e-88	2.26698e-86	down	yes	protein_coding	chrChr07:11114652-11120572:-	gi|566179871|ref|XP_002310002.2|	1998	0	TGA-type basic leucine zipper protein TGA1.1 [Populus trichocarpa]	gi|566179870|ref|XM_002309966.2|	1741	0	Populus trichocarpa TGA-type basic leucine zipper protein TGA1.1 (POPTR_0007s06180g) mRNA, complete cds	Q39237	523	3e-176	Transcription factor TGA1	.	.	.	.	pfam14144	DOG1	Seed dormancy control. This family of plant proteins appears to be a highly specific controller seed dormancy.	GO:0042742|defense response to bacterium;GO:0006351|transcription, DNA-templated;	GO:0005634|nucleus;
	Potri.007G079900	-1.06994	0	7.02356e-22	down	yes	-0.794406	1.37753e-13	1.71158e-12	down	no	-1.29521	0.00039159	0.00362353	down	yes	-1.06467	1.29277e-26	1.88088e-25	down	yes	-1.53248	1.79194e-34	3.99227e-33	down	yes	protein_coding	chrChr07:10391735-10394027:+	gi|224096355|ref|XP_002310608.1|	1265	2e-171	TGA-type basic leucine zipper protein TGA1.1 [Populus trichocarpa]	gi|566179961|ref|XM_002310572.2|	1015	0	Populus trichocarpa TGA-type basic leucine zipper protein TGA1.1 (POPTR_0007s06710g) mRNA, complete cds	Q39162	326	5e-106	Transcription factor TGA4	.	.	.	.	pfam14144	DOG1	Seed dormancy control. This family of plant proteins appears to be a highly specific controller seed dormancy.	GO:0009409|response to cold;GO:0006351|transcription, DNA-templated;	GO:0005634|nucleus;
C2C2	Potri.001G188500	-2.08894	0	0.00099386	down	yes	-0.576957	0.192768	0.334797	down	no	0.18641	0.719723	0.858726	up	no	0.920827	0.00701112	0.0170179	up	no	0.0117316	0.977066	0.98417	up	no	protein_coding	chrChr01:16658524-16659980:-	gi|743906662|ref|XP_011046757.1|	961	9e-125	PREDICTED: GATA transcription factor 9-like [Populus euphratica]	gi|743906661|ref|XM_011048455.1|	1108	0	PREDICTED: Populus euphratica GATA transcription factor 9-like (LOC105141273), mRNA	O82632	198	5e-58	GATA transcription factor 9	YMR136w	59.7	9e-09	COG5641	pfam00320	GATA	GATA zinc finger. This domain uses four cysteine residues to coordinate a zinc ion. This domain binds to DNA. Two GATA zinc fingers are found in the GATA transcription factors. However there are several proteins which only contains a single copy of the domain.	GO:0030154|cell differentiation;GO:0007623|circadian rhythm;GO:0009416|response to light stimulus;	GO:0005634|nucleus;GO:0005667|transcription factor complex;
	Potri.006G237700	0.41727	0	0.055017	up	no	0.165068	0.424575	0.589643	up	no	0.343817	0.090915	0.240057	up	no	1.22565	2.03145e-13	1.56409e-12	up	yes	0.394102	0.0526859	0.104379	up	no	protein_coding	chrChr06:24697287-24699200:+	gi|743813808|ref|XP_011019597.1|	1576	0	PREDICTED: GATA transcription factor 12 [Populus euphratica]	gi|743813807|ref|XM_011021295.1|	1408	0	PREDICTED: Populus euphratica GATA transcription factor 12 (LOC105122276), mRNA	P69781	246	3e-74	GATA transcription factor 12	YMR136w	53.5	1e-06	COG5641	pfam00320	GATA	GATA zinc finger. This domain uses four cysteine residues to coordinate a zinc ion. This domain binds to DNA. Two GATA zinc fingers are found in the GATA transcription factors. However there are several proteins which only contains a single copy of the domain.	GO:0030154|cell differentiation;GO:0007623|circadian rhythm;GO:0009416|response to light stimulus;	GO:0005634|nucleus;GO:0005667|transcription factor complex;
	Potri.007G024500	-0.144235	0	0.915763	down	no	1.21351	0.0886052	0.183596	up	no	1.53117	0.0447025	0.145578	up	no	2.5664	2.30235e-06	9.66953e-06	up	yes	2.28847	0.000318785	0.00106419	up	yes	protein_coding	chrChr07:1849537-1850974:-	gi|566181029|ref|XP_002310237.2|	1182	5e-159	MONOPOLE family protein [Populus trichocarpa]	gi|743838807|ref|XM_011027496.1|	1109	0	PREDICTED: Populus euphratica GATA transcription factor 18 (LOC105126589), mRNA	Q8LC79	202	3e-59	GATA transcription factor 18	.	.	.	.	pfam00320	GATA	GATA zinc finger. This domain uses four cysteine residues to coordinate a zinc ion. This domain binds to DNA. Two GATA zinc fingers are found in the GATA transcription factors. However there are several proteins which only contains a single copy of the domain.	GO:0030154|cell differentiation;GO:0009793|embryo development ending in seed dormancy;GO:0009909|regulation of flower development;GO:0006355|regulation of transcription, DNA-templated;	GO:0005634|nucleus;GO:0005667|transcription factor complex;
	Potri.002G142800	-1.16054	0	1.88455e-07	down	yes	-1.20652	1.4108e-08	1.12831e-07	down	yes	0.00351228	0.989062	0.994845	up	no	-0.22954	0.191734	0.298608	down	no	-1.52525	3.4377e-11	2.54389e-10	down	yes	protein_coding	chrChr02:10597460-10598816:+	gi|566158005|ref|XP_002301258.2|	876	2e-113	hypothetical protein POPTR_0002s14380g [Populus trichocarpa]	gi|566158004|ref|XM_002301222.2|	1204	0	Populus trichocarpa hypothetical protein (POPTR_0002s14380g) mRNA, complete cds	O49743	189	1e-55	GATA transcription factor 4	YLR013w	54.3	5e-08	COG5641	pfam00320	GATA	GATA zinc finger. This domain uses four cysteine residues to coordinate a zinc ion. This domain binds to DNA. Two GATA zinc fingers are found in the GATA transcription factors. However there are several proteins which only contains a single copy of the domain.	GO:0030154|cell differentiation;GO:0009416|response to light stimulus;	GO:0005634|nucleus;GO:0005667|transcription factor complex;
	Potri.010G001300	1.38519	0	5.91691e-16	up	yes	0.70066	8.76754e-05	0.000422396	up	no	0.436311	0.04819	0.153557	up	no	0.620886	0.0004879	0.00147499	up	no	1.17352	6.96563e-12	5.40785e-11	up	yes	protein_coding	chrChr10:149903-151135:-	gi|566188455|ref|XP_006378027.1|	565	8e-69	hypothetical protein POPTR_0010s00360g [Populus trichocarpa]	gi|566188454|ref|XM_006377965.1|	993	0	Populus trichocarpa hypothetical protein (POPTR_0010s00360g) mRNA, complete cds	Q8LG10	135	8e-37	GATA transcription factor 15	.	.	.	.	pfam00320	GATA	GATA zinc finger. This domain uses four cysteine residues to coordinate a zinc ion. This domain binds to DNA. Two GATA zinc fingers are found in the GATA transcription factors. However there are several proteins which only contains a single copy of the domain.	GO:0030154|cell differentiation;	GO:0005634|nucleus;GO:0005667|transcription factor complex;
	Potri.014G058600	-1.84306	0	5.58384e-07	down	yes	-0.712865	0.0151883	0.0427941	down	no	0.309019	0.442121	0.658049	up	no	1.50393	8.98854e-15	7.58713e-14	up	yes	1.01472	8.51691e-05	0.000314966	up	yes	protein_coding	chrChr14:4540248-4541744:+	gi|566202793|ref|XP_006375265.1|	1002	2e-131	hypothetical protein POPTR_0014s05760g [Populus trichocarpa]	gi|566202792|ref|XM_006375203.1|	1257	0	Populus trichocarpa hypothetical protein (POPTR_0014s05760g) mRNA, complete cds	O49743	189	9e-55	GATA transcription factor 4	YMR136w	55.1	3e-07	COG5641	pfam00320	GATA	GATA zinc finger. This domain uses four cysteine residues to coordinate a zinc ion. This domain binds to DNA. Two GATA zinc fingers are found in the GATA transcription factors. However there are several proteins which only contains a single copy of the domain.	GO:0030154|cell differentiation;GO:0009416|response to light stimulus;	GO:0005634|nucleus;GO:0005667|transcription factor complex;
	Potri.004G161500	0.35155	0	1.84305e-07	up	no	0.0167321	0.785575	0.874988	up	no	1.38979	0.00208348	0.0139247	up	yes	1.07738	1.3252e-93	7.13099e-92	up	yes	-0.192985	0.0123251	0.0295055	down	no	protein_coding	chrChr04:18221923-18223879:+	gi|566166936|ref|XP_002305457.2|	1376	0	hypothetical protein POPTR_0004s16860g [Populus trichocarpa]	gi|566166935|ref|XM_002305421.2|	1376	0	Populus trichocarpa hypothetical protein (POPTR_0004s16860g) mRNA, complete cds	Q9FH57	177	3e-48	GATA transcription factor 5	YMR136w	53.1	2e-06	COG5641	pfam00320	GATA	GATA zinc finger. This domain uses four cysteine residues to coordinate a zinc ion. This domain binds to DNA. Two GATA zinc fingers are found in the GATA transcription factors. However there are several proteins which only contains a single copy of the domain.	GO:0030154|cell differentiation;	GO:0005634|nucleus;GO:0005667|transcription factor complex;
	Potri.008G038900	0.888484	0	3.59935e-22	up	no	0.688336	1.39612e-15	1.95064e-14	up	no	2.79711	8.42883e-06	0.000135374	up	yes	1.42953	1.82306e-76	7.65657e-75	up	yes	0.58607	4.67375e-08	2.60813e-07	up	no	protein_coding	chrChr08:2194430-2198138:+	gi|224097884|ref|XP_002311088.1|	1743	0	zinc finger family protein [Populus trichocarpa]	gi|566182233|ref|XM_002311052.2|	1765	0	Populus trichocarpa zinc finger family protein (POPTR_0008s03880g) mRNA, complete cds	Q9SV30	150	6e-39	GATA transcription factor 8	YMR136w	58.9	3e-08	COG5641	pfam00320	GATA	GATA zinc finger. This domain uses four cysteine residues to coordinate a zinc ion. This domain binds to DNA. Two GATA zinc fingers are found in the GATA transcription factors. However there are several proteins which only contains a single copy of the domain.	GO:0030154|cell differentiation;GO:0007623|circadian rhythm;GO:0009845|seed germination;	GO:0005634|nucleus;GO:0005667|transcription factor complex;
	Potri.010G223300	0.40216	0	0.00196219	up	no	0.179001	0.132951	0.252993	up	no	2.74886	6.62864e-05	0.000787731	up	yes	1.37647	6.98103e-49	1.85105e-47	up	yes	0.68468	2.10619e-08	1.21957e-07	up	no	protein_coding	chrChr10:20747463-20750870:-	gi|566192290|ref|XP_006378769.1|	1580	0	hypothetical protein POPTR_0010s23010g [Populus trichocarpa]	gi|566192289|ref|XM_006378707.1|	2073	0	Populus trichocarpa hypothetical protein (POPTR_0010s23010g) mRNA, complete cds	Q9SV30	148	4e-38	GATA transcription factor 8	YMR136w	61.2	6e-09	COG5641	pfam00320	GATA	GATA zinc finger. This domain uses four cysteine residues to coordinate a zinc ion. This domain binds to DNA. Two GATA zinc fingers are found in the GATA transcription factors. However there are several proteins which only contains a single copy of the domain.	GO:0030154|cell differentiation;GO:0007623|circadian rhythm;GO:0009845|seed germination;	GO:0005634|nucleus;GO:0005667|transcription factor complex;
	Potri.013G059600	0.0530149	0	0.826872	up	no	-0.253628	0.140275	0.263436	down	no	2.89472	6.00609e-05	0.000721401	up	yes	0.447239	0.00273854	0.00723382	up	no	-0.322937	0.073979	0.138883	down	no	protein_coding	chrChr13:4460579-4462220:+	gi|566199629|ref|XP_002319169.2|	1506	0	hypothetical protein POPTR_0013s05610g [Populus trichocarpa]	gi|566199628|ref|XM_002319133.2|	1202	0	Populus trichocarpa hypothetical protein (POPTR_0013s05610g) mRNA, complete cds	P69781	128	5e-32	GATA transcription factor 12	YMR136w	53.5	6e-07	COG5641	pfam00320	GATA	GATA zinc finger. This domain uses four cysteine residues to coordinate a zinc ion. This domain binds to DNA. Two GATA zinc fingers are found in the GATA transcription factors. However there are several proteins which only contains a single copy of the domain.	GO:0030154|cell differentiation;GO:0007623|circadian rhythm;GO:0009416|response to light stimulus;	GO:0005634|nucleus;GO:0005667|transcription factor complex;
	Potri.018G053600	3.4624	0	0.061187	up	no	2.85902	0.104205	0.208912	up	no	5.15298	0.000471774	0.00422185	up	yes	4.32097	0.00256826	0.00682407	up	yes	3.89701	0.0105567	0.0257228	up	yes	protein_coding	chrChr18:5587016-5588879:+	gi|118489347|gb|ABK96478.1|	1166	1e-155	unknown [Populus trichocarpa x Populus deltoides]	gi|118489346|gb|EF148510.1|	1195	0	Populus trichocarpa x Populus deltoides clone WS0131_P03 unknown mRNA	Q5HZ36	75.9	1e-13	GATA transcription factor 21	.	.	.	.	pfam00320	GATA	GATA zinc finger. This domain uses four cysteine residues to coordinate a zinc ion. This domain binds to DNA. Two GATA zinc fingers are found in the GATA transcription factors. However there are several proteins which only contains a single copy of the domain.	GO:0030154|cell differentiation;GO:0007623|circadian rhythm;GO:0009740|gibberellic acid mediated signaling pathway;GO:0010255|glucose mediated signaling pathway;GO:0009910|negative regulation of flower development;GO:0010187|negative regulation of seed germination;GO:0010380|regulation of chlorophyll biosynthetic process;GO:0010468|regulation of gene expression;GO:0051171|regulation of nitrogen c…	GO:0005634|nucleus;GO:0005667|transcription factor complex;
	Potri.005G117600	0.880451	0	0.00150139	up	no	0.590995	0.0264037	0.0683663	up	no	-0.151063	0.713822	0.855238	down	no	1.14913	1.22765e-06	5.31533e-06	up	yes	1.19703	8.55207e-07	4.14831e-06	up	yes	protein_coding	chrChr05:9096540-9098179:-	gi|566170906|ref|XP_006383142.1|	1488	0	zinc finger family protein [Populus trichocarpa]	gi|566170905|ref|XM_006383080.1|	1330	0	Populus trichocarpa zinc finger family protein (POPTR_0005s11960g) mRNA, complete cds	Q9FH57	236	2e-71	GATA transcription factor 5	.	.	.	.	pfam00320	GATA	GATA zinc finger. This domain uses four cysteine residues to coordinate a zinc ion. This domain binds to DNA. Two GATA zinc fingers are found in the GATA transcription factors. However there are several proteins which only contains a single copy of the domain.	GO:0030154|cell differentiation;	GO:0005634|nucleus;GO:0005667|transcription factor complex;
	Potri.013G015000	1.61592	0	4.54048e-11	up	yes	1.38637	4.77724e-09	4.01328e-08	up	yes	0.667169	0.170408	0.364408	up	no	0.167213	0.584884	0.698914	up	no	0.479702	0.0877533	0.160074	up	no	protein_coding	chrChr13:954102-957286:+	gi|224123076|ref|XP_002318989.1|	584	1e-71	transcription factor S-II domain-containing family protein [Populus trichocarpa]	gi|566198853|ref|XM_002318953.2|	421	0	Populus trichocarpa transcription factor S-II domain-containing family protein (POPTR_0013s01650g) mRNA, complete cds	.	.	.	.	SPCC1259.03	51.2	3e-07	COG1594	pfam01096	TFIIS_C	Transcription factor S-II (TFIIS).	.	.
C2H2	Potri.013G019200	0.537836	0	7.60433e-08	up	no	0.734677	4.02622e-16	5.80611e-15	up	no	-0.039506	0.954917	0.980225	down	no	0.207529	0.0355064	0.0716615	up	no	1.21951	4.84944e-34	1.0602e-32	up	yes	protein_coding	chrChr13:1245933-1249721:-	gi|743829964|ref|XP_011023656.1|	2276	0	PREDICTED: zinc finger protein NUTCRACKER-like [Populus euphratica]	gi|743829963|ref|XM_011025354.1|	1923	0	PREDICTED: Populus euphratica zinc finger protein NUTCRACKER-like (LOC105125064), mRNA	Q9SCQ6	327	1e-101	Protein indeterminate-domain 2	.	.	.	.	pfam08430	Fork_head_N	Forkhead N-terminal region. The region described in this family is found towards the N-terminus of various eukaryotic fork head/HNF-3-related transcription factors (which contain the pfam00250 domain). These proteins play key roles in embryogenesis, maintenance of differentiated cell states, and tumorigenesis.	GO:0006355|regulation of transcription, DNA-templated;GO:0006351|transcription, DNA-templated;	.
E2F/DP	Potri.012G075300	1.23852	0	0.00173836	up	yes	1.15668	0.00182118	0.00667005	up	yes	0.4755	0.296564	0.517354	up	no	0.606056	0.135378	0.225161	up	no	1.06049	0.0045848	0.0121953	up	yes	protein_coding	chrChr12:10052133-10056258:+	gi|224119208|ref|XP_002318015.1|	1905	0	transcription factor family protein [Populus trichocarpa]	gi|743898727|ref|XM_011044356.1|	1202	0	PREDICTED: Populus euphratica E2F transcription factor-like E2FE (LOC105138305), transcript variant X2, mRNA	Q8LSZ4	355	7e-117	E2F transcription factor-like E2FE	.	.	.	.	pfam02319	E2F_TDP	E2F/DP family winged-helix DNA-binding domain. This family contains the transcription factor E2F and its dimerization partners TDP1 and TDP2, which stimulate E2F-dependent transcription. E2F binds to DNA as a homodimer or as a heterodimer in association with TDP1/2, the heterodimer having increased binding efficiency. The crystal structure of an E2F4-DP2-DNA complex shows that the DNA-binding dom…	GO:0042023|DNA endoreduplication;GO:0032876|negative regulation of DNA endoreduplication;GO:0006351|transcription, DNA-templated;	GO:0005634|nucleus;GO:0005667|transcription factor complex;
	Potri.007G059200	3.76417	0	0.0328041	up	yes	3.17903	0.0608035	0.135752	up	no	2.62055	0.173767	0.369024	up	no	3.4772	0.0252513	0.0532246	up	no	2.63739	0.14025	0.234795	up	no	protein_coding	chrChr07:6336798-6337305:+	.	.	.	.	.	.	.	.	.	.	.	.	.	.	.	.	pfam10238	Eapp_C	E2F-associated phosphoprotein. This entry represents the conserved C-terminal portion of an E2F binding protein. E2F transcription factors play an essential role in cell proliferation and apoptosis and their activity is frequently deregulated in human cancers. E2F activity is regulated by a variety of mechanisms, frequently mediated by proteins binding to individual members or a subgroup of the f…	.	.
GRAS	Potri.003G122400	-0.769843	0	0.00158331	down	no	1.02461	1.63597e-10	1.59148e-09	up	yes	0.929195	6.54463e-06	0.000109237	up	no	1.02161	8.44571e-11	5.40633e-10	up	yes	0.544099	0.00217337	0.00619601	up	no	protein_coding	chrChr03:14446091-14449354:+	gi|224071735|ref|XP_002303565.1|	3435	0	scarecrow transcription factor family protein [Populus trichocarpa]	gi|743871192|ref|XM_011035492.1|	2993	0	PREDICTED: Populus euphratica scarecrow-like protein 28 (LOC105132162), mRNA	Q9CAN3	696	0	Scarecrow-like protein 28	.	.	.	.	pfam03514	GRAS	GRAS domain family. Proteins in the GRAS (GAI, RGA, SCR) family are known as major players in gibberellin (GA) signaling, which regulates various aspects of plant growth and development. Mutation of the SCARECROW (SCR) gene results in a radial pattern defect, loss of a ground tissue layer, in the root. The PAT1 protein is involved in phytochrome A signal transduction. A sequence, structure and ev…	GO:0006355|regulation of transcription, DNA-templated;GO:0006351|transcription, DNA-templated;	GO:0005634|nucleus;
	Potri.005G145600	2.18308	0	0.057982	up	no	2.46057	0.010583	0.0314149	up	yes	2.36318	0.0194709	0.0790175	up	no	3.10094	0.000295197	0.000927576	up	yes	2.33228	0.0160443	0.0372114	up	yes	protein_coding	chrChr05:12620257-12621699:+	gi|566172105|ref|XP_002306498.2|	2336	0	scarecrow transcription factor family protein [Populus trichocarpa]	gi|566172104|ref|XM_002306462.2|	1440	0	Populus trichocarpa scarecrow transcription factor family protein (POPTR_0005s18920g) mRNA, complete cds	Q9SN22	521	0	Scarecrow-like protein 32	.	.	.	.	pfam03514	GRAS	GRAS domain family. Proteins in the GRAS (GAI, RGA, SCR) family are known as major players in gibberellin (GA) signaling, which regulates various aspects of plant growth and development. Mutation of the SCARECROW (SCR) gene results in a radial pattern defect, loss of a ground tissue layer, in the root. The PAT1 protein is involved in phytochrome A signal transduction. A sequence, structure and ev…	GO:0006355|regulation of transcription, DNA-templated;GO:0006351|transcription, DNA-templated;	GO:0005634|nucleus;
	Potri.009G048700	-0.789318	0	1.42556e-23	down	no	-0.464063	4.6858e-10	4.37929e-09	down	no	0.309768	0.331739	0.554382	up	no	-0.262747	0.000115522	0.000387807	down	no	-1.14872	4.76559e-34	1.04265e-32	down	yes	protein_coding	chrChr09:5391401-5393728:+	gi|224106229|ref|XP_002314093.1|	2426	0	scarecrow-like transcription factor 3 family protein [Populus trichocarpa]	gi|156255260|gb|AC208940.1|	2328	0	Populus trichocarpa clone JGIACSB1085-L05, complete sequence	Q9LPR8	682	0	Scarecrow-like protein 3	.	.	.	.	pfam03514	GRAS	GRAS domain family. Proteins in the GRAS (GAI, RGA, SCR) family are known as major players in gibberellin (GA) signaling, which regulates various aspects of plant growth and development. Mutation of the SCARECROW (SCR) gene results in a radial pattern defect, loss of a ground tissue layer, in the root. The PAT1 protein is involved in phytochrome A signal transduction. A sequence, structure and ev…	GO:0006355|regulation of transcription, DNA-templated;GO:0009739|response to gibberellin;GO:0006351|transcription, DNA-templated;	GO:0005634|nucleus;
	Potri.014G164400	-0.932308	0	1.2741e-21	down	no	-0.579291	1.11209e-10	1.09719e-09	down	no	-0.900584	0.00768059	0.0390654	down	no	-0.680542	1.75644e-15	1.54915e-14	down	no	-1.48146	4.3461e-44	1.30294e-42	down	yes	protein_coding	chrChr14:12989810-12991993:-	gi|224131790|ref|XP_002321179.1|	2778	0	hypothetical protein POPTR_0014s16230g [Populus trichocarpa]	gi|743910862|ref|XM_011050654.1|	1903	0	PREDICTED: Populus euphratica scarecrow-like transcription factor PAT1 (LOC105142832), transcript variant X2, mRNA	Q9LDL7	716	0	Scarecrow-like transcription factor PAT1	.	.	.	.	pfam03514	GRAS	GRAS domain family. Proteins in the GRAS (GAI, RGA, SCR) family are known as major players in gibberellin (GA) signaling, which regulates various aspects of plant growth and development. Mutation of the SCARECROW (SCR) gene results in a radial pattern defect, loss of a ground tissue layer, in the root. The PAT1 protein is involved in phytochrome A signal transduction. A sequence, structure and ev…	GO:0009640|photomorphogenesis;GO:0006355|regulation of transcription, DNA-templated;GO:0006351|transcription, DNA-templated;	GO:0005737|cytoplasm;GO:0005634|nucleus;
HB	Potri.002G124100	-0.00645437	0	0.975586	down	no	0.0563272	0.697134	0.81363	up	no	1.71003	0.000341842	0.00321416	up	yes	1.20529	4.36819e-24	5.79384e-23	up	yes	-0.519526	0.00161596	0.00472391	down	no	protein_coding	chrChr02:9309765-9311320:+	gi|224063491|ref|XP_002301170.1|	1138	2e-153	homeobox-leucine zipper transcription factor family protein [Populus trichocarpa]	gi|224063490|ref|XM_002301134.1|	999	0	Populus trichocarpa homeobox-leucine zipper transcription factor family protein (POPTR_0002s12560g) mRNA, complete cds	Q6X7J9	221	1e-67	WUSCHEL-related homeobox 4	.	.	.	.	pfam00046	Homeobox	Homeobox domain.	GO:0051301|cell division;GO:0010067|procambium histogenesis;GO:0006355|regulation of transcription, DNA-templated;GO:0007165|signal transduction;GO:0006351|transcription, DNA-templated;GO:0001944|vasculature development;	GO:0005634|nucleus;
HSF	Potri.006G049200	1.3625	0	3.90987e-38	up	yes	0.975288	1.86307e-18	3.05556e-17	up	no	1.21578	2.28073e-12	1.30908e-10	up	yes	1.29598	1.91416e-34	3.60574e-33	up	yes	1.83337	2.50966e-57	1.03612e-55	up	yes	protein_coding	chrChr06:3534435-3536506:+	gi|743909206|ref|XP_011048077.1|	1002	4e-132	PREDICTED: heat stress transcription factor B-3 [Populus euphratica]	gi|566174497|ref|XM_002307987.2|	1255	0	Populus trichocarpa Heat Stress Transcription Factor family protein (POPTR_0006s04770g) mRNA, complete cds	O22230	201	1e-59	Heat stress transcription factor B-3	YGL073w	81.3	1e-15	COG5169	pfam00447	HSF_DNA-bind	HSF-type DNA-binding.	GO:0046686|response to cadmium ion;GO:0006351|transcription, DNA-templated;	GO:0005737|cytoplasm;GO:0005634|nucleus;
	Potri.016G056500	1.0455	0	1.42911e-18	up	yes	0.899753	1.09165e-13	1.36491e-12	up	no	0.611938	0.017575	0.0733316	up	no	1.32384	1.56871e-35	3.03107e-34	up	yes	1.08078	2.25927e-18	2.64153e-17	up	yes	protein_coding	chrChr16:3747050-3749164:-	gi|566208889|ref|XP_002323320.2|	1163	9e-157	Heat Stress Transcription Factor family protein [Populus trichocarpa]	gi|743869672|ref|XM_011035043.1|	1166	0	PREDICTED: Populus euphratica heat stress transcription factor B-3-like (LOC105131860), mRNA	O22230	218	4e-66	Heat stress transcription factor B-3	SPAC2E12.02.02	90.9	8e-19	COG5169	pfam00447	HSF_DNA-bind	HSF-type DNA-binding.	GO:0046686|response to cadmium ion;GO:0006351|transcription, DNA-templated;	GO:0005737|cytoplasm;GO:0005634|nucleus;
	Potri.008G157600	-0.636948	0	0.295931	down	no	-1.79184	0.00178602	0.00655641	down	yes	-0.449311	0.33516	0.557803	down	no	1.94148	4.81218e-11	3.13665e-10	up	yes	0.323353	0.41087	0.547191	up	no	protein_coding	chrChr08:10685804-10687987:+	gi|224099843|ref|XP_002311642.1|	1671	0	Heat Stress Transcription Factor family protein [Populus trichocarpa]	gi|566184189|ref|XM_002311606.2|	1561	0	Populus trichocarpa Heat Stress Transcription Factor family protein (POPTR_0008s15740g) mRNA, complete cds	Q9LUH8	387	3e-128	Heat stress transcription factor A-6b	ECU08g0970_1	90.9	5e-20	COG5169	pfam00447	HSF_DNA-bind	HSF-type DNA-binding.	GO:0006351|transcription, DNA-templated;	GO:0005737|cytoplasm;GO:0005634|nucleus;
	Potri.002G048200	0.40643	0	0.091685	up	no	0.517887	0.00858688	0.026185	up	no	-0.254599	0.603368	0.782513	down	no	1.25175	2.47739e-13	1.89646e-12	up	yes	-0.650565	0.0189656	0.0430173	down	no	protein_coding	chrChr02:3139155-3142068:-	gi|914292020|gb|AKV56396.1|	1743	0	heat shock transcription factor A7a2 [Populus simonii]	gi|743840061|ref|XR_842497.1|	1982	0	PREDICTED: Populus euphratica heat stress transcription factor A-6b-like (LOC105126809), transcript variant X2, misc_RNA	Q9LUH8	347	3e-110	Heat stress transcription factor A-6b	SPAC8C9.14_1	92.4	3e-19	COG5169	pfam00447	HSF_DNA-bind	HSF-type DNA-binding.	GO:0006351|transcription, DNA-templated;	GO:0005737|cytoplasm;GO:0005634|nucleus;
	Potri.006G226800	0.124285	0	0.652196	up	no	-0.181171	0.384665	0.551523	down	no	-0.385192	0.140921	0.322918	down	no	1.29737	4.94114e-14	3.97914e-13	up	yes	1.28932	5.7089e-14	5.16469e-13	up	yes	protein_coding	chrChr06:23828297-23831778:-	gi|914292001|gb|AKV56387.1|	1670	0	heat shock transcription factor A2 [Populus simonii]	gi|743813078|ref|XR_841653.1|	1633	0	PREDICTED: Populus euphratica heat shock factor protein HSF30 (LOC105122179), transcript variant X3, misc_RNA	P41152	374	5e-119	Heat shock factor protein HSF30	SPAC8C9.14_1	91.7	8e-19	COG5169	pfam00447	HSF_DNA-bind	HSF-type DNA-binding.	GO:0006351|transcription, DNA-templated;	GO:0005634|nucleus;
	Potri.007G043800	0.577028	0	2.52962e-18	up	no	0.478339	3.00774e-16	4.36224e-15	up	no	0.516513	0.0020075	0.0135128	up	no	1.12814	1.41328e-102	8.42583e-101	up	yes	0.739803	4.06686e-26	6.79282e-25	up	no	protein_coding	chrChr07:3778290-3781782:-	gi|914292051|gb|AKV56411.1|	1093	1e-140	heat shock transcription factor B1 [Populus simonii]	gi|743900490|ref|XM_011045245.1|	1588	0	PREDICTED: Populus euphratica heat shock factor protein HSF24 (LOC105138975), mRNA	P22335	280	7e-86	Heat shock factor protein HSF24	SPAC2E12.02.02	102	8e-22	COG5169	pfam00447	HSF_DNA-bind	HSF-type DNA-binding.	GO:0006351|transcription, DNA-templated;	GO:0005634|nucleus;
	Potri.014G027100	-0.841229	0	0.0030557	down	no	0.00378772	0.986365	0.992704	up	no	0.060439	0.8085	0.909974	up	no	1.13913	2.89371e-10	1.76806e-09	up	yes	0.718324	0.000276384	0.000932875	up	no	protein_coding	chrChr14:2299827-2301609:+	gi|566202081|ref|XP_006374917.1|	1752	0	heat shock transcription factor HSF31 family protein [Populus trichocarpa]	gi|566202080|ref|XM_006374855.1|	1576	0	Populus trichocarpa heat shock transcription factor HSF31 family protein (POPTR_0014s02700g) mRNA, complete cds	Q9C635	335	2e-108	Heat stress transcription factor B-4	YGL073w	95.9	7e-20	COG5169	pfam00447	HSF_DNA-bind	HSF-type DNA-binding.	GO:0008356|asymmetric cell division;GO:0006351|transcription, DNA-templated;	GO:0005737|cytoplasm;GO:0005634|nucleus;
	Potri.001G273700	-1.15498	0	1.5879e-05	down	yes	-1.219	1.10694e-06	7.10198e-06	down	yes	-1.04108	0.000642657	0.0054252	down	yes	-0.477778	0.0277177	0.057696	down	no	-1.03533	3.30713e-05	0.000130702	down	yes	protein_coding	chrChr01:28036166-28038189:+	gi|224055283|ref|XP_002298460.1|	1280	1e-172	hypothetical protein POPTR_0001s28040g [Populus trichocarpa]	gi|743835335|ref|XM_011026690.1|	1208	0	PREDICTED: Populus euphratica heat stress transcription factor B-4-like (LOC105125998), mRNA	Q7XHZ0	261	4e-81	Heat stress transcription factor B-4b	YGL073w	87.4	3e-17	COG5169	pfam00447	HSF_DNA-bind	HSF-type DNA-binding.	GO:0006351|transcription, DNA-templated;	GO:0005634|nucleus;
	Potri.010G082000	1.19381	0	0.00020082	up	yes	0.478341	0.153147	0.281886	up	no	0.18838	0.720809	0.859325	up	no	1.1379	9.25381e-05	0.000314363	up	yes	0.620717	0.0520109	0.103224	up	no	protein_coding	chrChr10:10824410-10827002:-	gi|566189912|ref|XP_002315751.2|	1650	0	hypothetical protein POPTR_0010s09210g [Populus trichocarpa]	gi|743859570|ref|XM_011032327.1|	1738	0	PREDICTED: Populus euphratica heat stress transcription factor A-6b (LOC105130018), mRNA	Q9LUH8	376	2e-122	Heat stress transcription factor A-6b	SPAC2E12.02.02	92	1e-18	COG5169	pfam00447	HSF_DNA-bind	HSF-type DNA-binding.	GO:0006351|transcription, DNA-templated;	GO:0005737|cytoplasm;GO:0005634|nucleus;
	Potri.011G051600	0.938908	0	0.00362414	up	no	0.58783	0.047126	0.110423	up	no	0.217534	0.617579	0.791761	up	no	0.944009	0.000859002	0.00249386	up	no	1.10119	5.56272e-05	0.000211744	up	yes	protein_coding	chrChr11:4422341-4424133:-	gi|566193802|ref|XP_006377347.1|	1016	5e-136	hypothetical protein POPTR_0011s05130g [Populus trichocarpa]	gi|743900148|ref|XM_011045064.1|	796	0	PREDICTED: Populus euphratica heat stress transcription factor B-2a-like (LOC105138855), mRNA	Q6VBB2	123	2e-30	Heat stress transcription factor A-2b	SPAC8C9.14_1	78.6	2e-15	COG5169	pfam00447	HSF_DNA-bind	HSF-type DNA-binding.	GO:0006351|transcription, DNA-templated;	GO:0005737|cytoplasm;GO:0005634|nucleus;
MADS	Potri.001G112400	0.117744	0	0.807884	up	no	-0.298885	0.401647	0.567953	down	no	0.320192	0.405229	0.625474	up	no	0.556773	0.0674838	0.125092	up	no	1.36664	3.58243e-07	1.81324e-06	up	yes	protein_coding	chrChr01:8979540-8992141:+	gi|743852021|ref|XP_011029143.1|	1103	5e-148	PREDICTED: agamous-like MADS-box protein AGL19 [Populus euphratica]	gi|743852024|ref|XM_011030842.1|	1065	0	PREDICTED: Populus euphratica agamous-like MADS-box protein AGL19 (LOC105128978), transcript variant X2, mRNA	O82743	253	2e-80	Agamous-like MADS-box protein AGL19	YMR043w	66.6	2e-11	COG5068	pfam01486	K-box	K-box region. The K-box region is commonly found associated with SRF-type transcription factors see pfam00319. The K-box is a possible coiled-coil structure. Possible role in multimer formation.	GO:0009908|flower development;GO:0000165|MAPK cascade;GO:0045944|positive regulation of transcription from RNA polymerase II promoter;GO:0048510|regulation of timing of transition from vegetative to reproductive phase;GO:0006351|transcription, DNA-templated;GO:0010048|vernalization response;	GO:0005634|nucleus;
	Potri.003G170100	0.802904	0	0.00815716	up	no	0.884443	0.0017861	0.00655641	up	no	0.179682	0.61963	0.793228	up	no	0.88553	0.000735458	0.00215982	up	no	1.98618	2.76514e-18	3.22012e-17	up	yes	protein_coding	chrChr03:18010280-18011616:-	gi|566163076|ref|XP_006385892.1|	241	1e-21	hypothetical protein POPTR_0003s16830g [Populus trichocarpa]	gi|566163075|ref|XM_006385830.1|	136	3e-63	Populus trichocarpa hypothetical protein (POPTR_0003s16830g) mRNA, complete cds	.	.	.	.	.	.	.	.	pfam01486	K-box	K-box region. The K-box region is commonly found associated with SRF-type transcription factors see pfam00319. The K-box is a possible coiled-coil structure. Possible role in multimer formation.	.	.
	Potri.007G017000	0.256895	0	0.922453	up	no	-1.52045	0.491782	NA	down	no	0.361909	0.829871	0.91997	up	no	2.43573	0.0377546	0.0755893	up	no	2.68999	0.017677	0.0404904	up	yes	protein_coding	chrChr07:1305851-1308179:-	gi|10835358|gb|AAC13695.2|	1095	2e-146	PTD protein [Populus trichocarpa]	gi|743839247|ref|XM_011027592.1|	1051	0	PREDICTED: Populus euphratica floral homeotic protein DEFICIENS-like (LOC105126662), mRNA	P23706	248	3e-78	Floral homeotic protein DEFICIENS	YBR182c	62.8	6e-10	COG5068	pfam01486	K-box	K-box region. The K-box region is commonly found associated with SRF-type transcription factors see pfam00319. The K-box is a possible coiled-coil structure. Possible role in multimer formation.	GO:0000165|MAPK cascade;GO:0007275|multicellular organismal development;GO:0045944|positive regulation of transcription from RNA polymerase II promoter;GO:0006351|transcription, DNA-templated;	GO:0005634|nucleus;
	Potri.013G102600	-0.714168	0	0.0295456	down	no	-0.430591	0.133215	0.253306	down	no	0.0216706	0.949614	0.978444	up	no	0.17252	0.474975	0.600446	up	no	-1.34739	3.27735e-05	0.000129596	down	yes	protein_coding	chrChr13:11595878-11606937:-	gi|743922718|ref|XP_011005433.1|	1001	7e-135	PREDICTED: agamous-like MADS-box protein AGL12 isoform X1 [Populus euphratica]	gi|99907092|gb|DQ518914.1|	626	0	Populus tomentosa MADS box transcription factor (MADS2) mRNA, complete cds	Q38841	251	2e-81	Agamous-like MADS-box protein AGL12	YPL089c	64.7	6e-11	COG5068	pfam00319	SRF-TF	SRF-type transcription factor (DNA-binding and dimerization domain).	GO:0009908|flower development;GO:0000165|MAPK cascade;GO:0045944|positive regulation of transcription from RNA polymerase II promoter;GO:0040008|regulation of growth;GO:0048364|root development;GO:0006351|transcription, DNA-templated;GO:0010228|vegetative to reproductive phase transition of meristem;	GO:0005634|nucleus;
	Potri.012G100200	1.91989	0	0.0182696	up	yes	1.02292	0.228784	0.380313	up	no	2.92309	1.008e-05	0.000157205	up	yes	3.31341	9.33239e-09	5.01813e-08	up	yes	2.26347	0.000886883	0.00273225	up	yes	protein_coding	chrChr12:12536058-12542402:+	gi|566197754|ref|XP_002318140.2|	1071	3e-143	hypothetical protein POPTR_0012s10190g [Populus trichocarpa]	gi|566197753|ref|XM_002318104.2|	897	0	Populus trichocarpa hypothetical protein (POPTR_0012s10190g) mRNA, complete cds	Q9SBK9	151	7e-41	Transcription factor CAULIFLOWER	YMR043w	72	3e-13	COG5068	pfam00319	SRF-TF	SRF-type transcription factor (DNA-binding and dimerization domain).	GO:0030154|cell differentiation;GO:0009908|flower development;GO:0000165|MAPK cascade;GO:0045944|positive regulation of transcription from RNA polymerase II promoter;GO:0006351|transcription, DNA-templated;	GO:0005634|nucleus;
	Potri.003G119700	0.176488	0	0.762213	up	no	0.24229	0.538405	0.690198	up	no	1.07618	0.0114758	0.05292	up	no	-0.468491	0.27932	0.403043	down	no	1.49588	3.12157e-06	1.41969e-05	up	yes	protein_coding	chrChr03:14226060-14232012:-	gi|224074776|ref|XP_002304455.1|	990	4e-131	hypothetical protein POPTR_0003s11960g [Populus trichocarpa]	gi|743871357|ref|XM_011035530.1|	1012	0	PREDICTED: Populus euphratica agamous-like MADS-box protein AGL19 (LOC105132187), transcript variant X2, mRNA	O82743	230	1e-71	Agamous-like MADS-box protein AGL19	YPL089c	69.3	7e-12	COG5068	pfam00319	SRF-TF	SRF-type transcription factor (DNA-binding and dimerization domain).	GO:0009908|flower development;GO:0000165|MAPK cascade;GO:0045944|positive regulation of transcription from RNA polymerase II promoter;GO:0048510|regulation of timing of transition from vegetative to reproductive phase;GO:0006351|transcription, DNA-templated;GO:0010048|vernalization response;	GO:0005634|nucleus;
	Potri.010G167300	0.854086	0	0.165798	up	no	0.741241	0.155354	0.284986	up	no	1.20733	0.0124962	0.0564455	up	no	1.0946	0.0294311	0.0608129	up	no	1.34481	0.00512841	0.0134769	up	yes	protein_coding	chrChr10:17019889-17025769:-	gi|743799437|ref|XP_011013167.1|	1565	0	PREDICTED: MADS-box protein SVP isoform X2 [Populus euphratica]	gi|743799436|ref|XM_011014865.1|	1466	0	PREDICTED: Populus euphratica MADS-box protein SVP (LOC105117251), transcript variant X2, mRNA	Q1PFA4	267	5e-82	Agamous-like MADS-box protein AGL30	.	.	.	.	pfam00319	SRF-TF	SRF-type transcription factor (DNA-binding and dimerization domain).	GO:0010152|pollen maturation;GO:0045944|positive regulation of transcription from RNA polymerase II promoter;GO:0080092|regulation of pollen tube growth;GO:0006351|transcription, DNA-templated;	GO:0005634|nucleus;
	Potri.010G181300	0.634701	0	0.467197	up	no	0.0289355	0.968921	0.985067	up	no	-0.329595	0.685914	0.837582	down	no	1.02994	0.104887	0.181506	up	no	1.59851	0.00558169	0.0145516	up	yes	protein_coding	chrChr10:17955615-17956500:-	gi|224112415|ref|XP_002316181.1|	1025	9e-138	hypothetical protein POPTR_0010s18860g [Populus trichocarpa]	gi|566191562|ref|XM_002316145.2|	883	0	Populus trichocarpa hypothetical protein (POPTR_0010s18860g) mRNA, complete cds	.	.	.	.	.	.	.	.	pfam00319	SRF-TF	SRF-type transcription factor (DNA-binding and dimerization domain).	.	.
	Potri.019G076800	-0.902598	0	0.00132897	down	no	-0.683773	0.00668781	0.0210477	down	no	-0.382021	0.228423	0.439842	down	no	-0.174663	0.435865	0.564353	down	no	-2.36931	5.03427e-13	4.29138e-12	down	yes	protein_coding	chrChr19:11075010-11078428:-	gi|743863088|ref|XP_011031550.1|	1067	1e-145	PREDICTED: agamous-like MADS-box protein AGL12 [Populus euphratica]	gi|566239829|ref|XM_002325920.2|	637	0	Populus trichocarpa agamous-like MADS box protein AGL12 (POPTR_0019s10540g) mRNA, complete cds	Q38841	238	6e-77	Agamous-like MADS-box protein AGL12	YPL089c	68.9	1e-12	COG5068	pfam00319	SRF-TF	SRF-type transcription factor (DNA-binding and dimerization domain).	GO:0009908|flower development;GO:0000165|MAPK cascade;GO:0045944|positive regulation of transcription from RNA polymerase II promoter;GO:0040008|regulation of growth;GO:0048364|root development;GO:0006351|transcription, DNA-templated;GO:0010228|vegetative to reproductive phase transition of meristem;	GO:0005634|nucleus;
MYB	Potri.016G047900	-2.26695	0	1.20423e-205	down	yes	-1.75954	8.12232e-149	1.72565e-146	down	yes	-1.89987	4.05661e-18	4.28776e-16	down	yes	-3.47495	0	0	down	yes	-5.19434	0	0	down	yes	protein_coding	chrChr16:3044137-3047342:+	gi|224137870|ref|XP_002322672.1|	1759	0	myb family transcription factor family protein [Populus trichocarpa]	gi|566208743|ref|XM_002322636.2|	1858	0	Populus trichocarpa myb family transcription factor family protein (POPTR_0016s04830g) mRNA, complete cds	Q0WVU3	233	3e-68	Myb family transcription factor PHL5	.	.	.	.	pfam14379	Myb_CC_LHEQLE	MYB-CC type transfactor, LHEQLE motif. This family is found towards the C-terminus of Myb-CC type transcription factors, and carries a highly conserved LHEQLE sequence motif.	GO:0006355|regulation of transcription, DNA-templated;GO:0006351|transcription, DNA-templated;	GO:0005634|nucleus;
	Potri.006G191000	0.894076	0	0.267457	up	no	0.460666	0.548705	0.699215	up	no	1.62139	0.00751478	0.0384034	up	yes	-0.0729032	0.922878	0.950677	down	no	1.19401	0.0543528	0.107282	up	no	protein_coding	chrChr06:20569291-20573186:-	gi|566177278|ref|XP_002308371.2|	1979	0	myb family transcription factor family protein [Populus trichocarpa]	gi|566177277|ref|XM_002308335.2|	1680	0	Populus trichocarpa myb family transcription factor family protein (POPTR_0006s20540g) mRNA, complete cds	Q0WVU3	251	3e-75	Myb family transcription factor PHL5	.	.	.	.	pfam14379	Myb_CC_LHEQLE	MYB-CC type transfactor, LHEQLE motif. This family is found towards the C-terminus of Myb-CC type transcription factors, and carries a highly conserved LHEQLE sequence motif.	GO:0006355|regulation of transcription, DNA-templated;GO:0006351|transcription, DNA-templated;	GO:0005634|nucleus;
	Potri.013G060200	-0.591514	0	8.64579e-05	down	no	-0.416981	0.00105996	0.00409619	down	no	-1.02743	1.15463e-06	2.34256e-05	down	yes	-0.0558221	0.65078	0.74795	down	no	-0.88996	2.5665e-08	1.47298e-07	down	no	protein_coding	chrChr13:4523763-4527240:-	gi|566199638|ref|XP_002319702.2|	2294	0	myb family transcription factor family protein [Populus trichocarpa]	gi|566199637|ref|XM_002319666.2|	1922	0	Populus trichocarpa myb family transcription factor family protein (POPTR_0013s05670g) mRNA, complete cds	Q9SQQ9	456	2e-153	Myb-related protein 2	.	.	.	.	pfam14379	Myb_CC_LHEQLE	MYB-CC type transfactor, LHEQLE motif. This family is found towards the C-terminus of Myb-CC type transcription factors, and carries a highly conserved LHEQLE sequence motif.	GO:0006351|transcription, DNA-templated;	GO:0005634|nucleus;
	Potri.003G100100	-0.00777453	0	0.989066	down	no	0.414174	0.261643	0.419725	up	no	0.159041	0.801476	0.906312	up	no	1.13398	0.000465152	0.00141132	up	yes	0.583304	0.104866	0.185435	up	no	protein_coding	chrChr03:12610109-12612893:+	gi|743847838|ref|XP_011028078.1|	1369	0	PREDICTED: myb family transcription factor APL-like isoform X1 [Populus euphratica]	gi|743847837|ref|XM_011029776.1|	1274	0	PREDICTED: Populus euphratica myb family transcription factor APL-like (LOC105128210), transcript variant X1, mRNA	C0SVS4	249	6e-77	Myb family transcription factor PHL11	.	.	.	.	pfam14379	Myb_CC_LHEQLE	MYB-CC type transfactor, LHEQLE motif. This family is found towards the C-terminus of Myb-CC type transcription factors, and carries a highly conserved LHEQLE sequence motif.	GO:0006355|regulation of transcription, DNA-templated;GO:0006351|transcription, DNA-templated;	GO:0005634|nucleus;
	Potri.016G048000	-3.1017	0	9.14715e-238	down	yes	-3.96843	8.37017e-122	1.18856e-119	down	yes	-3.9978	1.02072e-10	4.60742e-09	down	yes	-5.68576	2.1477e-166	2.28617e-164	down	yes	-5.72653	1.00581e-265	4.89998e-263	down	yes	protein_coding	chrChr16:3048826-3050798:+	gi|566255872|ref|XP_006387963.1|	962	2e-149	hypothetical protein POPTR_0453s00230g [Populus trichocarpa]	gi|566255871|ref|XM_006387901.1|	964	0	Populus trichocarpa hypothetical protein (POPTR_0453s00230g) mRNA, complete cds	Q0WVU3	89	7e-18	Myb family transcription factor PHL5	.	.	.	.	pfam14379	Myb_CC_LHEQLE	MYB-CC type transfactor, LHEQLE motif. This family is found towards the C-terminus of Myb-CC type transcription factors, and carries a highly conserved LHEQLE sequence motif.	GO:0006355|regulation of transcription, DNA-templated;GO:0006351|transcription, DNA-templated;	GO:0005634|nucleus;
	Potri.008G081800	0.573608	0	0.225821	up	no	0.230687	0.580178	0.724753	up	no	1.05801	0.00404468	0.0236418	up	yes	1.32443	0.000132089	0.000438841	up	yes	1.23864	0.00048573	0.00157091	up	yes	protein_coding	chrChr08:5156761-5159375:-	gi|224101311|ref|XP_002312227.1|	1862	0	WOODY family protein [Populus trichocarpa]	gi|566182931|ref|XM_002312191.2|	1270	0	Populus trichocarpa WOODY family protein (POPTR_0008s08130g) mRNA, complete cds	Q9SAK5	326	2e-104	Myb family transcription factor APL	.	.	.	.	pfam14379	Myb_CC_LHEQLE	MYB-CC type transfactor, LHEQLE motif. This family is found towards the C-terminus of Myb-CC type transcription factors, and carries a highly conserved LHEQLE sequence motif.	GO:0009908|flower development;GO:0010088|phloem development;GO:0045893|positive regulation of transcription, DNA-templated;GO:0006355|regulation of transcription, DNA-templated;GO:0006351|transcription, DNA-templated;GO:0010089|xylem development;	GO:0005634|nucleus;
	Potri.010G235000	1.04822	0	4.98133e-05	up	yes	0.8166	0.000815837	0.00323637	up	no	1.2801	3.15903e-05	0.000418351	up	yes	1.34247	1.70364e-09	9.79395e-09	up	yes	0.0260607	0.924599	0.952085	up	no	protein_coding	chrChr10:21542077-21544907:+	gi|743867725|ref|XP_011032809.1|	2507	0	PREDICTED: trihelix transcription factor PTL-like [Populus euphratica]	gi|566192493|ref|XM_002316476.2|	1547	0	Populus trichocarpa hypothetical protein (POPTR_0010s24140g) mRNA, complete cds	Q9LZS0	338	6e-105	Trihelix transcription factor PTL	.	.	.	.	pfam13837	Myb_DNA-bind_4	Myb/SANT-like DNA-binding domain. This presumed domain appears to be related to other Myb/SANT-like DNA binding domains. In particular pfam10545 seems most related. This family is greatly expanded in plants and appears in several proteins annotated as transposon proteins.	GO:0048498|establishment of petal orientation;GO:0046621|negative regulation of organ growth;GO:0090428|perianth development;GO:0048441|petal development;GO:0009909|regulation of flower development;GO:0006355|regulation of transcription, DNA-templated;GO:0010200|response to chitin;GO:0048442|sepal development;GO:0006351|transcription, DNA-templated;	GO:0005634|nucleus;
	Potri.006G101400	0.506141	0	0.121898	up	no	0.520612	0.0659315	0.144796	up	no	2.55331	0.000350842	0.00328665	up	yes	1.22529	3.31432e-07	1.52547e-06	up	yes	0.405733	0.14479	0.240671	up	no	protein_coding	chrChr06:7832841-7834172:+	gi|743811751|ref|XP_011019100.1|	939	9e-123	PREDICTED: trihelix transcription factor GT-3b-like [Populus euphratica]	gi|566175516|ref|XM_002308188.2|	1127	0	Populus trichocarpa hypothetical protein (POPTR_0006s10240g) mRNA, complete cds	Q9SDW0	180	3e-51	Trihelix transcription factor GT-3a	.	.	.	.	pfam13837	Myb_DNA-bind_4	Myb/SANT-like DNA-binding domain. This presumed domain appears to be related to other Myb/SANT-like DNA binding domains. In particular pfam10545 seems most related. This family is greatly expanded in plants and appears in several proteins annotated as transposon proteins.	GO:0006355|regulation of transcription, DNA-templated;GO:0006351|transcription, DNA-templated;	GO:0005634|nucleus;
	Potri.003G104500	1.87804	0	2.25552e-13	up	yes	0.875093	0.00202148	0.00730918	up	no	2.04656	1.10566e-06	2.2622e-05	up	yes	1.43176	1.50862e-08	7.94707e-08	up	yes	0.481389	0.112519	0.196334	up	no	protein_coding	chrChr03:12924475-12926135:-	gi|566161971|ref|XP_002304391.2|	1148	1e-152	hypothetical protein POPTR_0003s10360g [Populus trichocarpa]	gi|743942515|ref|XM_011017451.1|	1177	0	PREDICTED: Populus euphratica trihelix transcription factor GT-3b-like (LOC105119323), mRNA	O80450	119	5e-29	Trihelix transcription factor GT-3b	.	.	.	.	pfam13837	Myb_DNA-bind_4	Myb/SANT-like DNA-binding domain. This presumed domain appears to be related to other Myb/SANT-like DNA binding domains. In particular pfam10545 seems most related. This family is greatly expanded in plants and appears in several proteins annotated as transposon proteins.	GO:0006355|regulation of transcription, DNA-templated;GO:0006351|transcription, DNA-templated;	GO:0016592|mediator complex;GO:0005730|nucleolus;GO:0005634|nucleus;
	Potri.001G309100	0.81254	0	1.13699e-08	up	no	0.156174	0.311024	0.475262	up	no	1.20882	1.49645e-05	0.000221191	up	yes	0.560917	3.09953e-05	0.000112964	up	no	0.783522	2.25952e-08	1.30422e-07	up	no	protein_coding	chrChr01:31269353-31271837:-	gi|566152073|ref|XP_002298711.2|	2447	0	hypothetical protein POPTR_0001s31660g [Populus trichocarpa]	gi|743904659|ref|XM_011047408.1|	1885	0	PREDICTED: Populus euphratica trihelix transcription factor GT-2-like (LOC105140537), mRNA	Q39117	231	3e-65	Trihelix transcription factor GT-2	.	.	.	.	pfam13837	Myb_DNA-bind_4	Myb/SANT-like DNA-binding domain. This presumed domain appears to be related to other Myb/SANT-like DNA binding domains. In particular pfam10545 seems most related. This family is greatly expanded in plants and appears in several proteins annotated as transposon proteins.	GO:0006351|transcription, DNA-templated;	GO:0005634|nucleus;
	Potri.007G134500	-1.16566	0	0.00174557	down	yes	-0.417587	0.155927	0.285718	down	no	-1.16372	0.0129862	0.0580502	down	no	-0.545293	0.0636988	0.118976	down	no	0.645374	0.0119233	0.0286375	up	no	protein_coding	chrChr07:14767466-14769446:-	gi|224092956|ref|XP_002309771.1|	1337	0	putative MYB transcription factor family protein [Populus trichocarpa]	gi|743908523|ref|XM_011049413.1|	1014	0	PREDICTED: Populus euphratica transcription factor WER-like (LOC105141986), mRNA	Q9FDW1	124	9e-31	Transcription factor MYB44	ECU11g1690	118	7e-30	COG5147	pfam13921	Myb_DNA-bind_6	Myb-like DNA-binding domain. This family contains the DNA binding domains from Myb proteins, as well as the SANT domain family.	GO:0009738|abscisic acid-activated signaling pathway;GO:0042742|defense response to bacterium;GO:0050832|defense response to fungus;GO:2000022|regulation of jasmonic acid mediated signaling pathway;GO:2000031|regulation of salicylic acid mediated signaling pathway;GO:0009737|response to abscisic acid;GO:0009733|response to auxin;GO:0046686|response to cadmium ion;GO:0010200|response to chitin;GO:…	GO:0005634|nucleus;
	Potri.010G093000	0.574946	0	0.00860451	up	no	0.671173	0.00072865	0.00292595	up	no	0.537163	0.154376	0.341392	up	no	0.882367	1.33115e-06	5.7397e-06	up	no	1.09128	7.65834e-09	4.61553e-08	up	yes	protein_coding	chrChr10:11615907-11621494:+	gi|224108103|ref|XP_002314722.1|	2276	0	myb family transcription factor family protein [Populus trichocarpa]	gi|566190096|ref|XM_002314686.2|	1598	0	Populus trichocarpa myb family transcription factor family protein (POPTR_0010s10310g) mRNA, complete cds	P48972	108	2e-23	Myb-related protein B	ECU11g1690	83.6	3e-17	COG5147	pfam13921	Myb_DNA-bind_6	Myb-like DNA-binding domain. This family contains the DNA binding domains from Myb proteins, as well as the SANT domain family.	GO:0090307|mitotic spindle assembly;GO:0045944|positive regulation of transcription from RNA polymerase II promoter;	GO:0031523|Myb complex;GO:0005654|nucleoplasm;GO:0005634|nucleus;
	Potri.017G017600	0.031714	0	0.914887	up	no	0.162669	0.379117	0.546007	up	no	0.148882	0.483099	0.691128	up	no	0.544665	0.00127791	0.0035935	up	no	1.46349	6.68395e-20	8.43211e-19	up	yes	protein_coding	chrChr17:1479109-1480445:+	gi|566211436|ref|XP_006372770.1|	1304	0	putative MYB transcription factor family protein [Populus trichocarpa]	gi|566211435|ref|XM_006372708.1|	726	0	Populus trichocarpa putative MYB transcription factor family protein (POPTR_0017s04890g) mRNA, complete cds	Q9FDW1	129	1e-33	Transcription factor MYB44	ECU11g1690	112	5e-29	COG5147	pfam13921	Myb_DNA-bind_6	Myb-like DNA-binding domain. This family contains the DNA binding domains from Myb proteins, as well as the SANT domain family.	GO:0009738|abscisic acid-activated signaling pathway;GO:0042742|defense response to bacterium;GO:0050832|defense response to fungus;GO:2000022|regulation of jasmonic acid mediated signaling pathway;GO:2000031|regulation of salicylic acid mediated signaling pathway;GO:0009737|response to abscisic acid;GO:0009733|response to auxin;GO:0046686|response to cadmium ion;GO:0010200|response to chitin;GO:…	GO:0005634|nucleus;
	Potri.001G235500	-1.35058	0	3.51825e-57	down	yes	-0.372489	0.00153134	0.00570171	down	no	-0.263694	0.116818	0.284429	down	no	0.328546	0.00279742	0.00737473	up	no	0.12053	0.152636	0.251326	up	no	protein_coding	chrChr01:24727904-24729402:-	gi|224054846|ref|XP_002298375.1|	701	5e-86	myb family transcription factor family protein [Populus trichocarpa]	gi|566150722|ref|XM_002298339.2|	751	0	Populus trichocarpa myb family transcription factor family protein (POPTR_0001s24220g) mRNA, complete cds	Q9LX82	119	4e-29	Transcription factor MYB48	ECU11g1690	48.5	8e-09	COG5147	pfam00249	Myb_DNA-binding	Myb-like DNA-binding domain. This family contains the DNA binding domains from Myb proteins, as well as the SANT domain family.	GO:0006355|regulation of transcription, DNA-templated;GO:0009751|response to salicylic acid;GO:0006351|transcription, DNA-templated;	GO:0005634|nucleus;
	Potri.001G408700	2.09063	0	1.3144e-07	up	yes	1.11849	0.0130943	0.037711	up	yes	2.23169	7.79859e-06	0.000127073	up	yes	2.29486	1.53279e-10	9.5813e-10	up	yes	2.30398	1.47016e-10	1.03208e-09	up	yes	protein_coding	chrChr01:43158623-43160295:+	gi|566154204|ref|XP_006370357.1|	1657	0	putative MYB transcription factor family protein [Populus trichocarpa]	gi|743902377|ref|XM_011046223.1|	1099	0	PREDICTED: Populus euphratica transcription factor MYB86 (LOC105139680), mRNA	O49608	213	4e-64	Transcription factor MYB32	ECU11g1690	113	3e-28	COG5147	pfam00249	Myb_DNA-binding	Myb-like DNA-binding domain. This family contains the DNA binding domains from Myb proteins, as well as the SANT domain family.	GO:0009737|response to abscisic acid;GO:0046686|response to cadmium ion;GO:0009723|response to ethylene;GO:0009753|response to jasmonic acid;GO:0009751|response to salicylic acid;GO:0009651|response to salt stress;GO:0006351|transcription, DNA-templated;	GO:0005634|nucleus;
	Potri.002G191800	6.82309	0	5.68568e-10	up	yes	3.70929	0.00307989	0.0106312	up	yes	7.80632	6.35912e-05	0.000758599	up	yes	7.30992	2.36819e-12	1.69207e-11	up	yes	1.35129	0.45497	0.588233	up	no	protein_coding	chrChr02:15219021-15220828:+	gi|224068634|ref|XP_002302787.1|	1525	0	putative MYB transcription factor family protein [Populus trichocarpa]	gi|566158879|ref|XM_002302751.2|	1171	0	Populus trichocarpa putative MYB transcription factor family protein (POPTR_0002s19250g) mRNA, complete cds	Q9LDE1	223	8e-68	Transcription factor MYB108	ECU11g1690	95.5	4e-22	COG5147	pfam00249	Myb_DNA-binding	Myb-like DNA-binding domain. This family contains the DNA binding domains from Myb proteins, as well as the SANT domain family.	GO:0006952|defense response;GO:0009737|response to abscisic acid;GO:0009723|response to ethylene;GO:0009620|response to fungus;GO:0009753|response to jasmonic acid;GO:0009651|response to salt stress;GO:0006351|transcription, DNA-templated;	GO:0005634|nucleus;
	Potri.004G174400	2.21434	0	2.85281e-35	up	yes	1.45854	7.46856e-14	9.44411e-13	up	yes	1.03084	0.0872823	0.233302	up	no	2.10984	7.80388e-35	1.49017e-33	up	yes	2.88812	1.03518e-67	5.26231e-66	up	yes	protein_coding	chrChr04:19281610-19283365:-	gi|224080616|ref|XP_002306180.1|	1130	1e-149	myb family transcription factor family protein [Populus trichocarpa]	gi|566167159|ref|XM_002306144.2|	1467	0	Populus trichocarpa myb family transcription factor family protein (POPTR_0004s18020g) mRNA, complete cds	P81393	330	1e-108	Myb-related protein 308	ECU11g1690	106	3e-25	COG5147	pfam00249	Myb_DNA-binding	Myb-like DNA-binding domain. This family contains the DNA binding domains from Myb proteins, as well as the SANT domain family.	GO:0006355|regulation of transcription, DNA-templated;GO:0006351|transcription, DNA-templated;	GO:0005634|nucleus;
	Potri.006G097300	1.50347	0	1.51013e-08	up	yes	0.755631	0.00732008	0.022822	up	no	0.382094	0.239342	0.453002	up	no	1.74066	5.58436e-13	4.17018e-12	up	yes	2.52122	9.13858e-32	1.87981e-30	up	yes	protein_coding	chrChr06:7435922-7438834:+	gi|224087718|ref|XP_002308211.1|	1653	0	myb family transcription factor family protein [Populus trichocarpa]	gi|743811976|ref|XM_011020846.1|	1884	0	PREDICTED: Populus euphratica transcription factor DIVARICATA-like (LOC105121960), mRNA	Q8S9H7	328	2e-103	Transcription factor DIVARICATA	.	.	.	.	pfam00249	Myb_DNA-binding	Myb-like DNA-binding domain. This family contains the DNA binding domains from Myb proteins, as well as the SANT domain family.	GO:0048262|determination of dorsal/ventral asymmetry;GO:0009908|flower development;GO:0006355|regulation of transcription, DNA-templated;GO:0006351|transcription, DNA-templated;	GO:0005634|nucleus;
	Potri.008G142000	3.03061	0	0.015383	up	yes	2.6319	0.0244968	0.064164	up	no	2.6648	0.0191695	0.0782024	up	no	3.27232	0.00240737	0.00642573	up	yes	4.73134	3.88854e-07	1.95766e-06	up	yes	protein_coding	chrChr08:9484100-9487553:+	gi|743785376|ref|XP_011025033.1|	1372	0	PREDICTED: putative Myb family transcription factor At1g14600 [Populus euphratica]	gi|743785375|ref|XM_011026731.1|	1074	0	PREDICTED: Populus euphratica putative Myb family transcription factor At1g14600 (LOC105126019), mRNA	Q700D9	130	2e-33	Putative Myb family transcription factor At1g14600	.	.	.	.	pfam00249	Myb_DNA-binding	Myb-like DNA-binding domain. This family contains the DNA binding domains from Myb proteins, as well as the SANT domain family.	GO:0006355|regulation of transcription, DNA-templated;GO:0006351|transcription, DNA-templated;	GO:0005634|nucleus;
	Potri.010G004300	1.47893	0	0.000107626	up	yes	0.657825	0.108928	0.216209	up	no	1.92919	0.000599243	0.00514398	up	yes	1.9202	3.9899e-09	2.22512e-08	up	yes	1.27146	0.000685968	0.00215531	up	yes	protein_coding	chrChr10:392021-393945:+	gi|743910981|ref|XP_010999343.1|	1612	0	PREDICTED: transcription factor MYB3-like [Populus euphratica]	gi|743910980|ref|XM_011001041.1|	1513	0	PREDICTED: Populus euphratica transcription factor MYB3-like (LOC105107202), mRNA	Q8LPH6	231	2e-68	Transcription factor MYB86	ECU11g1690	108	5e-26	COG5147	pfam00249	Myb_DNA-binding	Myb-like DNA-binding domain. This family contains the DNA binding domains from Myb proteins, as well as the SANT domain family.	GO:0006355|regulation of transcription, DNA-templated;GO:0006351|transcription, DNA-templated;	GO:0005634|nucleus;
	Potri.010G064000	-3.34768	0	1.72517e-195	down	yes	-3.30021	6.9605e-190	2.17668e-187	down	yes	-3.57935	1.40509e-16	1.26956e-14	down	yes	-3.07631	1.00448e-194	1.44847e-192	down	yes	-4.0827	1.52177e-195	3.86795e-193	down	yes	protein_coding	chrChr10:9157054-9158638:-	gi|224107541|ref|XP_002314515.1|	1191	6e-161	myb family transcription factor family protein [Populus trichocarpa]	gi|566189599|ref|XM_002314479.2|	1163	0	Populus trichocarpa myb family transcription factor family protein (POPTR_0010s07450g) mRNA, complete cds	Q4JL84	173	2e-49	Transcription factor MYB59	ECU11g1690	102	1e-24	COG5147	pfam00249	Myb_DNA-binding	Myb-like DNA-binding domain. This family contains the DNA binding domains from Myb proteins, as well as the SANT domain family.	GO:0046686|response to cadmium ion;GO:0010200|response to chitin;GO:0009723|response to ethylene;GO:0009739|response to gibberellin;GO:0009753|response to jasmonic acid;GO:0009751|response to salicylic acid;GO:0006351|transcription, DNA-templated;	GO:0005634|nucleus;
	Potri.010G099600	4.12924	0	2.57193e-16	up	yes	3.5356	6.94829e-12	7.55705e-11	up	yes	3.88333	3.89087e-13	2.44906e-11	up	yes	4.3397	1.08645e-19	1.19472e-18	up	yes	5.63083	1.98698e-36	4.71042e-35	up	yes	protein_coding	chrChr10:12138799-12142616:-	gi|743822464|ref|XP_011021697.1|	1312	2e-176	PREDICTED: putative Myb family transcription factor At1g14600 [Populus euphratica]	gi|743822463|ref|XM_011023395.1|	1321	0	PREDICTED: Populus euphratica putative Myb family transcription factor At1g14600 (LOC105123698), mRNA	Q700D9	126	2e-31	Putative Myb family transcription factor At1g14600	.	.	.	.	pfam00249	Myb_DNA-binding	Myb-like DNA-binding domain. This family contains the DNA binding domains from Myb proteins, as well as the SANT domain family.	GO:0006355|regulation of transcription, DNA-templated;GO:0006351|transcription, DNA-templated;	GO:0005634|nucleus;
	Potri.014G037200	-1.11786	0	0.00114739	down	yes	-0.288243	0.27511	0.434752	down	no	-0.243206	0.4364	0.653492	down	no	0.601308	0.00741472	0.0178937	up	no	1.02093	2.13362e-06	9.89932e-06	up	yes	protein_coding	chrChr14:3027330-3030981:+	gi|743787442|ref|XP_011030894.1|	1448	0	PREDICTED: probable transcription factor KAN4 [Populus euphratica]	gi|743787441|ref|XM_011032592.1|	1585	0	PREDICTED: Populus euphratica probable transcription factor KAN4 (LOC105130189), mRNA	Q9FJV5	209	1e-60	Probable transcription factor KAN4	.	.	.	.	pfam00249	Myb_DNA-binding	Myb-like DNA-binding domain. This family contains the DNA binding domains from Myb proteins, as well as the SANT domain family.	GO:0030154|cell differentiation;GO:0080060|integument development;GO:0048481|ovule development;GO:0006355|regulation of transcription, DNA-templated;GO:0006351|transcription, DNA-templated;	GO:0005618|cell wall;GO:0005634|nucleus;
	Potri.014G117000	4.6862	0	6.26455e-43	up	yes	2.60549	3.80873e-10	3.58003e-09	up	yes	6.42484	5.06796e-08	1.40967e-06	up	yes	4.08982	5.1025e-32	8.92267e-31	up	yes	0.842701	0.134329	0.226686	up	no	protein_coding	chrChr14:9090790-9092225:+	gi|566203732|ref|XP_002320278.2|	1492	0	putative MYB transcription factor family protein [Populus trichocarpa]	gi|566203731|ref|XM_002320242.2|	1214	0	Populus trichocarpa putative MYB transcription factor family protein (POPTR_0014s11230g) mRNA, complete cds	Q9LDE1	223	1e-67	Transcription factor MYB108	ECU11g1690	94.4	1e-21	COG5147	pfam00249	Myb_DNA-binding	Myb-like DNA-binding domain. This family contains the DNA binding domains from Myb proteins, as well as the SANT domain family.	GO:0006952|defense response;GO:0009737|response to abscisic acid;GO:0009723|response to ethylene;GO:0009620|response to fungus;GO:0009753|response to jasmonic acid;GO:0009651|response to salt stress;GO:0006351|transcription, DNA-templated;	GO:0005634|nucleus;
	Potri.015G041100	1.25363	0	0.00750964	up	yes	1.71095	8.06393e-06	4.59531e-05	up	yes	0.578497	0.424109	0.642124	up	no	2.19497	4.82089e-10	2.89599e-09	up	yes	2.86711	1.62929e-18	1.9157e-17	up	yes	protein_coding	chrChr15:3859396-3861464:+	gi|224135497|ref|XP_002322088.1|	979	8e-131	putative MYB transcription factor family protein [Populus trichocarpa]	gi|566205775|ref|XM_002322052.2|	927	0	Populus trichocarpa putative MYB transcription factor family protein (POPTR_0015s04300g) mRNA, complete cds	Q9S9K9	211	1e-64	Transcription factor MYB3	ECU11g1690	105	1e-25	COG5147	pfam00249	Myb_DNA-binding	Myb-like DNA-binding domain. This family contains the DNA binding domains from Myb proteins, as well as the SANT domain family.	GO:0009800|cinnamic acid biosynthetic process;GO:0009892|negative regulation of metabolic process;GO:0009737|response to abscisic acid;GO:0009751|response to salicylic acid;GO:0009651|response to salt stress;GO:0009611|response to wounding;GO:0006351|transcription, DNA-templated;	GO:0005634|nucleus;
	Potri.017G082500	3.85285	0	0.00476786	up	yes	1.53438	0.376659	0.54368	up	no	3.78918	0.00334761	0.020384	up	yes	4.16866	0.000426157	0.00130341	up	yes	4.20872	0.000388945	0.00127956	up	yes	protein_coding	chrChr17:9783132-9785158:+	gi|224140977|ref|XP_002323853.1|	1571	0	myb family transcription factor family protein [Populus trichocarpa]	gi|566212818|ref|XM_002323817.2|	1496	0	Populus trichocarpa myb family transcription factor family protein (POPTR_0017s11880g) mRNA, complete cds	P81392	330	4e-107	Myb-related protein 306	ECU11g1690	104	2e-24	COG5147	pfam00249	Myb_DNA-binding	Myb-like DNA-binding domain. This family contains the DNA binding domains from Myb proteins, as well as the SANT domain family.	GO:0006355|regulation of transcription, DNA-templated;GO:0006351|transcription, DNA-templated;	GO:0005634|nucleus;
	Potri.017G130300	1.20048	0	4.95483e-08	up	yes	1.46728	4.54145e-13	5.45287e-12	up	yes	1.77949	2.2498e-12	1.29398e-10	up	yes	2.20274	3.51568e-36	6.94429e-35	up	yes	-0.578036	0.039109	0.0809143	down	no	protein_coding	chrChr17:14103229-14105399:+	gi|566210983|ref|XP_006372565.1|	1384	0	myb family transcription factor family protein [Populus trichocarpa]	gi|566210982|ref|XM_006372503.1|	1338	0	Populus trichocarpa myb family transcription factor family protein (POPTR_0017s02850g) mRNA, complete cds	Q50EX6	248	9e-77	Protein ODORANT1	ECU11g1690	103	1e-24	COG5147	pfam00249	Myb_DNA-binding	Myb-like DNA-binding domain. This family contains the DNA binding domains from Myb proteins, as well as the SANT domain family.	GO:0006355|regulation of transcription, DNA-templated;GO:0006351|transcription, DNA-templated;	GO:0005634|nucleus;
	Potri.019G050900	-1.1912	0	9.3757e-10	down	yes	-1.25424	1.45416e-11	1.54533e-10	down	yes	-2.81199	4.35128e-19	4.97467e-17	down	yes	-0.963249	1.55031e-08	8.15642e-08	down	no	-0.391546	0.0163804	0.0378676	down	no	protein_coding	chrChr19:7624287-7625445:+	gi|224144721|ref|XP_002325389.1|	1423	0	transcription factor MYB101 family protein [Populus trichocarpa]	gi|566234592|ref|XM_002325353.2|	897	0	Populus trichocarpa transcription factor MYB101 family protein (POPTR_0019s07760g) mRNA, complete cds	Q8GWP0	213	3e-64	Transcription factor MYB39	ECU11g1690	107	2e-26	COG5147	pfam00249	Myb_DNA-binding	Myb-like DNA-binding domain. This family contains the DNA binding domains from Myb proteins, as well as the SANT domain family.	.	GO:0005634|nucleus;
	Potri.004G015100	-0.926477	0	1.20182e-13	down	no	-1.35837	6.30542e-29	1.69558e-27	down	yes	-1.78896	5.66494e-05	0.000687202	down	yes	-1.03025	1.56183e-19	1.7034e-18	down	yes	-1.05356	1.66457e-17	1.8479e-16	down	yes	protein_coding	chrChr04:966628-967707:+	gi|743885737|ref|XP_011037641.1|	399	2e-45	PREDICTED: MYB-like transcription factor ETC1 [Populus euphratica]	gi|743885736|ref|XM_011039339.1|	505	0	PREDICTED: Populus euphratica MYB-like transcription factor ETC1 (LOC105134794), mRNA	O22059	69.7	9e-14	Transcription factor CPC	.	.	.	.	pfam00249	Myb_DNA-binding	Myb-like DNA-binding domain. This family contains the DNA binding domains from Myb proteins, as well as the SANT domain family.	GO:0009913|epidermal cell differentiation;GO:0007275|multicellular organismal development;GO:0010063|positive regulation of trichoblast fate specification;GO:0009753|response to jasmonic acid;GO:0009751|response to salicylic acid;GO:0006351|transcription, DNA-templated;	GO:0005634|nucleus;
	Potri.006G234200	0.870208	0	0.0267078	up	no	1.86131	6.79145e-10	6.23416e-09	up	yes	-0.00931868	0.990963	0.99562	down	no	1.53222	3.8678e-07	1.76551e-06	up	yes	2.37368	1.22218e-18	1.44515e-17	up	yes	protein_coding	chrChr06:24379012-24381454:-	gi|743813585|ref|XP_011019548.1|	1452	0	PREDICTED: transcription factor RAX2-like [Populus euphratica]	gi|566178042|ref|XM_002309488.2|	1399	0	Populus trichocarpa hypothetical protein (POPTR_0006s25060g) mRNA, complete cds	Q9M2Y9	232	3e-70	Transcription factor RAX3	ECU11g1690	98.2	1e-22	COG5147	pfam00249	Myb_DNA-binding	Myb-like DNA-binding domain. This family contains the DNA binding domains from Myb proteins, as well as the SANT domain family.	GO:0007275|multicellular organismal development;GO:0009751|response to salicylic acid;GO:0006351|transcription, DNA-templated;	GO:0005634|nucleus;
	Potri.006G241700	0.0223711	0	0.911903	up	no	1.18198	4.97333e-29	1.34648e-27	up	yes	0.462455	0.00432496	0.0249315	up	no	0.565703	6.0176e-07	2.69595e-06	up	no	0.474626	0.00024721	0.000841783	up	no	protein_coding	chrChr06:25036872-25044094:-	gi|224092320|ref|XP_002309557.1|	5245	0	myb family transcription factor family protein [Populus trichocarpa]	gi|566178168|ref|XM_002309521.2|	3436	0	Populus trichocarpa myb family transcription factor family protein (POPTR_0006s25840g) mRNA, complete cds	Q9S7G7	634	0	Myb-related protein 3R-1	ECU11g1690	148	7e-39	COG5147	pfam00249	Myb_DNA-binding	Myb-like DNA-binding domain. This family contains the DNA binding domains from Myb proteins, as well as the SANT domain family.	.	GO:0005634|nucleus;
	Potri.012G031200	0.873077	0	0.0988881	up	no	1.18616	0.00543048	0.0175705	up	yes	0.258913	0.67426	0.83044	up	no	1.03439	0.0205669	0.0444683	up	yes	1.0431	0.0166365	0.0383749	up	yes	protein_coding	chrChr12:2780016-2782075:-	gi|743915894|ref|XP_011001911.1|	687	5e-87	PREDICTED: transcription factor TRY-like [Populus euphratica]	gi|566196229|ref|XM_002317712.2|	692	0	Populus trichocarpa hypothetical protein (POPTR_0012s01420g) mRNA, complete cds	Q8GV05	103	2e-25	Transcription factor TRY	.	.	.	.	pfam00249	Myb_DNA-binding	Myb-like DNA-binding domain. This family contains the DNA binding domains from Myb proteins, as well as the SANT domain family.	GO:0007275|multicellular organismal development;GO:0006355|regulation of transcription, DNA-templated;GO:0006351|transcription, DNA-templated;GO:0010091|trichome branching;	GO:0005634|nucleus;
	Potri.001G219100	1.20829	0	0.322947	up	no	1.06344	0.284916	0.446045	up	no	7.60716	5.25734e-06	9.02317e-05	up	yes	1.66809	0.0567571	0.107649	up	no	1.19329	0.207514	0.32158	up	no	protein_coding	chrChr01:22505436-22506738:+	gi|743923906|ref|XP_011006061.1|	1062	4e-142	PREDICTED: transcription factor DIVARICATA-like [Populus euphratica]	gi|743923907|ref|XR_839707.1|	925	0	PREDICTED: Populus euphratica transcription factor DIVARICATA-like (LOC105112163), transcript variant X2, misc_RNA	Q8S9H7	180	1e-51	Transcription factor DIVARICATA	.	.	.	.	pfam00249	Myb_DNA-binding	Myb-like DNA-binding domain. This family contains the DNA binding domains from Myb proteins, as well as the SANT domain family.	GO:0048262|determination of dorsal/ventral asymmetry;GO:0009908|flower development;GO:0006355|regulation of transcription, DNA-templated;GO:0006351|transcription, DNA-templated;	GO:0005634|nucleus;
	Potri.002G260000	-1.39467	0	0.210507	down	no	-0.292788	0.710347	0.822806	down	no	2.15448	0.00301113	0.0187677	up	yes	0.274752	0.705436	0.791712	up	no	-0.0328544	0.965245	0.97614	down	no	protein_coding	chrChr02:24832939-24833882:-	gi|224070170|ref|XP_002303127.1|	515	3e-63	myb family transcription factor family protein [Populus trichocarpa]	gi|566160055|ref|XM_002303091.2|	685	0	Populus trichocarpa myb family transcription factor family protein (POPTR_0002s26160g) mRNA, complete cds	Q1A173	108	5e-28	Protein RADIALIS-like 6	.	.	.	.	pfam00249	Myb_DNA-binding	Myb-like DNA-binding domain. This family contains the DNA binding domains from Myb proteins, as well as the SANT domain family.	GO:0006355|regulation of transcription, DNA-templated;GO:0006351|transcription, DNA-templated;	GO:0005634|nucleus;
	Potri.015G069000	0.300406	0	3.09002e-05	up	no	0.286765	2.55555e-05	0.000134277	up	no	1.30047	0.000138337	0.00149088	up	yes	1.31874	7.94884e-117	5.42393e-115	up	yes	0.305282	6.57645e-05	0.000247431	up	no	protein_coding	chrChr15:9357108-9359571:-	gi|224135695|ref|XP_002322138.1|	590	2e-66	myb family transcription factor family protein [Populus trichocarpa]	gi|566206539|ref|XM_002322102.2|	644	0	Populus trichocarpa myb family transcription factor family protein (POPTR_0015s08020g) mRNA, complete cds	Q2V9B0	132	2e-32	Transcription factor MYB1R1	.	.	.	.	pfam00249	Myb_DNA-binding	Myb-like DNA-binding domain. This family contains the DNA binding domains from Myb proteins, as well as the SANT domain family.	GO:0006355|regulation of transcription, DNA-templated;GO:0006351|transcription, DNA-templated;	GO:0005829|cytosol;GO:0005634|nucleus;
	Potri.019G081500	0.935365	0	2.31615e-10	up	no	0.947256	1.56167e-11	1.65713e-10	up	no	2.98626	1.54478e-07	3.86678e-06	up	yes	1.32554	9.74334e-22	1.17615e-20	up	yes	1.7749	7.40136e-43	2.13988e-41	up	yes	protein_coding	chrChr19:11477679-11479289:+	gi|224145155|ref|XP_002325546.1|	1502	0	myb family transcription factor family protein [Populus trichocarpa]	gi|566240411|ref|XM_002325510.2|	1040	0	Populus trichocarpa myb family transcription factor family protein (POPTR_0019s11090g) mRNA, complete cds	Q9S9K9	277	1e-88	Transcription factor MYB3	ECU11g1690	107	6e-26	COG5147	pfam00249	Myb_DNA-binding	Myb-like DNA-binding domain. This family contains the DNA binding domains from Myb proteins, as well as the SANT domain family.	GO:0009800|cinnamic acid biosynthetic process;GO:0009892|negative regulation of metabolic process;GO:0009737|response to abscisic acid;GO:0009751|response to salicylic acid;GO:0009651|response to salt stress;GO:0009611|response to wounding;GO:0006351|transcription, DNA-templated;	GO:0005634|nucleus;
	Potri.001G258700	0.517076	0	0.565616	up	no	0.248302	0.728186	0.835541	up	no	0.270454	0.690762	0.840241	up	no	1.30944	0.0203911	0.0441435	up	yes	0.409927	0.538513	0.662489	up	no	protein_coding	chrChr01:26778319-26780792:-	gi|529485235|gb|AGT02397.1|	1669	0	MYB transcription factor [Populus trichocarpa]	gi|743924164|ref|XM_011007897.1|	1238	0	PREDICTED: Populus euphratica transcription factor MYB46-like (LOC105112264), transcript variant X1, mRNA	Q9LXV2	220	4e-66	Transcription factor MYB46	ECU11g1690	107	4e-26	COG5147	pfam00249	Myb_DNA-binding	Myb-like DNA-binding domain. This family contains the DNA binding domains from Myb proteins, as well as the SANT domain family.	GO:0050832|defense response to fungus;GO:0009834|plant-type secondary cell wall biogenesis;GO:1901348|positive regulation of secondary cell wall biogenesis;GO:0045893|positive regulation of transcription, DNA-templated;GO:2000652|regulation of secondary cell wall biogenesis;GO:0009751|response to salicylic acid;GO:0006351|transcription, DNA-templated;	GO:0005634|nucleus;
	Potri.002G035000	1.84856	0	0.126297	up	no	1.65018	0.120656	0.234258	up	no	1.99181	0.0452357	0.146803	up	no	2.97511	0.00070268	0.00207	up	yes	-1.57551	0.376515	0.511624	down	no	protein_coding	chrChr02:2251634-2253784:+	gi|224062123|ref|XP_002300766.1|	479	4e-57	myb family transcription factor family protein [Populus trichocarpa]	gi|224062122|ref|XM_002300730.1|	819	0	Populus trichocarpa myb family transcription factor family protein (POPTR_0002s03640g) mRNA, complete cds	Q1A173	123	2e-33	Protein RADIALIS-like 6	.	.	.	.	pfam00249	Myb_DNA-binding	Myb-like DNA-binding domain. This family contains the DNA binding domains from Myb proteins, as well as the SANT domain family.	GO:0006355|regulation of transcription, DNA-templated;GO:0006351|transcription, DNA-templated;	GO:0005634|nucleus;
	Potri.006G230500	1.86185	0	0.358896	up	no	2.41493	0.111937	0.221236	up	no	2.82958	0.0382564	0.130212	up	no	4.02365	0.00074244	0.00217792	up	yes	5.54325	4.81918e-07	2.39729e-06	up	yes	protein_coding	chrChr06:24108727-24110373:+	gi|743813300|ref|XP_011019483.1|	928	2e-121	PREDICTED: transcription factor MYB1R1-like [Populus euphratica]	gi|743813299|ref|XM_011021181.1|	884	0	PREDICTED: Populus euphratica transcription factor MYB1R1-like (LOC105122209), mRNA	Q8S9H7	116	3e-28	Transcription factor DIVARICATA	.	.	.	.	pfam00249	Myb_DNA-binding	Myb-like DNA-binding domain. This family contains the DNA binding domains from Myb proteins, as well as the SANT domain family.	GO:0048262|determination of dorsal/ventral asymmetry;GO:0009908|flower development;GO:0006355|regulation of transcription, DNA-templated;GO:0006351|transcription, DNA-templated;	GO:0005634|nucleus;
	Potri.014G054700	3.04049	0	0.259236	up	no	0.922225	0.821194	NA	up	no	3.3802	0.110047	NA	up	no	5.39124	0.000137122	0.000454531	up	yes	1.60151	0.628096	0.737912	up	no	protein_coding	chrChr14:4278032-4279543:+	gi|566202697|ref|XP_006375217.1|	1475	0	myb family transcription factor family protein [Populus trichocarpa]	gi|566202708|ref|XM_006375161.1|	912	0	Populus trichocarpa hypothetical protein (POPTR_0014s05420g) mRNA, complete cds	Q0JIC2	142	4e-36	Transcription factor GAMYB	ECU11g1690	110	2e-27	COG5147	pfam00249	Myb_DNA-binding	Myb-like DNA-binding domain. This family contains the DNA binding domains from Myb proteins, as well as the SANT domain family.	GO:0030154|cell differentiation;GO:0009908|flower development;GO:0006355|regulation of transcription, DNA-templated;GO:0006351|transcription, DNA-templated;	GO:0005634|nucleus;
	Potri.005G186400	-0.559784	0	0.274478	down	no	-0.450194	0.265008	0.423647	down	no	-0.593139	0.165849	0.358445	down	no	0.0776002	0.830371	0.886713	up	no	1.33415	7.35333e-06	3.17439e-05	up	yes	protein_coding	chrChr05:20376770-20378743:-	gi|224085057|ref|XP_002307474.1|	1691	0	putative MYB transcription factor family protein [Populus trichocarpa]	gi|743911945|ref|XM_011001538.1|	1208	0	PREDICTED: Populus euphratica transcription factor MYB23-like (LOC105107568), mRNA	Q9FDW1	126	2e-31	Transcription factor MYB44	ECU11g1690	109	1e-26	COG5147	pfam00249	Myb_DNA-binding	Myb-like DNA-binding domain. This family contains the DNA binding domains from Myb proteins, as well as the SANT domain family.	GO:0009738|abscisic acid-activated signaling pathway;GO:0042742|defense response to bacterium;GO:0050832|defense response to fungus;GO:2000022|regulation of jasmonic acid mediated signaling pathway;GO:2000031|regulation of salicylic acid mediated signaling pathway;GO:0009737|response to abscisic acid;GO:0009733|response to auxin;GO:0046686|response to cadmium ion;GO:0010200|response to chitin;GO:…	GO:0005634|nucleus;
	Potri.006G155200	0.794252	0	0.208625	up	no	0.636548	0.216853	0.365653	up	no	0.575089	0.265595	0.483575	up	no	0.800817	0.0961651	0.168848	up	no	1.38099	0.00172546	0.00502142	up	yes	protein_coding	chrChr06:13963873-13966616:+	gi|224088073|ref|XP_002308314.1|	1732	0	myb family transcription factor family protein [Populus trichocarpa]	gi|566176647|ref|XM_002308278.2|	1731	0	Populus trichocarpa myb family transcription factor family protein (POPTR_0006s16000g) mRNA, complete cds	Q9ZQ85	268	6e-81	Myb family transcription factor EFM	.	.	.	.	pfam00249	Myb_DNA-binding	Myb-like DNA-binding domain. This family contains the DNA binding domains from Myb proteins, as well as the SANT domain family.	GO:0009908|flower development;GO:0009740|gibberellic acid mediated signaling pathway;GO:0010452|histone H3-K36 methylation;GO:0048579|negative regulation of long-day photoperiodism, flowering;GO:1903507|negative regulation of nucleic acid-templated transcription;GO:0006355|regulation of transcription, DNA-templated;GO:0009266|response to temperature stimulus;GO:0006351|transcription, DNA-template…	GO:0005634|nucleus;
	Potri.010G193000	-0.812544	0	2.40695e-17	down	no	-0.552528	2.46261e-10	2.3553e-09	down	no	-0.763036	0.00121784	0.00905301	down	no	-0.419236	8.58633e-07	3.78422e-06	down	no	-1.08267	1.38911e-26	2.37449e-25	down	yes	protein_coding	chrChr10:18779775-18782463:-	gi|224112575|ref|XP_002316232.1|	1510	0	myb family transcription factor family protein [Populus trichocarpa]	gi|566191773|ref|XM_002316196.2|	1687	0	Populus trichocarpa myb family transcription factor family protein (POPTR_0010s20040g) mRNA, complete cds	Q8S9H7	288	5e-89	Transcription factor DIVARICATA	.	.	.	.	pfam00249	Myb_DNA-binding	Myb-like DNA-binding domain. This family contains the DNA binding domains from Myb proteins, as well as the SANT domain family.	GO:0048262|determination of dorsal/ventral asymmetry;GO:0009908|flower development;GO:0006355|regulation of transcription, DNA-templated;GO:0006351|transcription, DNA-templated;	GO:0005634|nucleus;
	Potri.017G125600	3.50821	0	0.131411	up	no	2.78373	0.254198	NA	up	no	0.888892	0.827554	NA	up	no	2.96331	0.194201	0.30158	up	no	5.31696	0.000241331	0.000823983	up	yes	protein_coding	chrChr17:13748342-13751233:+	gi|743821359|ref|XP_011021396.1|	1218	1e-165	PREDICTED: transcription factor MYB90-like [Populus euphratica]	gi|743821358|ref|XM_011023094.1|	831	0	PREDICTED: Populus euphratica transcription factor MYB90-like (LOC105123479), mRNA	Q9FNV9	178	6e-52	Transcription factor MYB113	ECU11g1690	83.6	5e-18	COG5147	pfam00249	Myb_DNA-binding	Myb-like DNA-binding domain. This family contains the DNA binding domains from Myb proteins, as well as the SANT domain family.	GO:0007275|multicellular organismal development;GO:0031540|regulation of anthocyanin biosynthetic process;GO:0006355|regulation of transcription, DNA-templated;GO:0009753|response to jasmonic acid;GO:0006351|transcription, DNA-templated;	GO:0005634|nucleus;
	Potri.001G169600	-1.13628	0	0.000574387	down	yes	-0.281939	0.275745	0.43541	down	no	-1.18609	0.0426911	0.140962	down	no	-0.513417	0.0425817	0.0839277	down	no	-0.766576	0.00450608	0.0120088	down	no	protein_coding	chrChr01:14330676-14331972:+	gi|224054108|ref|XP_002298097.1|	948	3e-126	hypothetical protein POPTR_0001s16970g [Populus trichocarpa]	gi|743878709|ref|XM_011037412.1|	778	0	PREDICTED: Populus euphratica transcription factor MYB114-like (LOC105133415), mRNA	Q9SEI0	168	5e-49	Transcription factor WER	ECU11g1690	102	8e-25	COG5147	pfam00249	Myb_DNA-binding	Myb-like DNA-binding domain. This family contains the DNA binding domains from Myb proteins, as well as the SANT domain family.	GO:0045165|cell fate commitment;GO:0045893|positive regulation of transcription, DNA-templated;GO:0048765|root hair cell differentiation;GO:0006351|transcription, DNA-templated;	GO:0005634|nucleus;
	Potri.003G144200	1.99258	0	4.52267e-11	up	yes	2.26995	3.55976e-17	5.4437e-16	up	yes	1.89238	4.66509e-09	1.60134e-07	up	yes	2.69507	1.12093e-25	1.57982e-24	up	yes	2.40697	2.53168e-19	3.10538e-18	up	yes	protein_coding	chrChr03:16056604-16057850:-	gi|224075170|ref|XP_002304570.1|	1484	0	hypothetical protein POPTR_0003s14420g [Populus trichocarpa]	gi|743825173|ref|XM_011024147.1|	959	0	PREDICTED: Populus euphratica transcription factor MYB3-like (LOC105124222), mRNA	O22264	202	2e-59	Transcription factor MYB12	ECU11g1690	104	2e-25	COG5147	pfam00249	Myb_DNA-binding	Myb-like DNA-binding domain. This family contains the DNA binding domains from Myb proteins, as well as the SANT domain family.	GO:0009813|flavonoid biosynthetic process;GO:0045893|positive regulation of transcription, DNA-templated;GO:0009733|response to auxin;GO:0009723|response to ethylene;GO:0009651|response to salt stress;GO:0006351|transcription, DNA-templated;	GO:0005634|nucleus;
	Potri.005G164900	-1.59158	0	1.74661e-11	down	yes	-1.12603	6.9962e-08	5.21474e-07	down	yes	-1.72969	2.28811e-11	1.14039e-09	down	yes	-0.372123	0.0381075	0.0761812	down	no	0.696569	1.78035e-05	7.28744e-05	up	no	protein_coding	chrChr05:17064618-17066134:-	gi|224084666|ref|XP_002307380.1|	1527	0	hypothetical protein POPTR_0005s17080g [Populus trichocarpa]	gi|743921480|ref|XM_011006501.1|	1218	0	PREDICTED: Populus euphratica transcription factor MYB39-like (LOC105111203), mRNA	Q8GWP0	225	2e-67	Transcription factor MYB39	ECU11g1690	105	2e-25	COG5147	pfam00249	Myb_DNA-binding	Myb-like DNA-binding domain. This family contains the DNA binding domains from Myb proteins, as well as the SANT domain family.	.	GO:0005634|nucleus;
	Potri.008G122100	2.19293	0	0.000210226	up	yes	-1.46183	0.167026	0.30106	down	no	-1.74947	0.138106	0.318775	down	no	0.631787	0.371514	0.500799	up	no	2.15986	7.93941e-05	0.000294841	up	yes	protein_coding	chrChr08:7954908-7956902:+	gi|566183561|ref|XP_002311464.2|	1673	0	hypothetical protein POPTR_0008s12130g [Populus trichocarpa]	gi|743784390|ref|XM_011023974.1|	1368	0	PREDICTED: Populus euphratica transcription factor MYB108 (LOC105124108), mRNA	Q9LDE1	202	1e-57	Transcription factor MYB108	ECU11g1690	110	1e-26	COG5147	pfam00249	Myb_DNA-binding	Myb-like DNA-binding domain. This family contains the DNA binding domains from Myb proteins, as well as the SANT domain family.	GO:0006952|defense response;GO:0009737|response to abscisic acid;GO:0009723|response to ethylene;GO:0009620|response to fungus;GO:0009753|response to jasmonic acid;GO:0009651|response to salt stress;GO:0006351|transcription, DNA-templated;	GO:0005634|nucleus;
	Potri.009G007100	-1.11922	0	1.65894e-07	down	yes	-0.818841	1.81624e-05	9.75859e-05	down	no	-1.25921	2.62551e-08	7.69252e-07	down	yes	-0.404097	0.0208532	0.0450206	down	no	0.69724	1.00217e-05	4.2491e-05	up	no	protein_coding	chrChr09:1307367-1309206:+	gi|224106830|ref|XP_002314299.1|	1623	0	hypothetical protein POPTR_0009s01270g [Populus trichocarpa]	gi|743935234|ref|XM_011013676.1|	1127	0	PREDICTED: Populus euphratica transcription factor RAX2-like (LOC105116355), mRNA	Q9FKL2	239	3e-73	Transcription factor MYB36	ECU11g1690	100	2e-23	COG5147	pfam00249	Myb_DNA-binding	Myb-like DNA-binding domain. This family contains the DNA binding domains from Myb proteins, as well as the SANT domain family.	GO:0030154|cell differentiation;GO:0035987|endodermal cell differentiation;GO:0008285|negative regulation of cell proliferation;GO:0045892|negative regulation of transcription, DNA-templated;GO:0045597|positive regulation of cell differentiation;GO:0045893|positive regulation of transcription, DNA-templated;GO:2000021|regulation of ion homeostasis;GO:2000067|regulation of root morphogenesis;GO:00…	GO:0048226|Casparian strip;GO:0005634|nucleus;
	Potri.014G035100	2.25282	0	4.25197e-09	up	yes	1.5044	0.000253598	0.00111927	up	yes	5.4988	7.6936e-06	0.000125582	up	yes	3.48801	4.02422e-31	6.85687e-30	up	yes	1.94991	4.76474e-07	2.37182e-06	up	yes	protein_coding	chrChr14:2893532-2894527:+	gi|566202247|ref|XP_006374997.1|	1028	3e-137	hypothetical protein POPTR_0014s03440g [Populus trichocarpa]	gi|743787322|ref|XM_011032277.1|	897	0	PREDICTED: Populus euphratica transcription factor MYB44-like (LOC105129977), mRNA	Q9FDW1	177	7e-51	Transcription factor MYB44	ECU11g1690	127	6e-34	COG5147	pfam00249	Myb_DNA-binding	Myb-like DNA-binding domain. This family contains the DNA binding domains from Myb proteins, as well as the SANT domain family.	GO:0009738|abscisic acid-activated signaling pathway;GO:0042742|defense response to bacterium;GO:0050832|defense response to fungus;GO:2000022|regulation of jasmonic acid mediated signaling pathway;GO:2000031|regulation of salicylic acid mediated signaling pathway;GO:0009737|response to abscisic acid;GO:0009733|response to auxin;GO:0046686|response to cadmium ion;GO:0010200|response to chitin;GO:…	GO:0005634|nucleus;
	Potri.019G040900	1.15218	0	0.000240477	up	yes	1.07948	0.000207682	0.00093169	up	yes	0.22711	0.706511	0.850589	up	no	1.60964	6.75776e-10	4.0142e-09	up	yes	1.44524	1.76666e-07	9.25602e-07	up	yes	protein_coding	chrChr19:4713175-4714919:-	gi|566233049|ref|XP_002325867.2|	1712	0	hypothetical protein POPTR_0019s05740g [Populus trichocarpa]	gi|743928758|ref|XM_011010291.1|	1106	0	PREDICTED: Populus euphratica transcription factor TT2-like (LOC105113922), mRNA	Q9FDW1	127	2e-31	Transcription factor MYB44	ECU11g1690	108	1e-26	COG5147	pfam00249	Myb_DNA-binding	Myb-like DNA-binding domain. This family contains the DNA binding domains from Myb proteins, as well as the SANT domain family.	GO:0009738|abscisic acid-activated signaling pathway;GO:0042742|defense response to bacterium;GO:0050832|defense response to fungus;GO:2000022|regulation of jasmonic acid mediated signaling pathway;GO:2000031|regulation of salicylic acid mediated signaling pathway;GO:0009737|response to abscisic acid;GO:0009733|response to auxin;GO:0046686|response to cadmium ion;GO:0010200|response to chitin;GO:…	GO:0005634|nucleus;
	Potri.003G132000	-3.30005e-06	0	0.999994	down	no	1.03648	0.00654228	0.020675	up	yes	0.65741	0.100118	0.256546	up	no	1.15199	0.00169616	0.00466913	up	yes	0.822619	0.0381945	0.0793366	up	no	protein_coding	chrChr03:15142928-15145330:-	gi|566162429|ref|XP_006385776.1|	1663	0	hypothetical protein POPTR_0003s13190g [Populus trichocarpa]	gi|743825755|ref|XR_842027.1|	1251	0	PREDICTED: Populus euphratica transcription factor MYB46-like (LOC105124336), transcript variant X3, misc_RNA	Q9SPG3	206	1e-59	Transcription factor MYB26	ECU11g1690	110	3e-27	COG5147	pfam00249	Myb_DNA-binding	Myb-like DNA-binding domain. This family contains the DNA binding domains from Myb proteins, as well as the SANT domain family.	GO:0009834|plant-type secondary cell wall biogenesis;GO:0009739|response to gibberellin;GO:0006351|transcription, DNA-templated;	GO:0005634|nucleus;
	Potri.001G075400	-0.448813	0	0.458574	down	no	0.357821	0.379555	0.546469	up	no	-1.09414	0.053777	0.165946	down	no	1.24806	0.000273052	0.000861784	up	yes	-1.32977	0.0155131	0.0361428	down	yes	protein_coding	chrChr01:5988526-5990093:-	gi|566148548|ref|XP_002299386.2|	1679	0	hypothetical protein POPTR_0001s12240g [Populus trichocarpa]	gi|743928060|ref|XM_011009923.1|	1020	0	PREDICTED: Populus euphratica transcription factor MYB86-like (LOC105113664), mRNA	Q8LPH6	213	1e-62	Transcription factor MYB86	ECU11g1690	103	2e-24	COG5147	pfam00249	Myb_DNA-binding	Myb-like DNA-binding domain. This family contains the DNA binding domains from Myb proteins, as well as the SANT domain family.	GO:0006355|regulation of transcription, DNA-templated;GO:0006351|transcription, DNA-templated;	GO:0005634|nucleus;
	Potri.002G122600	0.87419	0	5.00654e-43	up	no	0.186172	0.00434814	0.0144516	up	no	0.945645	0.00962616	0.0463279	up	no	1.52887	1.67501e-171	1.90788e-169	up	yes	0.197536	0.0175597	0.0402532	up	no	protein_coding	chrChr02:9158306-9160107:-	gi|566157646|ref|XP_002302428.2|	1337	7e-179	hypothetical protein POPTR_0002s12410g, partial [Populus trichocarpa]	gi|743803566|ref|XM_011018849.1|	1136	0	PREDICTED: Populus euphratica transcription factor MYB44-like (LOC105120594), mRNA	Q9FDW1	244	8e-74	Transcription factor MYB44	ECU11g1690	135	3e-35	COG5147	pfam00249	Myb_DNA-binding	Myb-like DNA-binding domain. This family contains the DNA binding domains from Myb proteins, as well as the SANT domain family.	GO:0009738|abscisic acid-activated signaling pathway;GO:0042742|defense response to bacterium;GO:0050832|defense response to fungus;GO:2000022|regulation of jasmonic acid mediated signaling pathway;GO:2000031|regulation of salicylic acid mediated signaling pathway;GO:0009737|response to abscisic acid;GO:0009733|response to auxin;GO:0046686|response to cadmium ion;GO:0010200|response to chitin;GO:…	GO:0005634|nucleus;
	Potri.013G149100	-0.575564	0	0.70219	down	no	-1.04352	0.35794	0.524132	down	no	0.0568998	0.952798	0.979084	up	no	2.30146	0.000217632	0.000698854	up	yes	0.490586	0.555778	0.677456	up	no	protein_coding	chrChr13:15342945-15344193:-	gi|566201334|ref|XP_006376533.1|	1177	3e-160	hypothetical protein POPTR_0013s14550g [Populus trichocarpa]	gi|743909964|ref|XM_011050175.1|	776	0	PREDICTED: Populus euphratica transcription factor WER-like (LOC105142515), mRNA	Q7XBH4	172	2e-50	Myb-related protein Myb4	ECU11g1690	100	3e-24	COG5147	pfam00249	Myb_DNA-binding	Myb-like DNA-binding domain. This family contains the DNA binding domains from Myb proteins, as well as the SANT domain family.	GO:0006355|regulation of transcription, DNA-templated;GO:0006351|transcription, DNA-templated;	GO:0005634|nucleus;
	Potri.017G037000	0.413205	0	0.0406297	up	no	0.46281	0.00830026	0.0254112	up	no	-0.257537	0.376502	0.597564	down	no	0.750734	6.05474e-06	2.40979e-05	up	no	1.00911	1.25205e-09	8.0914e-09	up	yes	protein_coding	chrChr17:3094589-3096157:-	gi|566211792|ref|XP_006372948.1|	301	1e-30	hypothetical protein POPTR_0017s06470g [Populus trichocarpa]	gi|566211791|ref|XM_006372886.1|	1036	0	Populus trichocarpa hypothetical protein (POPTR_0017s06470g) mRNA, complete cds	O22059	69.3	4e-13	Transcription factor CPC	.	.	.	.	pfam00249	Myb_DNA-binding	Myb-like DNA-binding domain. This family contains the DNA binding domains from Myb proteins, as well as the SANT domain family.	GO:0009913|epidermal cell differentiation;GO:0007275|multicellular organismal development;GO:0010063|positive regulation of trichoblast fate specification;GO:0009753|response to jasmonic acid;GO:0009751|response to salicylic acid;GO:0006351|transcription, DNA-templated;	GO:0005634|nucleus;
	Potri.006G150300	-2.11871	0	6.48334e-11	down	yes	-1.14251	2.60419e-05	0.000136574	down	yes	-1.33334	1.11614e-05	0.000171587	down	yes	-1.40048	2.77645e-07	1.28742e-06	down	yes	-1.33589	7.29797e-07	3.56722e-06	down	yes	protein_coding	chrChr06:13088863-13090708:+	gi|566176556|ref|XP_002308294.2|	1567	0	hypothetical protein POPTR_0006s15480g [Populus trichocarpa]	gi|566176555|ref|XM_002308258.2|	1428	0	Populus trichocarpa hypothetical protein (POPTR_0006s15480g) mRNA, complete cds	Q8S9H7	116	1e-27	Transcription factor DIVARICATA	.	.	.	.	pfam00249	Myb_DNA-binding	Myb-like DNA-binding domain. This family contains the DNA binding domains from Myb proteins, as well as the SANT domain family.	GO:0048262|determination of dorsal/ventral asymmetry;GO:0009908|flower development;GO:0006355|regulation of transcription, DNA-templated;GO:0006351|transcription, DNA-templated;	GO:0005634|nucleus;
	Potri.001G248800	-0.693296	0	2.07566e-12	down	no	-0.702162	1.10536e-13	1.38142e-12	down	no	-1.29429	0.00059468	0.0051095	down	yes	-0.554519	1.76056e-09	1.01112e-08	down	no	-0.255954	0.0137652	0.0325238	down	no	protein_coding	chrChr01:25855572-25858469:+	gi|566150954|ref|XP_002299827.2|	1647	0	hypothetical protein POPTR_0001s25590g [Populus trichocarpa]	gi|566150953|ref|XM_002299791.2|	2437	0	Populus trichocarpa hypothetical protein (POPTR_0001s25590g) mRNA, complete cds	Q8S9H7	421	8e-139	Transcription factor DIVARICATA	.	.	.	.	pfam00249	Myb_DNA-binding	Myb-like DNA-binding domain. This family contains the DNA binding domains from Myb proteins, as well as the SANT domain family.	GO:0048262|determination of dorsal/ventral asymmetry;GO:0009908|flower development;GO:0006355|regulation of transcription, DNA-templated;GO:0006351|transcription, DNA-templated;	GO:0005634|nucleus;
	Potri.010G240800	0.467438	0	0.000146926	up	no	0.144468	0.223	0.373252	up	no	2.58422	0.000115497	0.0012807	up	yes	0.56883	5.02192e-08	2.52069e-07	up	no	0.391204	0.000908212	0.00279237	up	no	protein_coding	chrChr10:21806384-21808099:+	gi|566192603|ref|XP_002316492.2|	1136	6e-154	hypothetical protein POPTR_0010s24710g [Populus trichocarpa]	gi|566192602|ref|XM_002316456.2|	892	0	Populus trichocarpa hypothetical protein (POPTR_0010s24710g) mRNA, complete cds	Q8S9H7	172	4e-49	Transcription factor DIVARICATA	.	.	.	.	pfam00249	Myb_DNA-binding	Myb-like DNA-binding domain. This family contains the DNA binding domains from Myb proteins, as well as the SANT domain family.	GO:0048262|determination of dorsal/ventral asymmetry;GO:0009908|flower development;GO:0006355|regulation of transcription, DNA-templated;GO:0006351|transcription, DNA-templated;	GO:0005634|nucleus;
	Potri.012G140500	1.91604	0	2.79641e-16	up	yes	1.70824	2.70945e-13	3.29875e-12	up	yes	0.601213	0.0981607	0.253198	up	no	0.473788	0.0899912	0.159927	up	no	2.42628	7.31157e-31	1.44795e-29	up	yes	protein_coding	chrChr12:15445809-15448186:+	gi|566198283|ref|XP_002318818.2|	1733	0	hypothetical protein POPTR_0012s13260g [Populus trichocarpa]	gi|566198282|ref|XM_002318782.2|	978	0	Populus trichocarpa hypothetical protein (POPTR_0012s13260g) mRNA, complete cds	Q9M0K4	187	8e-55	Transcription factor LAF1	ECU11g1690	97.1	1e-22	COG5147	pfam00249	Myb_DNA-binding	Myb-like DNA-binding domain. This family contains the DNA binding domains from Myb proteins, as well as the SANT domain family.	GO:0010018|far-red light signaling pathway;GO:0045893|positive regulation of transcription, DNA-templated;GO:0009585|red, far-red light phototransduction;GO:0009639|response to red or far red light;GO:0009751|response to salicylic acid;GO:0006351|transcription, DNA-templated;	GO:0016607|nuclear speck;GO:0005634|nucleus;
	Potri.006G034900	-1.21591	0	1.09531e-59	down	yes	-0.976558	3.68803e-51	1.86628e-49	down	no	-0.767497	3.07843e-11	1.50746e-09	down	no	-1.00881	1.17142e-55	3.63252e-54	down	yes	-1.28064	3.50808e-47	1.13431e-45	down	yes	protein_coding	chrChr06:2352970-2355403:-	gi|224089929|ref|XP_002308869.1|	1091	1e-139	hypothetical protein POPTR_0006s03340g [Populus trichocarpa]	gi|566174254|ref|XM_002308833.2|	1427	0	Populus trichocarpa hypothetical protein (POPTR_0006s03340g) mRNA, complete cds	Q9SNB4	139	1e-34	Transcription factor LUX	.	.	.	.	pfam00249	Myb_DNA-binding	Myb-like DNA-binding domain. This family contains the DNA binding domains from Myb proteins, as well as the SANT domain family.	GO:0007623|circadian rhythm;GO:0042753|positive regulation of circadian rhythm;GO:0006351|transcription, DNA-templated;	GO:0005634|nucleus;
	Potri.008G101400	2.82136	0	2.15115e-53	up	yes	2.26261	8.21098e-32	2.44154e-30	up	yes	3.2821	5.28174e-25	1.04923e-22	up	yes	1.88073	3.74582e-21	4.40898e-20	up	yes	1.84323	5.37732e-18	6.14701e-17	up	yes	protein_coding	chrChr08:6417098-6419126:+	gi|224099087|ref|XP_002311369.1|	1462	0	GmMYB12 family protein [Populus trichocarpa]	gi|566183236|ref|XM_002311333.2|	1280	0	Populus trichocarpa GmMYB12 family protein (POPTR_0008s10080g) mRNA, complete cds	Q9LDE1	280	6e-89	Transcription factor MYB108	ECU11g1690	111	2e-27	COG5147	pfam00249	Myb_DNA-binding	Myb-like DNA-binding domain. This family contains the DNA binding domains from Myb proteins, as well as the SANT domain family.	GO:0006952|defense response;GO:0009737|response to abscisic acid;GO:0009723|response to ethylene;GO:0009620|response to fungus;GO:0009753|response to jasmonic acid;GO:0009651|response to salt stress;GO:0006351|transcription, DNA-templated;	GO:0005634|nucleus;
	Potri.012G055600	1.44242	0	2.64673e-10	up	yes	0.360524	0.153219	0.28198	up	no	1.89696	2.31879e-06	4.38255e-05	up	yes	0.684684	0.00217462	0.00586166	up	no	1.14056	2.20127e-07	1.14023e-06	up	yes	protein_coding	chrChr12:5674431-5676436:-	gi|224121290|ref|XP_002318546.1|	1637	0	hypothetical protein POPTR_0012s05200g [Populus trichocarpa]	gi|743904922|ref|XM_011047545.1|	1295	0	PREDICTED: Populus euphratica myb-related protein Zm38-like (LOC105140640), mRNA	Q9LDE1	203	3e-59	Transcription factor MYB108	ECU11g1690	113	4e-28	COG5147	pfam00249	Myb_DNA-binding	Myb-like DNA-binding domain. This family contains the DNA binding domains from Myb proteins, as well as the SANT domain family.	GO:0006952|defense response;GO:0009737|response to abscisic acid;GO:0009723|response to ethylene;GO:0009620|response to fungus;GO:0009753|response to jasmonic acid;GO:0009651|response to salt stress;GO:0006351|transcription, DNA-templated;	GO:0005634|nucleus;
	Potri.015G046200	1.37221	0	3.45809e-28	up	yes	0.565932	2.83768e-05	0.000147927	up	no	0.351796	0.1056	0.265746	up	no	0.224376	0.106213	0.183519	up	no	1.71285	7.88814e-39	2.019e-37	up	yes	protein_coding	chrChr15:4593472-4595356:-	gi|566205689|ref|XP_002321477.2|	1690	0	hypothetical protein POPTR_0015s03770g [Populus trichocarpa]	gi|566205688|ref|XM_002321441.2|	1238	0	Populus trichocarpa hypothetical protein (POPTR_0015s03770g) mRNA, complete cds	Q9LDE1	201	1e-58	Transcription factor MYB108	ECU11g1690	113	3e-28	COG5147	pfam00249	Myb_DNA-binding	Myb-like DNA-binding domain. This family contains the DNA binding domains from Myb proteins, as well as the SANT domain family.	GO:0006952|defense response;GO:0009737|response to abscisic acid;GO:0009723|response to ethylene;GO:0009620|response to fungus;GO:0009753|response to jasmonic acid;GO:0009651|response to salt stress;GO:0006351|transcription, DNA-templated;	GO:0005634|nucleus;
	Potri.001G086700	2.26337	0	4.23821e-07	up	yes	2.04936	1.24302e-06	7.92751e-06	up	yes	0.647599	0.380063	0.601135	up	no	2.30648	7.54325e-09	4.10129e-08	up	yes	1.90338	1.55763e-05	6.42982e-05	up	yes	protein_coding	chrChr01:6861536-6862885:+	gi|224053747|ref|XP_002297959.1|	1420	0	hypothetical protein POPTR_0001s11100g [Populus trichocarpa]	gi|566148352|ref|XM_002297923.2|	1142	0	Populus trichocarpa hypothetical protein (POPTR_0001s11100g) mRNA, complete cds	O22264	202	6e-59	Transcription factor MYB12	ECU11g1690	105	1e-25	COG5147	pfam00249	Myb_DNA-binding	Myb-like DNA-binding domain. This family contains the DNA binding domains from Myb proteins, as well as the SANT domain family.	GO:0009813|flavonoid biosynthetic process;GO:0045893|positive regulation of transcription, DNA-templated;GO:0009733|response to auxin;GO:0009723|response to ethylene;GO:0009651|response to salt stress;GO:0006351|transcription, DNA-templated;	GO:0005634|nucleus;
	Potri.008G191800	-1.13938	0	3.88644e-36	down	yes	-0.449276	1.24596e-08	1.00253e-07	down	no	-0.981746	0.0143754	0.0626993	down	no	-0.0959078	0.196269	0.303893	down	no	0.235804	0.00461931	0.0122725	up	no	protein_coding	chrChr08:13332483-13334653:-	gi|118487153|gb|ABK95405.1|	1331	3e-178	unknown [Populus trichocarpa]	gi|566184908|ref|XM_002312659.2|	1554	0	Populus trichocarpa hypothetical protein (POPTR_0008s19610g) mRNA, complete cds	Q2V9B0	155	3e-41	Transcription factor MYB1R1	.	.	.	.	pfam00249	Myb_DNA-binding	Myb-like DNA-binding domain. This family contains the DNA binding domains from Myb proteins, as well as the SANT domain family.	GO:0006355|regulation of transcription, DNA-templated;GO:0006351|transcription, DNA-templated;	GO:0005829|cytosol;GO:0005634|nucleus;
	Potri.003G144300	1.32782	0	1.58166e-51	up	yes	1.06592	1.50133e-32	4.5567e-31	up	yes	0.00289758	0.985396	0.993184	up	no	0.500572	2.6606e-07	1.23527e-06	up	no	0.4377	6.65792e-05	0.000250336	up	no	protein_coding	chrChr03:16061768-16063180:+	gi|224072258|ref|XP_002303677.1|	1434	0	hypothetical protein POPTR_0003s14430g [Populus trichocarpa]	gi|566162627|ref|XM_002303641.2|	1034	0	Populus trichocarpa hypothetical protein (POPTR_0003s14430g) mRNA, complete cds	Q9S9K9	197	2e-58	Transcription factor MYB3	ECU11g1690	103	7e-25	COG5147	pfam00249	Myb_DNA-binding	Myb-like DNA-binding domain. This family contains the DNA binding domains from Myb proteins, as well as the SANT domain family.	GO:0009800|cinnamic acid biosynthetic process;GO:0009892|negative regulation of metabolic process;GO:0009737|response to abscisic acid;GO:0009751|response to salicylic acid;GO:0009651|response to salt stress;GO:0009611|response to wounding;GO:0006351|transcription, DNA-templated;	GO:0005634|nucleus;
	Potri.006G275900	5.22891	0	5.44218e-15	up	yes	4.42092	7.10911e-11	7.12241e-10	up	yes	5.09543	3.23573e-05	0.000425705	up	yes	2.86518	0.000384385	0.00118481	up	yes	3.84855	9.4906e-08	5.11638e-07	up	yes	protein_coding	chrChr06:27590301-27591910:+	gi|566178732|ref|XP_006382176.1|	1564	0	hypothetical protein POPTR_0006s29080g [Populus trichocarpa]	gi|566178731|ref|XM_006382114.1|	1212	0	Populus trichocarpa hypothetical protein (POPTR_0006s29080g) mRNA, complete cds	Q9S9K9	187	4e-54	Transcription factor MYB3	ECU11g1690	104	6e-25	COG5147	pfam00249	Myb_DNA-binding	Myb-like DNA-binding domain. This family contains the DNA binding domains from Myb proteins, as well as the SANT domain family.	GO:0009800|cinnamic acid biosynthetic process;GO:0009892|negative regulation of metabolic process;GO:0009737|response to abscisic acid;GO:0009751|response to salicylic acid;GO:0009651|response to salt stress;GO:0009611|response to wounding;GO:0006351|transcription, DNA-templated;	GO:0005634|nucleus;
	Potri.018G095900	-1.86456	0	1.91653e-13	down	yes	-1.14057	6.37288e-07	4.24229e-06	down	yes	-1.76102	1.11331e-09	4.33712e-08	down	yes	-0.74291	0.000160801	0.000527527	down	no	-0.717718	0.000805589	0.00249972	down	no	protein_coding	chrChr18:12454585-12456347:+	gi|224142279|ref|XP_002324486.1|	1826	0	hypothetical protein POPTR_0018s10390g [Populus trichocarpa]	gi|566215149|ref|XM_002324450.2|	1382	0	Populus trichocarpa hypothetical protein (POPTR_0018s10390g) mRNA, complete cds	Q9FKL2	275	2e-86	Transcription factor MYB36	ECU11g1690	100	2e-23	COG5147	pfam00249	Myb_DNA-binding	Myb-like DNA-binding domain. This family contains the DNA binding domains from Myb proteins, as well as the SANT domain family.	GO:0030154|cell differentiation;GO:0035987|endodermal cell differentiation;GO:0008285|negative regulation of cell proliferation;GO:0045892|negative regulation of transcription, DNA-templated;GO:0045597|positive regulation of cell differentiation;GO:0045893|positive regulation of transcription, DNA-templated;GO:2000021|regulation of ion homeostasis;GO:2000067|regulation of root morphogenesis;GO:00…	GO:0048226|Casparian strip;GO:0005634|nucleus;
	Potri.005G074500	-1.71026	0	7.61273e-33	down	yes	-1.35095	6.13415e-26	1.48845e-24	down	yes	-2.26594	1.68234e-38	6.54476e-36	down	yes	-0.916712	2.669e-14	2.19086e-13	down	no	-0.160033	0.155549	0.255208	down	no	protein_coding	chrChr05:5449284-5450762:-	gi|566170039|ref|XP_002307080.2|	1393	0	hypothetical protein POPTR_0005s07590g [Populus trichocarpa]	gi|743861036|ref|XM_011032719.1|	1245	0	PREDICTED: Populus euphratica myb-related protein 308-like (LOC105130290), mRNA	Q8GWP0	230	2e-69	Transcription factor MYB39	ECU11g1690	110	3e-27	COG5147	pfam00249	Myb_DNA-binding	Myb-like DNA-binding domain. This family contains the DNA binding domains from Myb proteins, as well as the SANT domain family.	.	GO:0005634|nucleus;
	Potri.007G093900	-1.84228	0	4.11318e-13	down	yes	-1.28738	6.47229e-09	5.36601e-08	down	yes	-1.6517	2.68564e-11	1.32906e-09	down	yes	-0.40729	0.028248	0.0586664	down	no	0.28428	0.109294	0.191998	up	no	protein_coding	chrChr07:12073556-12075059:+	gi|566179713|ref|XP_002310560.2|	1488	0	hypothetical protein POPTR_0007s05360g [Populus trichocarpa]	gi|743826448|ref|XM_011024500.1|	1203	0	PREDICTED: Populus euphratica myb-related protein 308-like (LOC105124470), mRNA	Q8GWP0	226	1e-67	Transcription factor MYB39	ECU11g1690	111	1e-27	COG5147	pfam00249	Myb_DNA-binding	Myb-like DNA-binding domain. This family contains the DNA binding domains from Myb proteins, as well as the SANT domain family.	.	GO:0005634|nucleus;
	Potri.011G041600	1.46208	0	1.63038e-17	up	yes	0.331135	0.099615	0.201645	up	no	0.759425	0.000845093	0.00675985	up	no	1.46459	7.36197e-20	8.16623e-19	up	yes	1.40477	1.32292e-16	1.39649e-15	up	yes	protein_coding	chrChr11:3536384-3538149:-	gi|566193618|ref|XP_002316667.2|	1601	0	hypothetical protein POPTR_0011s04120g [Populus trichocarpa]	gi|566193617|ref|XM_002316631.2|	1555	0	Populus trichocarpa hypothetical protein (POPTR_0011s04120g) mRNA, complete cds	Q8GWP0	217	2e-63	Transcription factor MYB39	ECU11g1690	114	3e-28	COG5147	pfam00249	Myb_DNA-binding	Myb-like DNA-binding domain. This family contains the DNA binding domains from Myb proteins, as well as the SANT domain family.	.	GO:0005634|nucleus;
	Potri.011G125900	1.11977	0	0.0020734	up	yes	0.805958	0.0198598	0.0537839	up	no	0.390509	0.311361	0.532431	up	no	1.2654	4.90079e-05	0.00017364	up	yes	1.01469	0.00296533	0.00821502	up	yes	protein_coding	chrChr11:15108801-15110515:-	gi|224115086|ref|XP_002316936.1|	1872	0	hypothetical protein POPTR_0011s12750g [Populus trichocarpa]	gi|743939996|ref|XM_011016154.1|	1079	0	PREDICTED: Populus euphratica myb-related protein 305-like (LOC105118253), mRNA	Q8GWP0	214	1e-63	Transcription factor MYB39	ECU11g1690	112	6e-28	COG5147	pfam00249	Myb_DNA-binding	Myb-like DNA-binding domain. This family contains the DNA binding domains from Myb proteins, as well as the SANT domain family.	.	GO:0005634|nucleus;
	Potri.001G139900	-0.576513	0	0.000280036	down	no	-0.595061	6.63609e-05	0.000325972	down	no	-1.58753	3.53706e-07	8.24234e-06	down	yes	-0.932831	3.83019e-10	2.32039e-09	down	no	-0.417821	0.00494768	0.0130517	down	no	protein_coding	chrChr01:11265538-11267224:+	gi|566146749|ref|XP_006368379.1|	1649	0	hypothetical protein POPTR_0001s02240g [Populus trichocarpa]	gi|566146748|ref|XM_006368317.1|	1276	0	Populus trichocarpa hypothetical protein (POPTR_0001s02240g) mRNA, complete cds	Q8GWP0	231	2e-69	Transcription factor MYB39	ECU11g1690	118	5e-30	COG5147	pfam00249	Myb_DNA-binding	Myb-like DNA-binding domain. This family contains the DNA binding domains from Myb proteins, as well as the SANT domain family.	.	GO:0005634|nucleus;
	Potri.017G086300	2.2654	0	0.545549	up	no	1.87046	0.572585	NA	up	no	4.49889	0.00877501	0.0431283	up	yes	4.32899	0.00826415	0.0197227	up	yes	1.5957	0.629979	0.738725	up	no	protein_coding	chrChr17:10385593-10388335:+	gi|224141017|ref|XP_002323871.1|	1723	0	hypothetical protein POPTR_0017s12230g [Populus trichocarpa]	gi|566212885|ref|XM_002323835.2|	1361	0	Populus trichocarpa hypothetical protein (POPTR_0017s12230g) mRNA, complete cds	Q8GWP0	220	5e-65	Transcription factor MYB39	ECU11g1690	116	4e-29	COG5147	pfam00249	Myb_DNA-binding	Myb-like DNA-binding domain. This family contains the DNA binding domains from Myb proteins, as well as the SANT domain family.	.	GO:0005634|nucleus;
	Potri.002G128900	3.30403	0	1.85088e-34	up	yes	1.91344	8.13625e-09	6.68186e-08	up	yes	4.46321	0.000217667	0.00219232	up	yes	3.79635	3.89159e-54	1.172e-52	up	yes	-0.161415	0.750041	0.829972	down	no	protein_coding	chrChr02:9651280-9652525:+	gi|224063553|ref|XP_002301201.1|	1194	3e-161	hypothetical protein POPTR_0002s13030g [Populus trichocarpa]	gi|566157739|ref|XM_002301165.2|	1239	0	Populus trichocarpa hypothetical protein (POPTR_0002s13030g) mRNA, complete cds	Q9FDW1	171	1e-47	Transcription factor MYB44	ECU11g1690	125	1e-32	COG5147	pfam00249	Myb_DNA-binding	Myb-like DNA-binding domain. This family contains the DNA binding domains from Myb proteins, as well as the SANT domain family.	GO:0009738|abscisic acid-activated signaling pathway;GO:0042742|defense response to bacterium;GO:0050832|defense response to fungus;GO:2000022|regulation of jasmonic acid mediated signaling pathway;GO:2000031|regulation of salicylic acid mediated signaling pathway;GO:0009737|response to abscisic acid;GO:0009733|response to auxin;GO:0046686|response to cadmium ion;GO:0010200|response to chitin;GO:…	GO:0005634|nucleus;
	Potri.013G067000	1.02869	0	9.81856e-10	up	yes	0.808096	5.53059e-07	3.70998e-06	up	no	0.26221	0.568651	0.758581	up	no	0.268042	0.148532	0.242512	up	no	1.13049	1.30394e-11	9.96973e-11	up	yes	protein_coding	chrChr13:5264506-5267272:-	gi|224126005|ref|XP_002319732.1|	1777	0	hypothetical protein POPTR_0013s06320g [Populus trichocarpa]	gi|743907228|ref|XM_011048737.1|	1954	0	PREDICTED: Populus euphratica uncharacterized LOC105141503 (LOC105141503), mRNA	Q9FDW1	116	8e-27	Transcription factor MYB44	ECU11g1690	98.6	6e-22	COG5147	pfam00249	Myb_DNA-binding	Myb-like DNA-binding domain. This family contains the DNA binding domains from Myb proteins, as well as the SANT domain family.	GO:0009738|abscisic acid-activated signaling pathway;GO:0042742|defense response to bacterium;GO:0050832|defense response to fungus;GO:2000022|regulation of jasmonic acid mediated signaling pathway;GO:2000031|regulation of salicylic acid mediated signaling pathway;GO:0009737|response to abscisic acid;GO:0009733|response to auxin;GO:0046686|response to cadmium ion;GO:0010200|response to chitin;GO:…	GO:0005634|nucleus;
	Potri.014G022500	0.337569	0	9.27897e-07	up	no	-0.200441	0.00283968	0.00988914	down	no	1.94082	0.00101114	0.00779498	up	yes	0.909816	9.58752e-57	3.03411e-55	up	no	-0.150688	0.074693	0.139972	down	no	protein_coding	chrChr14:1961710-1963242:-	gi|566201983|ref|XP_006374871.1|	1233	1e-164	hypothetical protein POPTR_0014s02260g [Populus trichocarpa]	gi|566201982|ref|XM_006374809.1|	1322	0	Populus trichocarpa hypothetical protein (POPTR_0014s02260g) mRNA, complete cds	Q9FDW1	217	4e-64	Transcription factor MYB44	ECU11g1690	133	4e-35	COG5147	pfam00249	Myb_DNA-binding	Myb-like DNA-binding domain. This family contains the DNA binding domains from Myb proteins, as well as the SANT domain family.	GO:0009738|abscisic acid-activated signaling pathway;GO:0042742|defense response to bacterium;GO:0050832|defense response to fungus;GO:2000022|regulation of jasmonic acid mediated signaling pathway;GO:2000031|regulation of salicylic acid mediated signaling pathway;GO:0009737|response to abscisic acid;GO:0009733|response to auxin;GO:0046686|response to cadmium ion;GO:0010200|response to chitin;GO:…	GO:0005634|nucleus;
	Potri.008G089200	-5.21013	0	3.17255e-19	down	yes	-4.29355	1.41056e-21	2.7784e-20	down	yes	-3.56185	2.06546e-09	7.63241e-08	down	yes	-6.28482	1.18449e-16	1.11383e-15	down	yes	-9.16814	2.53247e-14	2.34254e-13	down	yes	protein_coding	chrChr08:5598338-5600076:+	gi|566183038|ref|XP_002311317.2|	1871	0	hypothetical protein POPTR_0008s08870g [Populus trichocarpa]	gi|566183037|ref|XM_002311281.2|	1161	0	Populus trichocarpa hypothetical protein (POPTR_0008s08870g) mRNA, complete cds	O49782	206	2e-60	Transcription factor MYB51	ECU11g1690	115	7e-29	COG5147	pfam00249	Myb_DNA-binding	Myb-like DNA-binding domain. This family contains the DNA binding domains from Myb proteins, as well as the SANT domain family.	GO:0052544|defense response by callose deposition in cell wall;GO:0042742|defense response to bacterium;GO:0009759|indole glucosinolate biosynthetic process;GO:0009682|induced systemic resistance;GO:0009737|response to abscisic acid;GO:0009733|response to auxin;GO:0009617|response to bacterium;GO:0009723|response to ethylene;GO:0009739|response to gibberellin;GO:0009625|response to insect;GO:0009…	GO:0005634|nucleus;
	Potri.008G089700	-5.69461	0	7.56792e-05	down	yes	-4.10556	6.48208e-05	0.00031897	down	yes	-4.14887	0.000392569	0.00363139	down	yes	-6.7338	4.36305e-07	1.98292e-06	down	yes	-6.75838	4.48643e-07	2.23785e-06	down	yes	protein_coding	chrChr08:5629437-5631488:+	gi|566183048|ref|XP_002311313.2|	1776	0	hypothetical protein POPTR_0008s08920g [Populus trichocarpa]	gi|566183047|ref|XM_002311277.2|	1167	0	Populus trichocarpa hypothetical protein (POPTR_0008s08920g) mRNA, complete cds	O49782	206	6e-60	Transcription factor MYB51	ECU11g1690	115	7e-29	COG5147	pfam00249	Myb_DNA-binding	Myb-like DNA-binding domain. This family contains the DNA binding domains from Myb proteins, as well as the SANT domain family.	GO:0052544|defense response by callose deposition in cell wall;GO:0042742|defense response to bacterium;GO:0009759|indole glucosinolate biosynthetic process;GO:0009682|induced systemic resistance;GO:0009737|response to abscisic acid;GO:0009733|response to auxin;GO:0009617|response to bacterium;GO:0009723|response to ethylene;GO:0009739|response to gibberellin;GO:0009625|response to insect;GO:0009…	GO:0005634|nucleus;
	Potri.001G470500	0.66891	0	0.144356	up	no	0.445634	0.265263	0.423836	up	no	0.978255	0.0279719	0.103404	up	no	1.04604	0.00250391	0.00666518	up	yes	1.34726	7.62194e-05	0.00028388	up	yes	protein_coding	chrChr01:50219309-50221058:+	gi|224056883|ref|XP_002299071.1|	1686	0	hypothetical protein POPTR_0001s47430g [Populus trichocarpa]	gi|743893120|ref|XM_011041555.1|	1268	0	PREDICTED: Populus euphratica myb-related protein 308 (LOC105136275), mRNA	Q7XQN1	352	1e-115	Transcription factor MYB80	ECU11g1690	99	8e-23	COG5147	pfam00249	Myb_DNA-binding	Myb-like DNA-binding domain. This family contains the DNA binding domains from Myb proteins, as well as the SANT domain family.	GO:0007275|multicellular organismal development;GO:0006355|regulation of transcription, DNA-templated;GO:0006351|transcription, DNA-templated;	GO:0005634|nucleus;
	Potri.018G127700	0.94314	0	4.42378e-06	up	no	-0.113478	0.617433	0.754695	down	no	2.75453	5.56268e-05	0.000678027	up	yes	0.346473	0.0982844	0.171745	up	no	0.0900018	0.695608	0.789774	up	no	protein_coding	chrChr18:14985101-14986463:-	gi|224144163|ref|XP_002325206.1|	709	1e-116	hypothetical protein POPTR_0018s12780g [Populus trichocarpa]	gi|566215555|ref|XM_002325170.2|	695	0	Populus trichocarpa hypothetical protein (POPTR_0018s12780g) mRNA, complete cds	Q9LTF7	139	1e-44	Transcription factor MYB82	ECU11g1690	63.5	7e-11	COG5147	pfam00249	Myb_DNA-binding	Myb-like DNA-binding domain. This family contains the DNA binding domains from Myb proteins, as well as the SANT domain family.	GO:0007275|multicellular organismal development;GO:0045893|positive regulation of transcription, DNA-templated;GO:0006351|transcription, DNA-templated;GO:0010026|trichome differentiation;	GO:0005634|nucleus;
	Potri.001G099800	0.719064	0	0.339055	up	no	1.81209	0.000272052	0.00119015	up	yes	1.35801	0.0155635	0.0665812	up	no	1.56706	0.00214313	0.00578316	up	yes	1.9157	9.63029e-05	0.000353369	up	yes	protein_coding	chrChr01:7899208-7901430:+	gi|224053857|ref|XP_002298014.1|	1667	0	hypothetical protein POPTR_0001s09810g [Populus trichocarpa]	gi|743852765|ref|XM_011031046.1|	1294	0	PREDICTED: Populus euphratica protein ODORANT1-like (LOC105129105), mRNA	Q8LPH6	206	5e-60	Transcription factor MYB86	ECU11g1690	110	5e-27	COG5147	pfam00249	Myb_DNA-binding	Myb-like DNA-binding domain. This family contains the DNA binding domains from Myb proteins, as well as the SANT domain family.	GO:0006355|regulation of transcription, DNA-templated;GO:0006351|transcription, DNA-templated;	GO:0005634|nucleus;
	Potri.012G084100	0.118404	0	0.736963	up	no	0.103539	0.670856	0.794335	up	no	1.61981	0.00777224	0.0393886	up	yes	-0.231724	0.348682	0.476827	down	no	-1.94963	9.72796e-09	5.81727e-08	down	yes	protein_coding	chrChr12:11137722-11139660:+	gi|224119408|ref|XP_002318064.1|	1945	0	hypothetical protein POPTR_0012s08600g [Populus trichocarpa]	gi|743908714|ref|XM_011049514.1|	1529	0	PREDICTED: Populus euphratica protein ODORANT1-like (LOC105142065), mRNA	Q8LPH6	253	9e-77	Transcription factor MYB86	ECU11g1690	110	2e-26	COG5147	pfam00249	Myb_DNA-binding	Myb-like DNA-binding domain. This family contains the DNA binding domains from Myb proteins, as well as the SANT domain family.	GO:0006355|regulation of transcription, DNA-templated;GO:0006351|transcription, DNA-templated;	GO:0005634|nucleus;
	Potri.002G185900	0.843609	0	4.60927e-05	up	no	0.84366	1.69717e-05	9.17198e-05	up	no	0.733628	0.0100087	0.0477181	up	no	1.50201	1.51812e-18	1.57925e-17	up	yes	1.07305	4.49459e-08	2.51055e-07	up	yes	protein_coding	chrChr02:14549612-14551831:-	gi|224068318|ref|XP_002302702.1|	2238	0	hypothetical protein POPTR_0002s18700g [Populus trichocarpa]	gi|566158775|ref|XM_002302666.2|	1907	0	Populus trichocarpa hypothetical protein (POPTR_0002s18700g) mRNA, complete cds	Q8LPH6	252	2e-75	Transcription factor MYB86	ECU11g1690	110	2e-26	COG5147	pfam00249	Myb_DNA-binding	Myb-like DNA-binding domain. This family contains the DNA binding domains from Myb proteins, as well as the SANT domain family.	GO:0006355|regulation of transcription, DNA-templated;GO:0006351|transcription, DNA-templated;	GO:0005634|nucleus;
	Potri.003G155700	0.983766	0	0.267254	up	no	1.00284	0.155623	0.28533	up	no	0.0147049	0.986707	0.993713	up	no	1.64301	0.00966518	0.0227307	up	yes	0.362199	0.649309	0.753529	up	no	protein_coding	chrChr03:16835666-16837282:+	gi|224072395|ref|XP_002303715.1|	1504	0	hypothetical protein POPTR_0003s15440g [Populus trichocarpa]	gi|743824642|ref|XM_011024005.1|	1199	0	PREDICTED: Populus euphratica myb-related protein 308-like (LOC105124129), mRNA	Q8LPH6	216	2e-63	Transcription factor MYB86	ECU11g1690	113	5e-28	COG5147	pfam00249	Myb_DNA-binding	Myb-like DNA-binding domain. This family contains the DNA binding domains from Myb proteins, as well as the SANT domain family.	GO:0006355|regulation of transcription, DNA-templated;GO:0006351|transcription, DNA-templated;	GO:0005634|nucleus;
	Potri.010G174500	2.29518	0	0.50565	up	no	0.922225	0.821194	NA	up	no	1.7623	0.643891	NA	up	no	4.3331	0.00743933	0.0179457	up	yes	5.81947	1.89576e-05	7.7425e-05	up	yes	protein_coding	chrChr10:17508246-17509666:+	gi|566191432|ref|XP_002315083.2|	1555	0	hypothetical protein POPTR_0010s18170g [Populus trichocarpa]	gi|566191431|ref|XM_002315047.2|	924	0	Populus trichocarpa hypothetical protein (POPTR_0010s18170g) mRNA, complete cds	Q8LPH6	202	4e-60	Transcription factor MYB86	ECU11g1690	106	4e-26	COG5147	pfam00249	Myb_DNA-binding	Myb-like DNA-binding domain. This family contains the DNA binding domains from Myb proteins, as well as the SANT domain family.	GO:0006355|regulation of transcription, DNA-templated;GO:0006351|transcription, DNA-templated;	GO:0005634|nucleus;
	Potri.014G111200	0.854558	0	4.47388e-05	up	no	0.692147	0.000383599	0.00163047	up	no	0.0915741	0.714118	0.855238	up	no	1.16437	1.83974e-11	1.23832e-10	up	yes	-0.202008	0.366699	0.501359	down	no	protein_coding	chrChr14:8677444-8679702:-	gi|224130802|ref|XP_002320929.1|	2124	0	hypothetical protein POPTR_0014s10680g [Populus trichocarpa]	gi|566203636|ref|XM_002320893.2|	1927	0	Populus trichocarpa hypothetical protein (POPTR_0014s10680g) mRNA, complete cds	Q8LPH6	257	3e-77	Transcription factor MYB86	ECU11g1690	115	3e-28	COG5147	pfam00249	Myb_DNA-binding	Myb-like DNA-binding domain. This family contains the DNA binding domains from Myb proteins, as well as the SANT domain family.	GO:0006355|regulation of transcription, DNA-templated;GO:0006351|transcription, DNA-templated;	GO:0005634|nucleus;
	Potri.008G081600	-0.0575366	0	0.814198	down	no	0.26617	0.0954464	0.195129	up	no	-0.877578	0.00539196	0.0296744	down	no	0.185039	0.251298	0.371078	up	no	1.21839	8.66108e-17	9.24291e-16	up	yes	protein_coding	chrChr08:5139805-5141562:-	gi|224101309|ref|XP_002312226.1|	1345	0	hypothetical protein POPTR_0008s08110g [Populus trichocarpa]	gi|224101308|ref|XM_002312190.1|	825	0	Populus trichocarpa hypothetical protein (POPTR_0008s08110g) mRNA, complete cds	Q8LPH6	215	1e-64	Transcription factor MYB86	ECU11g1690	111	9e-28	COG5147	pfam00249	Myb_DNA-binding	Myb-like DNA-binding domain. This family contains the DNA binding domains from Myb proteins, as well as the SANT domain family.	GO:0006355|regulation of transcription, DNA-templated;GO:0006351|transcription, DNA-templated;	GO:0005634|nucleus;
	Potri.007G025200	2.88048	0	6.55677e-06	up	yes	0.0943195	0.921532	0.958194	up	no	5.18775	2.6356e-06	4.89544e-05	up	yes	0.781369	0.374885	0.504436	up	no	1.09436	0.180122	0.287625	up	no	protein_coding	chrChr07:1892750-1894047:-	gi|743838761|ref|XP_011025785.1|	477	9e-58	PREDICTED: protein RADIALIS-like 4 [Populus euphratica]	gi|743838764|ref|XM_011027484.1|	454	0	PREDICTED: Populus euphratica protein RADIALIS-like 4 (LOC105126581), transcript variant X2, mRNA	Q58FS3	100	2e-25	Transcription factor RADIALIS	.	.	.	.	pfam00249	Myb_DNA-binding	Myb-like DNA-binding domain. This family contains the DNA binding domains from Myb proteins, as well as the SANT domain family.	GO:0048262|determination of dorsal/ventral asymmetry;GO:0009908|flower development;GO:0006355|regulation of transcription, DNA-templated;GO:0006351|transcription, DNA-templated;	GO:0005634|nucleus;
	Potri.002G113700	-1.29357	0	1.74399e-11	down	yes	-0.845335	5.2609e-07	3.54274e-06	down	no	-0.511785	0.015116	0.0650282	down	no	-0.564415	0.000306973	0.000961791	down	no	0.473483	0.000982131	0.00300039	up	no	protein_coding	chrChr02:8507669-8509222:+	gi|566157469|ref|XP_002301137.2|	1759	0	hypothetical protein POPTR_0002s11440g [Populus trichocarpa]	gi|566157468|ref|XM_002301101.2|	1103	0	Populus trichocarpa hypothetical protein (POPTR_0002s11440g) mRNA, complete cds	Q9M2Y9	232	4e-71	Transcription factor RAX3	ECU11g1690	90.9	2e-20	COG5147	pfam00249	Myb_DNA-binding	Myb-like DNA-binding domain. This family contains the DNA binding domains from Myb proteins, as well as the SANT domain family.	GO:0007275|multicellular organismal development;GO:0009751|response to salicylic acid;GO:0006351|transcription, DNA-templated;	GO:0005634|nucleus;
	Potri.007G007900	1.34398	0	2.4561e-23	up	yes	0.434209	0.00260182	0.00915821	up	no	0.89872	6.81965e-06	0.000113163	up	no	1.37145	6.72131e-28	1.02262e-26	up	yes	1.33742	3.43e-24	5.26571e-23	up	yes	protein_coding	chrChr07:599248-600756:-	gi|224095011|ref|XP_002310327.1|	1653	0	hypothetical protein POPTR_0007s14630g [Populus trichocarpa]	gi|566181347|ref|XM_002310291.2|	1320	0	Populus trichocarpa hypothetical protein (POPTR_0007s14630g) mRNA, complete cds	Q9M2Y9	253	1e-78	Transcription factor RAX3	ECU11g1690	97.4	1e-22	COG5147	pfam00249	Myb_DNA-binding	Myb-like DNA-binding domain. This family contains the DNA binding domains from Myb proteins, as well as the SANT domain family.	GO:0007275|multicellular organismal development;GO:0009751|response to salicylic acid;GO:0006351|transcription, DNA-templated;	GO:0005634|nucleus;
	Potri.018G058800	2.32972	0	0.0292271	up	yes	0.960827	0.410985	0.577111	up	no	1.51216	0.163726	0.355199	up	no	1.84753	0.0728989	0.133607	up	no	2.07053	0.0339306	0.0715494	up	no	protein_coding	chrChr18:6300102-6302054:+	gi|566214239|ref|XP_002324747.2|	1625	0	hypothetical protein POPTR_0018s04710g [Populus trichocarpa]	gi|566214238|ref|XM_002324711.2|	988	0	Populus trichocarpa hypothetical protein (POPTR_0018s04710g) mRNA, complete cds	Q9M2Y9	133	2e-34	Transcription factor RAX3	.	.	.	.	pfam00249	Myb_DNA-binding	Myb-like DNA-binding domain. This family contains the DNA binding domains from Myb proteins, as well as the SANT domain family.	GO:0007275|multicellular organismal development;GO:0009751|response to salicylic acid;GO:0006351|transcription, DNA-templated;	GO:0005634|nucleus;
	Potri.012G080400	1.57786	0	0.0184236	up	yes	1.17177	0.0647021	0.142705	up	no	0.502051	0.52776	0.726522	up	no	1.61212	0.00789211	0.018921	up	yes	1.17282	0.0662189	0.126765	up	no	protein_coding	chrChr12:10673624-10675495:+	gi|224119334|ref|XP_002318045.1|	1152	9e-158	hypothetical protein POPTR_0012s08190g [Populus trichocarpa]	gi|566197390|ref|XM_002318009.2|	665	0	Populus trichocarpa hypothetical protein (POPTR_0012s08190g) mRNA, complete cds	Q9SEI0	210	1e-65	Transcription factor WER	ECU11g1690	99	8e-24	COG5147	pfam00249	Myb_DNA-binding	Myb-like DNA-binding domain. This family contains the DNA binding domains from Myb proteins, as well as the SANT domain family.	GO:0045165|cell fate commitment;GO:0045893|positive regulation of transcription, DNA-templated;GO:0048765|root hair cell differentiation;GO:0006351|transcription, DNA-templated;	GO:0005634|nucleus;
	Potri.015G075800	5.85848	0	9.17007e-05	up	yes	3.41539	0.103971	0.208587	up	no	6.49084	1.36892e-05	0.000204171	up	yes	3.95641	0.022882	0.0488674	up	yes	6.91351	5.30462e-08	2.94164e-07	up	yes	protein_coding	chrChr15:10066263-10068263:+	gi|566206650|ref|XP_002321597.2|	1030	3e-138	hypothetical protein POPTR_0015s08700g [Populus trichocarpa]	gi|566206649|ref|XM_002321561.2|	721	0	Populus trichocarpa hypothetical protein (POPTR_0015s08700g) mRNA, complete cds	Q9SEI0	174	6e-51	Transcription factor WER	ECU11g1690	88.6	7e-20	COG5147	pfam00249	Myb_DNA-binding	Myb-like DNA-binding domain. This family contains the DNA binding domains from Myb proteins, as well as the SANT domain family.	GO:0045165|cell fate commitment;GO:0045893|positive regulation of transcription, DNA-templated;GO:0048765|root hair cell differentiation;GO:0006351|transcription, DNA-templated;	GO:0005634|nucleus;
	Potri.006G221500	2.35187	0	0.0984928	up	no	1.36677	0.32768	0.493186	up	no	3.48613	0.00813216	0.0407117	up	yes	2.43505	0.045216	0.0884528	up	no	4.14225	1.90137e-05	7.76434e-05	up	yes	protein_coding	chrChr06:23402403-23404057:-	gi|566177819|ref|XP_006381997.1|	1282	3e-173	hypothetical protein POPTR_0006s23810g [Populus trichocarpa]	gi|566177818|ref|XM_006381935.1|	1524	0	Populus trichocarpa hypothetical protein (POPTR_0006s23810g) mRNA, complete cds	Q9SEI0	137	7e-36	Transcription factor WER	ECU11g1690	87	1e-18	COG5147	pfam00249	Myb_DNA-binding	Myb-like DNA-binding domain. This family contains the DNA binding domains from Myb proteins, as well as the SANT domain family.	GO:0045165|cell fate commitment;GO:0045893|positive regulation of transcription, DNA-templated;GO:0048765|root hair cell differentiation;GO:0006351|transcription, DNA-templated;	GO:0005634|nucleus;
	Potri.015G075600	1.0429	0	0.296154	up	no	0.209721	0.824647	0.898899	up	no	0.362673	0.687302	0.838107	up	no	1.0689	0.162975	0.261741	up	no	2.19951	0.00106365	0.00323086	up	yes	protein_coding	chrChr15:10032796-10034172:+	gi|224133526|ref|XP_002321595.1|	951	2e-126	hypothetical protein POPTR_0015s08680g [Populus trichocarpa]	gi|566206644|ref|XM_002321559.2|	947	0	Populus trichocarpa hypothetical protein (POPTR_0015s08680g) mRNA, complete cds	Q9SEI0	184	5e-55	Transcription factor WER	ECU11g1690	89	4e-20	COG5147	pfam00249	Myb_DNA-binding	Myb-like DNA-binding domain. This family contains the DNA binding domains from Myb proteins, as well as the SANT domain family.	GO:0045165|cell fate commitment;GO:0045893|positive regulation of transcription, DNA-templated;GO:0048765|root hair cell differentiation;GO:0006351|transcription, DNA-templated;	GO:0005634|nucleus;
NAC	Potri.003G149700	1.98202	0	2.09147e-84	up	yes	1.86886	2.60151e-75	2.13584e-73	up	yes	1.07711	0.0775446	0.2145	up	no	2.24847	1.42547e-125	1.0672e-123	up	yes	1.36357	1.81155e-27	3.19949e-26	up	yes	protein_coding	chrChr03:16410950-16412538:-	gi|743824934|ref|XP_011022380.1|	1521	0	PREDICTED: transcription factor JUNGBRUNNEN 1-like [Populus euphratica]	gi|743824933|ref|XM_011024078.1|	1136	0	PREDICTED: Populus euphratica transcription factor JUNGBRUNNEN 1-like (LOC105124178), mRNA	Q9SK55	244	2e-76	Transcription factor JUNGBRUNNEN 1	.	.	.	.	pfam02365	NAM	No apical meristem (NAM) protein. This is a family of no apical meristem (NAM) proteins these are plant development proteins. Mutations in NAM result in the failure to develop a shoot apical meristem in petunia embryos. NAM is indicated as having a role in determining positions of meristems and primordial. One member of this family NAP (NAC-like, activated by AP3/PI) is encoded by the target gene…	GO:0009718|anthocyanin-containing compound biosynthetic process;GO:0010120|camalexin biosynthetic process;GO:0042538|hyperosmotic salinity response;GO:0010150|leaf senescence;GO:1900056|negative regulation of leaf senescence;GO:0006561|proline biosynthetic process;GO:0006351|transcription, DNA-templated;GO:0005992|trehalose biosynthetic process;	GO:0005634|nucleus;
	Potri.007G066300	3.903	0	0.00411038	up	yes	3.96384	0.00127049	0.00481683	up	yes	3.67793	0.00450222	0.0256996	up	yes	3.7324	0.00262679	0.00696567	up	yes	4.81666	2.38152e-05	9.60162e-05	up	yes	protein_coding	chrChr07:8493874-8496409:-	gi|743941216|ref|XP_011015092.1|	1493	0	PREDICTED: transcription factor JUNGBRUNNEN 1-like [Populus euphratica]	gi|743941215|ref|XM_011016790.1|	943	0	PREDICTED: Populus euphratica transcription factor JUNGBRUNNEN 1-like (LOC105118764), mRNA	Q9SK55	256	1e-81	Transcription factor JUNGBRUNNEN 1	.	.	.	.	pfam02365	NAM	No apical meristem (NAM) protein. This is a family of no apical meristem (NAM) proteins these are plant development proteins. Mutations in NAM result in the failure to develop a shoot apical meristem in petunia embryos. NAM is indicated as having a role in determining positions of meristems and primordial. One member of this family NAP (NAC-like, activated by AP3/PI) is encoded by the target gene…	GO:0009718|anthocyanin-containing compound biosynthetic process;GO:0010120|camalexin biosynthetic process;GO:0042538|hyperosmotic salinity response;GO:0010150|leaf senescence;GO:1900056|negative regulation of leaf senescence;GO:0006561|proline biosynthetic process;GO:0006351|transcription, DNA-templated;GO:0005992|trehalose biosynthetic process;	GO:0005634|nucleus;
	Potri.002G178700	0.144922	0	0.901174	up	no	0.799939	0.233657	0.386395	up	no	1.77304	0.0424153	0.140316	up	no	1.83726	0.000745396	0.00218512	up	yes	1.04491	0.103158	0.183112	up	no	protein_coding	chrChr02:13836457-13838247:-	gi|327397100|dbj|BAK14367.1|	2003	0	transcription factor [Populus trichocarpa]	gi|327397099|dbj|AB599941.1|	1529	0	Populus trichocarpa PtVNS10 mRNA for transcription factor, complete cds	Q84WP6	367	2e-121	NAC domain-containing protein 43	.	.	.	.	pfam02365	NAM	No apical meristem (NAM) protein. This is a family of no apical meristem (NAM) proteins these are plant development proteins. Mutations in NAM result in the failure to develop a shoot apical meristem in petunia embryos. NAM is indicated as having a role in determining positions of meristems and primordial. One member of this family NAP (NAC-like, activated by AP3/PI) is encoded by the target gene…	GO:0010047|fruit dehiscence;GO:0009834|plant-type secondary cell wall biogenesis;GO:0045893|positive regulation of transcription, DNA-templated;GO:0006351|transcription, DNA-templated;	GO:0005634|nucleus;
	Potri.004G049300	-0.134678	0	0.597327	down	no	-0.377428	0.0521584	0.119834	down	no	0.20674	0.445884	0.661295	up	no	0.0343891	0.845845	0.898244	up	no	1.03131	5.39161e-11	3.93107e-10	up	yes	protein_coding	chrChr04:3839158-3842192:+	gi|816206850|gb|AKE81097.1|	1566	0	NAC transcription factor [Populus tomentosa]	gi|743846544|ref|XM_011029464.1|	1383	0	PREDICTED: Populus euphratica NAC domain-containing protein 8 (LOC105127979), transcript variant X1, mRNA	O49459	354	7e-116	NAC domain-containing protein 73	.	.	.	.	pfam02365	NAM	No apical meristem (NAM) protein. This is a family of no apical meristem (NAM) proteins these are plant development proteins. Mutations in NAM result in the failure to develop a shoot apical meristem in petunia embryos. NAM is indicated as having a role in determining positions of meristems and primordial. One member of this family NAP (NAC-like, activated by AP3/PI) is encoded by the target gene…	GO:0045893|positive regulation of transcription, DNA-templated;GO:2000652|regulation of secondary cell wall biogenesis;GO:0006351|transcription, DNA-templated;	GO:0005634|nucleus;
	Potri.005G205400	1.41535	0	5.9239e-11	up	yes	1.57709	4.937e-16	7.08281e-15	up	yes	1.53203	2.12778e-13	1.40233e-11	up	yes	1.47414	6.5313e-14	5.20247e-13	up	yes	2.45987	1.3591e-43	4.03724e-42	up	yes	protein_coding	chrChr05:22001592-22004642:-	gi|224085391|ref|XP_002307563.1|	1649	0	hypothetical protein POPTR_0005s22710g [Populus trichocarpa]	gi|743944310|ref|XM_011018373.1|	938	0	PREDICTED: Populus euphratica transcription factor JUNGBRUNNEN 1-like (LOC105120183), transcript variant X1, mRNA	Q9SK55	268	2e-86	Transcription factor JUNGBRUNNEN 1	.	.	.	.	pfam02365	NAM	No apical meristem (NAM) protein. This is a family of no apical meristem (NAM) proteins these are plant development proteins. Mutations in NAM result in the failure to develop a shoot apical meristem in petunia embryos. NAM is indicated as having a role in determining positions of meristems and primordial. One member of this family NAP (NAC-like, activated by AP3/PI) is encoded by the target gene…	GO:0009718|anthocyanin-containing compound biosynthetic process;GO:0010120|camalexin biosynthetic process;GO:0042538|hyperosmotic salinity response;GO:0010150|leaf senescence;GO:1900056|negative regulation of leaf senescence;GO:0006561|proline biosynthetic process;GO:0006351|transcription, DNA-templated;GO:0005992|trehalose biosynthetic process;	GO:0005634|nucleus;
	Potri.019G031400	1.34854	0	1.30131e-41	up	yes	0.61801	1.14523e-08	9.25497e-08	up	no	1.02902	3.81286e-14	2.68257e-12	up	yes	1.18554	2.53713e-33	4.63605e-32	up	yes	1.21598	1.22628e-30	2.41701e-29	up	yes	protein_coding	chrChr19:3541520-3543777:+	gi|224144749|ref|XP_002325400.1|	1838	0	hypothetical protein POPTR_0019s04690g [Populus trichocarpa]	gi|743911225|ref|XM_011001171.1|	1449	0	PREDICTED: Populus euphratica NAC transcription factor 29-like (LOC105107292), mRNA	Q84TD6	332	4e-107	NAC transcription factor 47	.	.	.	.	pfam02365	NAM	No apical meristem (NAM) protein. This is a family of no apical meristem (NAM) proteins these are plant development proteins. Mutations in NAM result in the failure to develop a shoot apical meristem in petunia embryos. NAM is indicated as having a role in determining positions of meristems and primordial. One member of this family NAP (NAC-like, activated by AP3/PI) is encoded by the target gene…	GO:0006351|transcription, DNA-templated;	GO:0005634|nucleus;
	Potri.004G038000	-0.960268	0	0.000476719	down	no	-1.23133	2.35231e-06	1.44397e-05	down	yes	-0.507026	0.0424804	0.140465	down	no	-0.163181	0.446582	0.574628	down	no	0.166598	0.430945	0.566594	up	no	protein_coding	chrChr04:2890407-2891894:-	gi|224078912|ref|XP_002305677.1|	1785	0	no apical meristem family protein [Populus trichocarpa]	gi|743847115|ref|XR_842767.1|	1155	0	PREDICTED: Populus euphratica NAC transcription factor 25-like (LOC105128086), transcript variant X2, misc_RNA	Q8GY42	332	2e-109	NAC transcription factor 25	.	.	.	.	pfam02365	NAM	No apical meristem (NAM) protein. This is a family of no apical meristem (NAM) proteins these are plant development proteins. Mutations in NAM result in the failure to develop a shoot apical meristem in petunia embryos. NAM is indicated as having a role in determining positions of meristems and primordial. One member of this family NAP (NAC-like, activated by AP3/PI) is encoded by the target gene…	GO:0006351|transcription, DNA-templated;	GO:0005634|nucleus;
	Potri.012G103500	-2.64645	0	0.0702393	down	no	-2.12647	0.0556945	0.126342	down	no	-4.06271	0.00955775	0.04607	down	yes	-0.416263	0.63545	0.736108	down	no	0.307763	0.678878	0.777144	up	no	protein_coding	chrChr12:12790565-12791944:+	gi|224119758|ref|XP_002318155.1|	1179	2e-159	hypothetical protein POPTR_0012s10530g [Populus trichocarpa]	gi|743899485|ref|XM_011044724.1|	789	0	PREDICTED: Populus euphratica NAC transcription factor 25-like (LOC105138596), mRNA	Q9FY93	228	1e-70	NAC domain-containing protein 83	.	.	.	.	pfam02365	NAM	No apical meristem (NAM) protein. This is a family of no apical meristem (NAM) proteins these are plant development proteins. Mutations in NAM result in the failure to develop a shoot apical meristem in petunia embryos. NAM is indicated as having a role in determining positions of meristems and primordial. One member of this family NAP (NAC-like, activated by AP3/PI) is encoded by the target gene…	GO:0010150|leaf senescence;GO:0045892|negative regulation of transcription, DNA-templated;GO:0009737|response to abscisic acid;GO:0009651|response to salt stress;GO:0006351|transcription, DNA-templated;GO:0016032|viral process;GO:0010089|xylem development;	GO:0005634|nucleus;
	Potri.012G126500	1.13691	0	0.0533826	up	no	0.735594	0.184597	0.324248	up	no	1.43705	0.00442746	0.0253933	up	yes	2.07529	1.59052e-06	6.795e-06	up	yes	1.6999	0.000246885	0.000840979	up	yes	protein_coding	chrChr12:14465047-14466614:-	gi|224120270|ref|XP_002318288.1|	1793	0	hypothetical protein POPTR_0012s14660g [Populus trichocarpa]	gi|327397091|dbj|AB599937.1|	1284	0	Populus trichocarpa PtVNS06 mRNA for transcription factor, complete cds	Q9FWX2	340	4e-111	NAC domain-containing protein 7	.	.	.	.	pfam02365	NAM	No apical meristem (NAM) protein. This is a family of no apical meristem (NAM) proteins these are plant development proteins. Mutations in NAM result in the failure to develop a shoot apical meristem in petunia embryos. NAM is indicated as having a role in determining positions of meristems and primordial. One member of this family NAP (NAC-like, activated by AP3/PI) is encoded by the target gene…	GO:0071555|cell wall organization;GO:0007275|multicellular organismal development;GO:1901348|positive regulation of secondary cell wall biogenesis;GO:0006355|regulation of transcription, DNA-templated;GO:0006351|transcription, DNA-templated;GO:0048759|xylem vessel member cell differentiation;	GO:0005634|nucleus;
	Potri.014G104800	0.310219	0	0.359703	up	no	0.169637	0.530957	0.684258	up	no	1.43093	0.00268081	0.0171398	up	yes	1.04655	1.56097e-05	5.91664e-05	up	yes	-0.499526	0.132968	0.224724	down	no	protein_coding	chrChr14:8242353-8244133:-	gi|566203499|ref|XP_002320897.2|	1984	0	no apical meristem family protein [Populus trichocarpa]	gi|327397097|dbj|AB599940.1|	1331	0	Populus trichocarpa PtVNS09 mRNA for transcription factor, complete cds	Q84WP6	380	1e-126	NAC domain-containing protein 43	.	.	.	.	pfam02365	NAM	No apical meristem (NAM) protein. This is a family of no apical meristem (NAM) proteins these are plant development proteins. Mutations in NAM result in the failure to develop a shoot apical meristem in petunia embryos. NAM is indicated as having a role in determining positions of meristems and primordial. One member of this family NAP (NAC-like, activated by AP3/PI) is encoded by the target gene…	GO:0010047|fruit dehiscence;GO:0009834|plant-type secondary cell wall biogenesis;GO:0045893|positive regulation of transcription, DNA-templated;GO:0006351|transcription, DNA-templated;	GO:0005634|nucleus;
	Potri.003G022800	0.76567	0	0.261249	up	no	0.759854	0.172172	0.307705	up	no	1.1375	0.0308126	0.111262	up	no	1.79003	7.19098e-05	0.000248643	up	yes	3.13253	8.38242e-17	8.95207e-16	up	yes	protein_coding	chrChr03:2707918-2709123:-	gi|224073330|ref|XP_002304078.1|	686	4e-87	hypothetical protein POPTR_0003s01720g [Populus trichocarpa]	gi|743921837|ref|XM_011006685.1|	446	0	PREDICTED: Populus euphratica NAC transcription factor ONAC010 (LOC105111360), mRNA	Q8GWK6	170	3e-50	NAC domain-containing protein 104	.	.	.	.	pfam02365	NAM	No apical meristem (NAM) protein. This is a family of no apical meristem (NAM) proteins these are plant development proteins. Mutations in NAM result in the failure to develop a shoot apical meristem in petunia embryos. NAM is indicated as having a role in determining positions of meristems and primordial. One member of this family NAP (NAC-like, activated by AP3/PI) is encoded by the target gene…	GO:0043067|regulation of programmed cell death;GO:0048367|shoot system development;GO:0006351|transcription, DNA-templated;GO:0010089|xylem development;	GO:0005634|nucleus;
	Potri.007G105000	-0.874722	0	1.4145e-06	down	no	-0.538649	0.000908518	0.00356239	down	no	-1.11535	0.0700778	0.199622	down	no	-1.97302	9.27621e-24	1.21224e-22	down	yes	-0.90332	2.63957e-07	1.35597e-06	down	no	protein_coding	chrChr07:12946460-12947876:+	gi|224096014|ref|XP_002310519.1|	1003	5e-134	hypothetical protein POPTR_0007s04250g [Populus trichocarpa]	gi|743827080|ref|XM_011024630.1|	750	0	PREDICTED: Populus euphratica NAC transcription factor 25-like (LOC105124563), mRNA	Q8GWK6	185	4e-55	NAC domain-containing protein 104	.	.	.	.	pfam02365	NAM	No apical meristem (NAM) protein. This is a family of no apical meristem (NAM) proteins these are plant development proteins. Mutations in NAM result in the failure to develop a shoot apical meristem in petunia embryos. NAM is indicated as having a role in determining positions of meristems and primordial. One member of this family NAP (NAC-like, activated by AP3/PI) is encoded by the target gene…	GO:0043067|regulation of programmed cell death;GO:0048367|shoot system development;GO:0006351|transcription, DNA-templated;GO:0010089|xylem development;	GO:0005634|nucleus;
	Potri.001G206900	0.180073	0	0.877131	up	no	-0.140761	0.864933	0.92286	down	no	1.61125	0.0301975	0.109692	up	no	0.944206	0.164464	0.263656	up	no	1.50207	0.0174251	0.0399951	up	yes	protein_coding	chrChr01:20733646-20734758:+	gi|224059020|ref|XP_002299679.1|	1030	2e-139	hypothetical protein POPTR_0001s21440g [Populus trichocarpa]	gi|743905444|ref|XM_011047823.1|	669	0	PREDICTED: Populus euphratica NAC transcription factor ONAC010-like (LOC105140826), transcript variant X2, mRNA	Q8GWK6	215	6e-68	NAC domain-containing protein 104	.	.	.	.	pfam02365	NAM	No apical meristem (NAM) protein. This is a family of no apical meristem (NAM) proteins these are plant development proteins. Mutations in NAM result in the failure to develop a shoot apical meristem in petunia embryos. NAM is indicated as having a role in determining positions of meristems and primordial. One member of this family NAP (NAC-like, activated by AP3/PI) is encoded by the target gene…	GO:0043067|regulation of programmed cell death;GO:0048367|shoot system development;GO:0006351|transcription, DNA-templated;GO:0010089|xylem development;	GO:0005634|nucleus;
	Potri.001G080900	3.9316	0	7.9631e-31	up	yes	3.54707	1.82126e-23	3.97876e-22	up	yes	4.23273	1.48885e-14	1.10911e-12	up	yes	3.69933	5.6962e-28	8.69822e-27	up	yes	2.23654	1.6981e-07	8.908e-07	up	yes	protein_coding	chrChr01:6397715-6399371:+	gi|224053691|ref|XP_002297931.1|	1334	0	hypothetical protein POPTR_0001s11660g [Populus trichocarpa]	gi|224053690|ref|XM_002297895.1|	744	0	Populus trichocarpa hypothetical protein (POPTR_0001s11660g) mRNA, complete cds	Q9SK55	244	7e-77	Transcription factor JUNGBRUNNEN 1	.	.	.	.	pfam02365	NAM	No apical meristem (NAM) protein. This is a family of no apical meristem (NAM) proteins these are plant development proteins. Mutations in NAM result in the failure to develop a shoot apical meristem in petunia embryos. NAM is indicated as having a role in determining positions of meristems and primordial. One member of this family NAP (NAC-like, activated by AP3/PI) is encoded by the target gene…	GO:0009718|anthocyanin-containing compound biosynthetic process;GO:0010120|camalexin biosynthetic process;GO:0042538|hyperosmotic salinity response;GO:0010150|leaf senescence;GO:1900056|negative regulation of leaf senescence;GO:0006561|proline biosynthetic process;GO:0006351|transcription, DNA-templated;GO:0005992|trehalose biosynthetic process;	GO:0005634|nucleus;
	Potri.002G057200	2.05473	0	1.15393e-49	up	yes	1.91837	8.96985e-44	3.72055e-42	up	yes	1.94704	4.82184e-12	2.67445e-10	up	yes	1.70687	3.82451e-33	6.94509e-32	up	yes	1.93432	9.59202e-40	2.5259e-38	up	yes	protein_coding	chrChr02:3831693-3835236:+	gi|566156447|ref|XP_002300866.2|	2053	0	hypothetical protein POPTR_0002s05820g [Populus trichocarpa]	gi|566156446|ref|XM_002300830.2|	1301	0	Populus trichocarpa hypothetical protein (POPTR_0002s05820g) mRNA, complete cds	Q9SK55	293	1e-94	Transcription factor JUNGBRUNNEN 1	.	.	.	.	pfam02365	NAM	No apical meristem (NAM) protein. This is a family of no apical meristem (NAM) proteins these are plant development proteins. Mutations in NAM result in the failure to develop a shoot apical meristem in petunia embryos. NAM is indicated as having a role in determining positions of meristems and primordial. One member of this family NAP (NAC-like, activated by AP3/PI) is encoded by the target gene…	GO:0009718|anthocyanin-containing compound biosynthetic process;GO:0010120|camalexin biosynthetic process;GO:0042538|hyperosmotic salinity response;GO:0010150|leaf senescence;GO:1900056|negative regulation of leaf senescence;GO:0006561|proline biosynthetic process;GO:0006351|transcription, DNA-templated;GO:0005992|trehalose biosynthetic process;	GO:0005634|nucleus;
	Potri.005G098000	2.32003	0	4.07437e-06	up	yes	2.09222	1.9698e-05	0.000105268	up	yes	2.83808	2.79232e-07	6.63947e-06	up	yes	2.80134	1.44822e-10	9.07597e-10	up	yes	3.60117	1.70786e-19	2.10992e-18	up	yes	protein_coding	chrChr05:7437299-7439839:+	gi|224081449|ref|XP_002306415.1|	1269	3e-173	hypothetical protein POPTR_0005s10080g [Populus trichocarpa]	gi|566170482|ref|XM_002306379.2|	917	0	Populus trichocarpa hypothetical protein (POPTR_0005s10080g) mRNA, complete cds	Q9SK55	174	9e-64	Transcription factor JUNGBRUNNEN 1	.	.	.	.	pfam02365	NAM	No apical meristem (NAM) protein. This is a family of no apical meristem (NAM) proteins these are plant development proteins. Mutations in NAM result in the failure to develop a shoot apical meristem in petunia embryos. NAM is indicated as having a role in determining positions of meristems and primordial. One member of this family NAP (NAC-like, activated by AP3/PI) is encoded by the target gene…	GO:0009718|anthocyanin-containing compound biosynthetic process;GO:0010120|camalexin biosynthetic process;GO:0042538|hyperosmotic salinity response;GO:0010150|leaf senescence;GO:1900056|negative regulation of leaf senescence;GO:0006561|proline biosynthetic process;GO:0006351|transcription, DNA-templated;GO:0005992|trehalose biosynthetic process;	GO:0005634|nucleus;
	Potri.002G181800	0.605111	0	0.173877	up	no	0.188426	0.593168	0.7355	up	no	1.81034	0.000656613	0.00551807	up	yes	2.11763	2.23258e-17	2.19384e-16	up	yes	0.609142	0.0631707	0.121775	up	no	protein_coding	chrChr02:14245901-14247552:-	gi|566158698|ref|XP_006386672.1|	1404	0	hypothetical protein POPTR_0002s18280g [Populus trichocarpa]	gi|566158697|ref|XM_006386610.1|	929	0	Populus trichocarpa hypothetical protein (POPTR_0002s18280g) mRNA, complete cds	.	.	.	.	.	.	.	.	pfam10214	Rrn6	RNA polymerase I-specific transcription-initiation factor. RNA polymerase I-specific transcription-initiation factor Rrn6 and Rrn7 represent components of a multisubunit transcription factor essential for the initiation of rDNA transcription by Pol I. These proteins are found in fungi.	.	.
NF-Y	Potri.006G201900	0.112311	0	0.508162	up	no	-0.319886	0.0126876	0.0366884	down	no	-0.287659	0.0808577	0.221131	down	no	0.0450205	0.700408	0.787802	up	no	1.05687	3.51681e-21	4.72193e-20	up	yes	protein_coding	chrChr06:21691155-21696143:+	gi|743906051|ref|XP_011046437.1|	1278	4e-170	PREDICTED: nuclear transcription factor Y subunit A-10 isoform X3 [Populus euphratica]	gi|743906050|ref|XM_011048135.1|	1285	0	PREDICTED: Populus euphratica nuclear transcription factor Y subunit A-10 (LOC105141046), transcript variant X3, mRNA	Q8LFU0	146	4e-38	Nuclear transcription factor Y subunit A-10	YGL237c	73.6	1e-13	COG5224	pfam02045	CBFB_NFYA	CCAAT-binding transcription factor (CBF-B/NF-YA) subunit B.	GO:0006351|transcription, DNA-templated;	GO:0016602|CCAAT-binding factor complex;
	Potri.009G052900	0.121974	0	0.521735	up	no	0.0417442	0.763393	0.859219	up	no	0.401288	0.021902	0.0863198	up	no	0.188159	0.147932	0.241693	up	no	1.09687	1.35137e-17	1.50766e-16	up	yes	protein_coding	chrChr09:5703546-5708574:-	gi|743837698|ref|XP_011025538.1|	1036	1e-132	PREDICTED: nuclear transcription factor Y subunit A-1-like [Populus euphratica]	gi|566186488|ref|XM_002313305.2|	1017	0	Populus trichocarpa CCAAT-binding transcription factor family protein (POPTR_0009s05760g) mRNA, complete cds	Q945M9	173	4e-47	Nuclear transcription factor Y subunit A-9	YGL237c	75.5	3e-14	COG5224	pfam02045	CBFB_NFYA	CCAAT-binding transcription factor (CBF-B/NF-YA) subunit B.	GO:0009793|embryo development ending in seed dormancy;GO:0055046|microgametogenesis;GO:0045892|negative regulation of transcription, DNA-templated;GO:0009555|pollen development;GO:0048316|seed development;GO:0010262|somatic embryogenesis;GO:0006351|transcription, DNA-templated;	GO:0016602|CCAAT-binding factor complex;
	Potri.009G060600	0.52261	0	6.26683e-08	up	no	0.179508	0.0405716	0.0976723	up	no	0.617515	0.000290201	0.00279139	up	no	0.484777	6.89177e-09	3.76175e-08	up	no	1.29026	4.81936e-50	1.67304e-48	up	yes	protein_coding	chrChr09:6266401-6272463:-	gi|343157308|gb|AEL95437.1|	1587	0	CCAAT-binding transcription factor subunit B [Populus euphratica]	gi|566186638|ref|XM_006379033.1|	1618	0	Populus trichocarpa hypothetical protein (POPTR_0009s06540g) mRNA, complete cds	Q9LXV5	108	1e-24	Nuclear transcription factor Y subunit A-1	YGL237c	60.5	3e-09	COG5224	pfam02045	CBFB_NFYA	CCAAT-binding transcription factor (CBF-B/NF-YA) subunit B.	GO:0009793|embryo development ending in seed dormancy;GO:0055046|microgametogenesis;GO:0048510|regulation of timing of transition from vegetative to reproductive phase;GO:0006355|regulation of transcription, DNA-templated;GO:0048316|seed development;GO:0010262|somatic embryogenesis;GO:0006351|transcription, DNA-templated;	GO:0016602|CCAAT-binding factor complex;
	Potri.006G053500	-1.44991	0	4.22985e-14	down	yes	-0.856597	1.17758e-06	7.52223e-06	down	no	-0.757896	0.000275672	0.00267955	down	no	-0.495691	0.00137425	0.00384739	down	no	0.306212	0.0401792	0.082806	up	no	protein_coding	chrChr06:3886219-3891253:-	gi|566174579|ref|XP_002308961.2|	1564	0	hypothetical protein POPTR_0006s05210g [Populus trichocarpa]	gi|566174578|ref|XM_002308925.2|	1351	0	Populus trichocarpa hypothetical protein (POPTR_0006s05210g) mRNA, complete cds	Q84JP1	124	1e-30	Nuclear transcription factor Y subunit A-7	YGL237c	94.4	2e-20	COG5224	pfam02045	CBFB_NFYA	CCAAT-binding transcription factor (CBF-B/NF-YA) subunit B.	GO:0045892|negative regulation of transcription, DNA-templated;GO:0006351|transcription, DNA-templated;	GO:0005634|nucleus;
	Potri.016G068200	-1.80894	0	5.05492e-33	down	yes	-0.953963	8.2164e-14	1.03615e-12	down	no	-0.530485	0.00124005	0.00917911	down	no	-0.648027	8.7619e-08	4.29195e-07	down	no	-1.07042	2.68749e-16	2.78467e-15	down	yes	protein_coding	chrChr16:4875168-4879817:+	gi|566209110|ref|XP_002322775.2|	1743	0	hypothetical protein POPTR_0016s06860g [Populus trichocarpa]	gi|566209109|ref|XM_002322739.2|	1842	0	Populus trichocarpa hypothetical protein (POPTR_0016s06860g) mRNA, complete cds	Q8LFU0	194	3e-55	Nuclear transcription factor Y subunit A-10	YGL237c	84.3	3e-17	COG5224	pfam02045	CBFB_NFYA	CCAAT-binding transcription factor (CBF-B/NF-YA) subunit B.	GO:0006351|transcription, DNA-templated;	GO:0016602|CCAAT-binding factor complex;
	Potri.014G132600	-0.0437863	0	0.934624	down	no	0.218013	0.469587	0.631837	up	no	0.285158	0.385702	0.606913	up	no	0.803208	0.00276027	0.00728794	up	no	2.80309	2.466e-43	7.26626e-42	up	yes	protein_coding	chrChr14:10087102-10087929:-	gi|566203991|ref|XP_002321022.2|	939	7e-126	hypothetical protein POPTR_0014s12710g [Populus trichocarpa]	gi|743870436|ref|XM_011035277.1|	686	0	PREDICTED: Populus euphratica nuclear transcription factor Y subunit B-5 (LOC105132023), mRNA	O82248	186	9e-57	Nuclear transcription factor Y subunit B-5	YBL021c	135	3e-38	COG2036	pfam00808	CBFD_NFYB_HMF	Histone-like transcription factor (CBF/NF-Y) and archaeal histone. This family includes archaebacterial histones and histone like transcription factors from eukaryotes.	GO:0006351|transcription, DNA-templated;	GO:0005634|nucleus;
	Potri.001G055000	1.23203	0	0.000730785	up	yes	0.822676	0.0171439	0.0473628	up	no	0.633411	0.0893094	0.237044	up	no	0.327721	0.370491	0.499672	up	no	0.845305	0.0163606	0.037828	up	no	protein_coding	chrChr01:4173768-4174475:+	gi|566148854|ref|XP_002297836.2|	653	1e-83	hypothetical protein POPTR_0001s13970g [Populus trichocarpa]	gi|566148855|ref|XM_002299264.2|	698	0	Populus trichocarpa hypothetical protein (POPTR_0001s13960g) mRNA, complete cds	.	.	.	.	.	.	.	.	pfam00808	CBFD_NFYB_HMF	Histone-like transcription factor (CBF/NF-Y) and archaeal histone. This family includes archaebacterial histones and histone like transcription factors from eukaryotes.	.	.
	Potri.015G052900	0.828604	0	0.257782	up	no	0.4379	0.481996	0.642415	up	no	0.725187	0.236845	0.45016	up	no	1.29674	0.0136387	0.0308969	up	yes	0.72348	0.231484	0.351386	up	no	protein_coding	chrChr15:6801660-6803518:+	gi|734320063|gb|KHN03685.1|	254	6e-23	Protein Dr1 like, partial [Glycine soja]	gi|743940486|ref|XM_011016418.1|	379	0	PREDICTED: Populus euphratica protein Dr1 homolog (LOC105118447), transcript variant X1, mRNA	P49592	98.2	7e-23	Protein Dr1 homolog	.	.	.	.	pfam00808	CBFD_NFYB_HMF	Histone-like transcription factor (CBF/NF-Y) and archaeal histone. This family includes archaebacterial histones and histone like transcription factors from eukaryotes.	GO:0006355|regulation of transcription, DNA-templated;GO:0006351|transcription, DNA-templated;	GO:0005634|nucleus;
PLATZ	Potri.002G144900	1.81738	0	0.0403029	up	yes	0.873062	0.334901	0.500427	up	no	1.20695	0.168823	0.362407	up	no	1.12939	0.176633	0.279234	up	no	2.10987	0.00433208	0.0115948	up	yes	protein_coding	chrChr02:10786633-10788231:+	gi|743804848|ref|XP_011017466.1|	1175	2e-159	PREDICTED: uncharacterized protein LOC105120786 [Populus euphratica]	gi|743804847|ref|XM_011019164.1|	904	0	PREDICTED: Populus euphratica uncharacterized LOC105120786 (LOC105120786), mRNA	.	.	.	.	.	.	.	.	pfam04640	PLATZ	PLATZ transcription factor. Plant AT-rich sequence and zinc-binding proteins (PLATZ) are zinc dependant DNA binding proteins. They bind to AT rich sequences and functions in transcriptional repression.	.	.
	Potri.010G103500	-0.551757	0	0.141662	down	no	-0.949361	0.00324814	0.0111456	down	no	-1.38874	0.000396074	0.00365898	down	yes	-0.753171	0.0130535	0.0297254	down	no	-2.34767	4.31294e-09	2.6507e-08	down	yes	protein_coding	chrChr10:12449059-12450944:+	gi|743822633|ref|XP_011021744.1|	1313	7e-179	PREDICTED: uncharacterized protein LOC105123735 isoform X2 [Populus euphratica]	gi|743822632|ref|XM_011023442.1|	1002	0	PREDICTED: Populus euphratica uncharacterized LOC105123735 (LOC105123735), transcript variant X2, mRNA	.	.	.	.	.	.	.	.	pfam04640	PLATZ	PLATZ transcription factor. Plant AT-rich sequence and zinc-binding proteins (PLATZ) are zinc dependant DNA binding proteins. They bind to AT rich sequences and functions in transcriptional repression.	.	.
	Potri.003G075600	-0.162408	0	0.928455	down	no	1.49815	0.0680493	0.14851	up	no	1.51074	0.0647429	0.188921	up	no	2.46837	0.000523843	0.00157665	up	yes	2.43697	0.000435535	0.00141988	up	yes	protein_coding	chrChr03:10393338-10396887:+	gi|566161355|ref|XP_002303348.2|	1206	2e-161	hypothetical protein POPTR_0003s07310g [Populus trichocarpa]	gi|566161354|ref|XM_002303312.2|	1329	0	Populus trichocarpa hypothetical protein (POPTR_0003s07310g) mRNA, complete cds	.	.	.	.	.	.	.	.	pfam04640	PLATZ	PLATZ transcription factor. Plant AT-rich sequence and zinc-binding proteins (PLATZ) are zinc dependant DNA binding proteins. They bind to AT rich sequences and functions in transcriptional repression.	.	.
	Potri.006G119400	-0.180195	0	0.762018	down	no	0.404614	0.254991	0.412108	up	no	0.451312	0.328068	0.550745	up	no	1.25021	7.09158e-05	0.000245439	up	yes	2.18571	2.54201e-16	2.6386e-15	up	yes	protein_coding	chrChr06:9445700-9447868:+	gi|566175843|ref|XP_006381353.1|	1027	7e-136	hypothetical protein POPTR_0006s12100g [Populus trichocarpa]	gi|566175842|ref|XM_006381291.1|	1115	0	Populus trichocarpa hypothetical protein (POPTR_0006s12100g) mRNA, complete cds	.	.	.	.	.	.	.	.	pfam04640	PLATZ	PLATZ transcription factor. Plant AT-rich sequence and zinc-binding proteins (PLATZ) are zinc dependant DNA binding proteins. They bind to AT rich sequences and functions in transcriptional repression.	.	.
	Potri.013G078500	0.772158	0	4.42766e-06	up	no	0.615568	0.000115196	0.000543506	up	no	-0.0791533	0.874088	0.942484	down	no	1.06219	1.06543e-13	8.33244e-13	up	yes	1.61876	5.08842e-31	1.01387e-29	up	yes	protein_coding	chrChr13:6828271-6830505:+	gi|224124108|ref|XP_002319247.1|	1219	7e-164	hypothetical protein POPTR_0013s07610g [Populus trichocarpa]	gi|566200002|ref|XM_002319211.2|	1016	0	Populus trichocarpa hypothetical protein (POPTR_0013s07610g) mRNA, complete cds	.	.	.	.	.	.	.	.	pfam04640	PLATZ	PLATZ transcription factor. Plant AT-rich sequence and zinc-binding proteins (PLATZ) are zinc dependant DNA binding proteins. They bind to AT rich sequences and functions in transcriptional repression.	.	.
	Potri.001G212400	0.144233	0	0.893634	up	no	0.482972	0.478174	0.639035	up	no	0.92852	0.125712	0.299065	up	no	1.03343	0.0845834	0.151586	up	no	1.41848	0.0147318	0.0345483	up	yes	protein_coding	chrChr01:21436854-21438939:-	gi|566150274|ref|XP_002298164.2|	1030	1e-137	hypothetical protein POPTR_0001s21990g [Populus trichocarpa]	gi|743934524|ref|XM_011013301.1|	980	0	PREDICTED: Populus euphratica uncharacterized LOC105116104 (LOC105116104), transcript variant X2, mRNA	.	.	.	.	.	.	.	.	pfam04640	PLATZ	PLATZ transcription factor. Plant AT-rich sequence and zinc-binding proteins (PLATZ) are zinc dependant DNA binding proteins. They bind to AT rich sequences and functions in transcriptional repression.	.	.
	Potri.014G059300	0.930022	0	0.15053	up	no	0.110801	0.855254	0.918059	up	no	-0.0716856	0.911536	0.962288	down	no	0.82777	0.126469	0.212583	up	no	1.22943	0.0189565	0.0430033	up	yes	protein_coding	chrChr14:4602324-4604011:-	gi|566202817|ref|XP_006375277.1|	1135	6e-153	hypothetical protein POPTR_0014s05840g, partial [Populus trichocarpa]	gi|743788395|ref|XM_011035097.1|	1036	0	PREDICTED: Populus euphratica uncharacterized LOC105131900 (LOC105131900), mRNA	.	.	.	.	.	.	.	.	pfam04640	PLATZ	PLATZ transcription factor. Plant AT-rich sequence and zinc-binding proteins (PLATZ) are zinc dependant DNA binding proteins. They bind to AT rich sequences and functions in transcriptional repression.	.	.
	Potri.019G051200	0.0714565	0	0.722386	up	no	0.295443	0.033071	0.082624	up	no	-0.433904	0.478931	0.687483	down	no	0.293051	0.0252984	0.0533069	up	no	1.14048	3.30037e-18	3.82969e-17	up	yes	protein_coding	chrChr19:7671996-7674325:+	gi|224144725|ref|XP_002325391.1|	1235	3e-167	hypothetical protein POPTR_0019s07790g [Populus trichocarpa]	gi|566234618|ref|XM_002325355.2|	1300	0	Populus trichocarpa hypothetical protein (POPTR_0019s07790g) mRNA, complete cds	P0CB19	52	7e-07	Uncharacterized protein At3g50808	.	.	.	.	pfam04640	PLATZ	PLATZ transcription factor. Plant AT-rich sequence and zinc-binding proteins (PLATZ) are zinc dependant DNA binding proteins. They bind to AT rich sequences and functions in transcriptional repression.	.	GO:0005634|nucleus;
SBP	Potri.008G097900	-1.14485	0	1.10481e-16	down	yes	-0.826725	6.10308e-11	6.17451e-10	down	no	0.242307	0.556899	0.748787	up	no	-0.688403	1.95278e-08	1.01606e-07	down	no	-0.0299735	0.798331	0.86777	down	no	protein_coding	chrChr08:6119874-6124808:-	gi|566183178|ref|XP_002312291.2|	2484	0	hypothetical protein POPTR_0008s09750g [Populus trichocarpa]	gi|566183177|ref|XM_002312255.2|	2008	0	Populus trichocarpa hypothetical protein (POPTR_0008s09750g) mRNA, complete cds	Q94JW8	169	4e-44	Squamosa promoter-binding-like protein 6	.	.	.	.	pfam03110	SBP	SBP domain. SBP domains (for SQUAMOSA-pROMOTER BINDING PROTEIN) are found in plant proteins. It is a sequence specific DNA-binding domain. Members of family probably function as transcription factors involved in the control of early flower development. The domain contains 10 conserved cysteine and histidine residues that probably are zinc ligands.	GO:0042742|defense response to bacterium;GO:0010468|regulation of gene expression;GO:0006355|regulation of transcription, DNA-templated;GO:0006351|transcription, DNA-templated;	GO:0005634|nucleus;
	Potri.010G154300	-1.71085	0	8.60011e-62	down	yes	-1.0383	6.1263e-29	1.649e-27	down	yes	-1.85419	3.15324e-09	1.12656e-07	down	yes	-1.47664	7.71391e-55	2.36449e-53	down	yes	-2.15441	5.57172e-78	3.35797e-76	down	yes	protein_coding	chrChr10:16207856-16212169:+	gi|566191141|ref|XP_002314996.2|	3013	0	squamosa promoter-binding protein-like 6 [Populus trichocarpa]	gi|566191140|ref|XM_002314960.2|	1788	0	Populus trichocarpa squamosa promoter-binding protein-like 6 (POPTR_0010s16400g) mRNA, complete cds	Q94JW8	165	3e-43	Squamosa promoter-binding-like protein 6	.	.	.	.	pfam03110	SBP	SBP domain. SBP domains (for SQUAMOSA-pROMOTER BINDING PROTEIN) are found in plant proteins. It is a sequence specific DNA-binding domain. Members of family probably function as transcription factors involved in the control of early flower development. The domain contains 10 conserved cysteine and histidine residues that probably are zinc ligands.	GO:0042742|defense response to bacterium;GO:0010468|regulation of gene expression;GO:0006355|regulation of transcription, DNA-templated;GO:0006351|transcription, DNA-templated;	GO:0005634|nucleus;
	Potri.014G057800	4.15063	0	0.0374321	up	yes	3.42347	0.102548	0.20646	up	no	2.34787	0.488807	NA	up	no	1.62138	0.643083	NA	up	no	3.94176	0.0280639	0.060687	up	no	protein_coding	chrChr14:4465308-4468876:-	gi|566202775|ref|XP_006375256.1|	1887	0	hypothetical protein POPTR_0014s05690g [Populus trichocarpa]	gi|566202774|ref|XM_006375194.1|	1690	0	Populus trichocarpa hypothetical protein (POPTR_0014s05690g) mRNA, complete cds	Q7XT42	183	3e-50	Squamosa promoter-binding-like protein 7	.	.	.	.	pfam03110	SBP	SBP domain. SBP domains (for SQUAMOSA-pROMOTER BINDING PROTEIN) are found in plant proteins. It is a sequence specific DNA-binding domain. Members of family probably function as transcription factors involved in the control of early flower development. The domain contains 10 conserved cysteine and histidine residues that probably are zinc ligands.	GO:0006355|regulation of transcription, DNA-templated;GO:0006351|transcription, DNA-templated;	GO:0005634|nucleus;
	Potri.015G060400	-0.128406	0	0.302499	down	no	-0.319554	0.0012788	0.00484435	down	no	-1.01881	0.00417742	0.0242636	down	yes	-0.785602	6.17188e-14	4.9269e-13	down	no	-1.04756	1.81032e-18	2.12343e-17	down	yes	protein_coding	chrChr15:8281301-8286062:-	gi|566206351|ref|XP_006374432.1|	2675	0	hypothetical protein POPTR_0015s07140g [Populus trichocarpa]	gi|743924332|ref|XM_011007988.1|	2289	0	PREDICTED: Populus euphratica uncharacterized LOC105112316 (LOC105112316), transcript variant X1, mRNA	Q94JW8	153	2e-38	Squamosa promoter-binding-like protein 6	.	.	.	.	pfam03110	SBP	SBP domain. SBP domains (for SQUAMOSA-pROMOTER BINDING PROTEIN) are found in plant proteins. It is a sequence specific DNA-binding domain. Members of family probably function as transcription factors involved in the control of early flower development. The domain contains 10 conserved cysteine and histidine residues that probably are zinc ligands.	GO:0042742|defense response to bacterium;GO:0010468|regulation of gene expression;GO:0006355|regulation of transcription, DNA-templated;GO:0006351|transcription, DNA-templated;	GO:0005634|nucleus;
	Potri.009G151600	0.565278	0	0.103755	up	no	0.862072	0.00164972	0.00610165	up	no	0.787315	0.12463	0.297477	up	no	2.78512	1.67505e-44	4.05908e-43	up	yes	0.643797	0.0238971	0.0527219	up	no	protein_coding	chrChr09:11908940-11910670:-	gi|743792302|ref|XP_011044152.1|	590	1e-69	PREDICTED: uncharacterized protein LOC105139423 [Populus euphratica]	gi|743792301|ref|XM_011045850.1|	1169	0	PREDICTED: Populus euphratica uncharacterized LOC105139423 (LOC105139423), mRNA	.	.	.	.	.	.	.	.	pfam03110	SBP	SBP domain. SBP domains (for SQUAMOSA-pROMOTER BINDING PROTEIN) are found in plant proteins. It is a sequence specific DNA-binding domain. Members of family probably function as transcription factors involved in the control of early flower development. The domain contains 10 conserved cysteine and histidine residues that probably are zinc ligands.	.	.
	Potri.011G116800	1.10932	0	0.472922	up	no	0.223714	0.869545	0.925232	up	no	2.56031	0.0178955	0.0742046	up	no	2.94473	0.000612007	0.00182251	up	yes	4.05676	9.50649e-08	5.124e-07	up	yes	protein_coding	chrChr11:14192309-14194697:-	gi|743853405|ref|XP_011029504.1|	894	2e-115	PREDICTED: squamosa promoter-binding-like protein 4 [Populus euphratica]	gi|743853404|ref|XM_011031202.1|	1009	0	PREDICTED: Populus euphratica squamosa promoter-binding-like protein 4 (LOC105129230), mRNA	Q9S758	159	2e-44	Squamosa promoter-binding-like protein 5	.	.	.	.	pfam03110	SBP	SBP domain. SBP domains (for SQUAMOSA-pROMOTER BINDING PROTEIN) are found in plant proteins. It is a sequence specific DNA-binding domain. Members of family probably function as transcription factors involved in the control of early flower development. The domain contains 10 conserved cysteine and histidine residues that probably are zinc ligands.	GO:0006355|regulation of transcription, DNA-templated;GO:0010321|regulation of vegetative phase change;GO:0006351|transcription, DNA-templated;	GO:0005737|cytoplasm;GO:0005634|nucleus;
	Potri.012G100700	0.0884512	0	0.916055	up	no	0.857052	0.0891431	0.184491	up	no	0.193869	0.746635	0.875984	up	no	1.36056	0.00137139	0.00384012	up	yes	0.432904	0.410948	0.54727	up	no	protein_coding	chrChr12:12588837-12592322:-	gi|224122074|ref|XP_002318746.1|	1780	0	hypothetical protein POPTR_0012s10260g [Populus trichocarpa]	gi|224122073|ref|XM_002318710.1|	1283	0	Populus trichocarpa hypothetical protein (POPTR_0012s10260g) mRNA, complete cds	P0DI11	222	1e-64	Squamosa promoter-binding-like protein 13B	.	.	.	.	pfam03110	SBP	SBP domain. SBP domains (for SQUAMOSA-pROMOTER BINDING PROTEIN) are found in plant proteins. It is a sequence specific DNA-binding domain. Members of family probably function as transcription factors involved in the control of early flower development. The domain contains 10 conserved cysteine and histidine residues that probably are zinc ligands.	GO:0048653|anther development;GO:0006355|regulation of transcription, DNA-templated;GO:0006351|transcription, DNA-templated;	GO:0005634|nucleus;
	Potri.002G142200	0.357305	0	0.824896	up	no	1.32132	0.153834	0.282755	up	no	-0.562986	0.642189	0.8092	down	no	0.878969	0.371818	0.501103	up	no	3.12826	1.37404e-05	5.71148e-05	up	yes	protein_coding	chrChr02:10545894-10548075:+	gi|566157995|ref|XP_002301256.2|	1587	0	hypothetical protein POPTR_0002s14320g [Populus trichocarpa]	gi|566157994|ref|XM_002301220.2|	1207	0	Populus trichocarpa hypothetical protein (POPTR_0002s14320g) mRNA, complete cds	Q8GXL3	243	8e-75	Squamosa promoter-binding-like protein 8	.	.	.	.	pfam03110	SBP	SBP domain. SBP domains (for SQUAMOSA-pROMOTER BINDING PROTEIN) are found in plant proteins. It is a sequence specific DNA-binding domain. Members of family probably function as transcription factors involved in the control of early flower development. The domain contains 10 conserved cysteine and histidine residues that probably are zinc ligands.	GO:0048653|anther development;GO:0030154|cell differentiation;GO:0009554|megasporogenesis;GO:0009556|microsporogenesis;GO:0006355|regulation of transcription, DNA-templated;GO:0006351|transcription, DNA-templated;	GO:0005737|cytoplasm;GO:0005634|nucleus;
	Potri.015G098900	0.7799	0	0.0408829	up	no	0.398333	0.271508	0.430498	up	no	0.894007	0.014893	0.0643955	up	no	0.916495	0.00376242	0.00967934	up	no	1.15876	0.000316439	0.00105745	up	yes	protein_coding	chrChr15:11818906-11822586:-	gi|566207005|ref|XP_002322273.2|	2020	0	hypothetical protein POPTR_0015s11100g [Populus trichocarpa]	gi|743831129|ref|XM_011025667.1|	1828	0	PREDICTED: Populus euphratica squamosa promoter-binding-like protein 13A (LOC105125288), transcript variant X3, mRNA	P0DI11	232	5e-68	Squamosa promoter-binding-like protein 13B	.	.	.	.	pfam03110	SBP	SBP domain. SBP domains (for SQUAMOSA-pROMOTER BINDING PROTEIN) are found in plant proteins. It is a sequence specific DNA-binding domain. Members of family probably function as transcription factors involved in the control of early flower development. The domain contains 10 conserved cysteine and histidine residues that probably are zinc ligands.	GO:0048653|anther development;GO:0006355|regulation of transcription, DNA-templated;GO:0006351|transcription, DNA-templated;	GO:0005634|nucleus;
TCP	Potri.017G112000	4.42076	0	0.0169563	up	yes	1.79312	0.568394	NA	up	no	4.94899	0.00298093	0.0186274	up	yes	4.54166	0.00378218	0.00972384	up	yes	5.14466	0.000702499	0.00220252	up	yes	protein_coding	chrChr17:12758702-12760734:-	gi|743820644|ref|XP_011021200.1|	1612	0	PREDICTED: transcription factor CYCLOIDEA [Populus euphratica]	gi|743820643|ref|XM_011022898.1|	1270	0	PREDICTED: Populus euphratica transcription factor CYCLOIDEA (LOC105123348), mRNA	Q9SBV6	115	6e-27	Transcription factor CYCLOIDEA (Fragment)	.	.	.	.	pfam03634	TCP	TCP family transcription factor. This is a family of TCP plant transcription factors. TCP proteins were named after the first characterized members (TB1, CYC and PCFs) and they are involved in multiple developmental control pathways. This region contains a DNA binding basic-Helix-Loop-Helix (bHLP) structure.	GO:0007275|multicellular organismal development;GO:0006355|regulation of transcription, DNA-templated;GO:0006351|transcription, DNA-templated;	GO:0005634|nucleus;
	Potri.019G081800	-0.5112	0	1.02852e-10	down	no	-0.595246	7.76536e-16	1.10156e-14	down	no	-0.328075	0.00989081	0.0473009	down	no	-0.510336	7.24502e-12	5.01261e-11	down	no	-1.10108	3.57175e-33	7.65413e-32	down	yes	protein_coding	chrChr19:11505280-11507506:-	gi|743919938|ref|XP_011004002.1|	1733	0	PREDICTED: transcription factor TCP23-like [Populus euphratica]	gi|743919937|ref|XM_011005700.1|	1795	0	PREDICTED: Populus euphratica transcription factor TCP23-like (LOC105110612), mRNA	Q9C7G4	219	2e-62	Transcription factor TCP22	.	.	.	.	pfam03634	TCP	TCP family transcription factor. This is a family of TCP plant transcription factors. TCP proteins were named after the first characterized members (TB1, CYC and PCFs) and they are involved in multiple developmental control pathways. This region contains a DNA binding basic-Helix-Loop-Helix (bHLP) structure.	GO:0006355|regulation of transcription, DNA-templated;GO:0006351|transcription, DNA-templated;	GO:0005634|nucleus;
	Potri.013G119400	0.625611	0	0.201752	up	no	0.438094	0.293484	0.455918	up	no	0.610275	0.1659	0.358471	up	no	0.683801	0.0764303	0.139182	up	no	1.5367	8.2504e-06	3.54281e-05	up	yes	protein_coding	chrChr13:13248572-13251015:+	gi|566200889|ref|XP_006376360.1|	1717	0	hypothetical protein POPTR_0013s12370g [Populus trichocarpa]	gi|743887668|ref|XM_011039913.1|	2111	0	PREDICTED: Populus euphratica transcription factor TCP4-like (LOC105135166), mRNA	Q8LPR5	243	3e-70	Transcription factor TCP4	.	.	.	.	pfam03634	TCP	TCP family transcription factor. This is a family of TCP plant transcription factors. TCP proteins were named after the first characterized members (TB1, CYC and PCFs) and they are involved in multiple developmental control pathways. This region contains a DNA binding basic-Helix-Loop-Helix (bHLP) structure.	GO:0030154|cell differentiation;GO:0009793|embryo development ending in seed dormancy;GO:0048366|leaf development;GO:0009965|leaf morphogenesis;GO:0045962|positive regulation of development, heterochronic;GO:0006355|regulation of transcription, DNA-templated;GO:0006351|transcription, DNA-templated;	GO:0005634|nucleus;
	Potri.001G375800	-1.10902	0	1.36456e-26	down	yes	-0.586835	2.73851e-10	2.6129e-09	down	no	-0.125826	0.370934	0.592421	down	no	-0.574953	9.83315e-10	5.77076e-09	down	no	-0.302737	0.00190187	0.00549162	down	no	protein_coding	chrChr01:39070007-39073153:-	gi|566153484|ref|XP_006370036.1|	1619	0	hypothetical protein POPTR_0001s38480g [Populus trichocarpa]	gi|566153483|ref|XM_006369974.1|	2998	0	Populus trichocarpa hypothetical protein (POPTR_0001s38480g) mRNA, complete cds	Q9MAH8	265	2e-77	Transcription factor TCP3	.	.	.	.	pfam03634	TCP	TCP family transcription factor. This is a family of TCP plant transcription factors. TCP proteins were named after the first characterized members (TB1, CYC and PCFs) and they are involved in multiple developmental control pathways. This region contains a DNA binding basic-Helix-Loop-Helix (bHLP) structure.	GO:0030154|cell differentiation;GO:0048366|leaf development;GO:0009965|leaf morphogenesis;GO:0045962|positive regulation of development, heterochronic;GO:0006355|regulation of transcription, DNA-templated;GO:0009733|response to auxin;GO:0006351|transcription, DNA-templated;	GO:0005634|nucleus;
	Potri.015G050500	-1.09596	0	0.00359481	down	yes	-1.23616	0.00040771	0.00172531	down	yes	-0.600134	0.104504	0.263943	down	no	-0.577877	0.0592084	0.111683	down	no	-1.076	0.00206995	0.00592659	down	yes	protein_coding	chrChr15:5563400-5565125:+	gi|566205581|ref|XP_002322035.2|	1754	0	hypothetical protein POPTR_0015s03140g [Populus trichocarpa]	gi|566205580|ref|XM_002321999.2|	1447	0	Populus trichocarpa hypothetical protein (POPTR_0015s03140g) mRNA, complete cds	A0AQW4	86.3	6e-17	Transcription factor TCP12	.	.	.	.	pfam03634	TCP	TCP family transcription factor. This is a family of TCP plant transcription factors. TCP proteins were named after the first characterized members (TB1, CYC and PCFs) and they are involved in multiple developmental control pathways. This region contains a DNA binding basic-Helix-Loop-Helix (bHLP) structure.	GO:0007275|multicellular organismal development;GO:2000032|regulation of secondary shoot formation;GO:0006355|regulation of transcription, DNA-templated;GO:0006351|transcription, DNA-templated;	GO:0005634|nucleus;
	Potri.019G091300	-0.761647	0	1.49532e-07	down	no	-1.16631	5.16338e-15	7.00669e-14	down	yes	-0.942565	9.4617e-05	0.0010804	down	no	-0.850995	6.61979e-10	3.93464e-09	down	no	-1.56405	3.26871e-23	4.84505e-22	down	yes	protein_coding	chrChr19:12229257-12232192:+	gi|224145265|ref|XP_002325583.1|	1664	0	hypothetical protein POPTR_0019s12110g [Populus trichocarpa]	gi|566241783|ref|XM_002325547.2|	2327	0	Populus trichocarpa hypothetical protein (POPTR_0019s12110g) mRNA, complete cds	Q8LPR5	226	6e-64	Transcription factor TCP4	.	.	.	.	pfam03634	TCP	TCP family transcription factor. This is a family of TCP plant transcription factors. TCP proteins were named after the first characterized members (TB1, CYC and PCFs) and they are involved in multiple developmental control pathways. This region contains a DNA binding basic-Helix-Loop-Helix (bHLP) structure.	GO:0030154|cell differentiation;GO:0009793|embryo development ending in seed dormancy;GO:0048366|leaf development;GO:0009965|leaf morphogenesis;GO:0045962|positive regulation of development, heterochronic;GO:0006355|regulation of transcription, DNA-templated;GO:0006351|transcription, DNA-templated;	GO:0005634|nucleus;
	Potri.012G059900	-2.00886	0	0.642074	down	no	1.9728	0.231538	0.383902	up	no	3.58025	0.00629304	0.0333904	up	yes	3.10099	0.0190434	0.0415083	up	yes	4.44597	0.000135666	0.000484369	up	yes	protein_coding	chrChr12:6319154-6321338:-	gi|566196963|ref|XP_002318566.2|	1749	0	hypothetical protein POPTR_0012s05660g [Populus trichocarpa]	gi|743936732|ref|XM_011014453.1|	1514	0	PREDICTED: Populus euphratica uncharacterized LOC105116942 (LOC105116942), transcript variant X2, mRNA	A0AQW4	84.3	3e-16	Transcription factor TCP12	.	.	.	.	pfam03634	TCP	TCP family transcription factor. This is a family of TCP plant transcription factors. TCP proteins were named after the first characterized members (TB1, CYC and PCFs) and they are involved in multiple developmental control pathways. This region contains a DNA binding basic-Helix-Loop-Helix (bHLP) structure.	GO:0007275|multicellular organismal development;GO:2000032|regulation of secondary shoot formation;GO:0006355|regulation of transcription, DNA-templated;GO:0006351|transcription, DNA-templated;	GO:0005634|nucleus;
	Potri.006G125800	0.772672	0	0.0103175	up	no	0.299995	0.315204	0.480041	up	no	1.18512	0.0187871	0.0769674	up	no	1.29942	9.51657e-08	4.645e-07	up	yes	-0.131104	0.673872	0.773109	down	no	protein_coding	chrChr06:10151379-10152438:+	gi|566175993|ref|XP_006381427.1|	795	1e-102	hypothetical protein POPTR_0006s12770g [Populus trichocarpa]	gi|566175992|ref|XM_006381365.1|	934	0	Populus trichocarpa hypothetical protein (POPTR_0006s12770g) mRNA, complete cds	Q9SJK7	109	8e-27	Transcription factor TCP11	.	.	.	.	pfam03634	TCP	TCP family transcription factor. This is a family of TCP plant transcription factors. TCP proteins were named after the first characterized members (TB1, CYC and PCFs) and they are involved in multiple developmental control pathways. This region contains a DNA binding basic-Helix-Loop-Helix (bHLP) structure.	GO:0007623|circadian rhythm;GO:0006355|regulation of transcription, DNA-templated;GO:0006351|transcription, DNA-templated;	GO:0005634|nucleus;
	Potri.008G115800	2.03402	0	0.308851	up	no	2.76592	0.0499303	0.11568	up	no	3.83892	0.011629	0.0534508	up	no	3.58253	0.00449607	0.0113715	up	yes	3.35376	0.0170031	0.0391186	up	yes	protein_coding	chrChr08:7411585-7413806:-	gi|566183459|ref|XP_002312378.2|	2146	0	hypothetical protein POPTR_0008s11470g [Populus trichocarpa]	gi|566183458|ref|XM_002312342.2|	2222	0	Populus trichocarpa hypothetical protein (POPTR_0008s11470g) mRNA, complete cds	A0AQW4	119	1e-27	Transcription factor TCP12	.	.	.	.	pfam03634	TCP	TCP family transcription factor. This is a family of TCP plant transcription factors. TCP proteins were named after the first characterized members (TB1, CYC and PCFs) and they are involved in multiple developmental control pathways. This region contains a DNA binding basic-Helix-Loop-Helix (bHLP) structure.	GO:0007275|multicellular organismal development;GO:2000032|regulation of secondary shoot formation;GO:0006355|regulation of transcription, DNA-templated;GO:0006351|transcription, DNA-templated;	GO:0005634|nucleus;
	Potri.001G111800	0.211255	0	0.169168	up	no	0.116139	0.364363	0.531049	up	no	0.531224	0.00954107	0.0460146	up	no	0.440285	0.000202942	0.000654625	up	no	1.01478	4.15542e-18	4.782e-17	up	yes	protein_coding	chrChr01:8915776-8918193:+	gi|224053997|ref|XP_002298077.1|	1653	0	hypothetical protein POPTR_0001s08590g [Populus trichocarpa]	gi|566147959|ref|XM_002298041.2|	2258	0	Populus trichocarpa hypothetical protein (POPTR_0001s08590g) mRNA, complete cds	O64647	169	1e-44	Transcription factor TCP9	.	.	.	.	pfam03634	TCP	TCP family transcription factor. This is a family of TCP plant transcription factors. TCP proteins were named after the first characterized members (TB1, CYC and PCFs) and they are involved in multiple developmental control pathways. This region contains a DNA binding basic-Helix-Loop-Helix (bHLP) structure.	GO:1900056|negative regulation of leaf senescence;GO:0008361|regulation of cell size;GO:0006355|regulation of transcription, DNA-templated;GO:0048364|root development;GO:0006351|transcription, DNA-templated;	GO:0005634|nucleus;
tify	Potri.001G166200	5.14237	0	3.38285e-12	up	yes	2.62924	0.00474366	0.0156428	up	yes	9.83549	5.3217e-07	1.18302e-05	up	yes	4.60503	2.29581e-10	1.41396e-09	up	yes	4.6588	1.76265e-10	1.23053e-09	up	yes	protein_coding	chrChr01:13947989-13949828:-	gi|566149426|ref|XP_006369119.1|	1096	1e-145	hypothetical protein POPTR_0001s16640g [Populus trichocarpa]	gi|566149425|ref|XM_006369057.1|	868	0	Populus trichocarpa hypothetical protein (POPTR_0001s16640g) mRNA, complete cds	A2YNP2	91.7	1e-19	Protein TIFY 10b	.	.	.	.	pfam06200	tify	tify domain. This short possible domain is found in a variety of plant transcription factors that contain GATA domains as well as other motifs. Although previously known as the Zim domain this is now called the tify domain after its most conserved amino acids. TIFY proteins can be further classified into two groups depending on the presence (group I) or absence (group II) of a C2C2-GATA domain. F…	GO:0006355|regulation of transcription, DNA-templated;GO:0006351|transcription, DNA-templated;	.
	Potri.003G068900	4.91885	0	4.12709e-21	up	yes	3.3666	7.28881e-09	6.01073e-08	up	yes	9.81696	7.35351e-08	1.96726e-06	up	yes	3.82009	4.77459e-12	3.35091e-11	up	yes	5.9938	9.29608e-35	2.08698e-33	up	yes	protein_coding	chrChr03:9718300-9720218:+	gi|224073600|ref|XP_002304118.1|	1362	0	hypothetical protein POPTR_0003s06670g [Populus trichocarpa]	gi|566161237|ref|XM_002304082.2|	1243	0	Populus trichocarpa hypothetical protein (POPTR_0003s06670g) mRNA, complete cds	A2YNP2	135	5e-35	Protein TIFY 10b	.	.	.	.	pfam06200	tify	tify domain. This short possible domain is found in a variety of plant transcription factors that contain GATA domains as well as other motifs. Although previously known as the Zim domain this is now called the tify domain after its most conserved amino acids. TIFY proteins can be further classified into two groups depending on the presence (group I) or absence (group II) of a C2C2-GATA domain. F…	GO:0006355|regulation of transcription, DNA-templated;GO:0006351|transcription, DNA-templated;	.
	Potri.006G139400	1.89191	0	6.41583e-152	up	yes	0.777214	1.92486e-23	4.18864e-22	up	no	4.10452	0.00010363	0.00116761	up	yes	1.97647	5.4428e-193	7.69697e-191	up	yes	1.50074	1.07534e-61	4.86565e-60	up	yes	protein_coding	chrChr06:11680963-11683680:-	gi|566176337|ref|XP_006381595.1|	1058	3e-138	hypothetical protein POPTR_0006s14160g [Populus trichocarpa]	gi|566176336|ref|XM_006381533.1|	896	0	Populus trichocarpa hypothetical protein (POPTR_0006s14160g) mRNA, complete cds	Q9LMA8	124	1e-30	Protein TIFY 10A	.	.	.	.	pfam06200	tify	tify domain. This short possible domain is found in a variety of plant transcription factors that contain GATA domains as well as other motifs. Although previously known as the Zim domain this is now called the tify domain after its most conserved amino acids. TIFY proteins can be further classified into two groups depending on the presence (group I) or absence (group II) of a C2C2-GATA domain. F…	GO:0042742|defense response to bacterium;GO:0009908|flower development;GO:0009867|jasmonic acid mediated signaling pathway;GO:1903507|negative regulation of nucleic acid-templated transcription;GO:0009555|pollen development;GO:1900067|regulation of cellular response to alkaline pH;GO:0031347|regulation of defense response;GO:2000022|regulation of jasmonic acid mediated signaling pathway;GO:000635…	GO:0005634|nucleus;
	Potri.011G083900	7.09414	0	9.94463e-08	up	yes	5.62247	4.86223e-05	0.000244579	up	yes	13.1072	1.09904e-05	0.000169413	up	yes	6.7003	1.46289e-07	7.01329e-07	up	yes	4.4219	0.00652395	0.0167394	up	yes	protein_coding	chrChr11:8532739-8533794:-	gi|224114265|ref|XP_002316712.1|	612	2e-76	hypothetical protein POPTR_0011s02260g [Populus trichocarpa]	gi|566193309|ref|XM_002316676.2|	889	0	Populus trichocarpa hypothetical protein (POPTR_0011s02260g) mRNA, complete cds	Q8LBM2	68.9	4e-13	Protein TIFY 5A	.	.	.	.	pfam06200	tify	tify domain. This short possible domain is found in a variety of plant transcription factors that contain GATA domains as well as other motifs. Although previously known as the Zim domain this is now called the tify domain after its most conserved amino acids. TIFY proteins can be further classified into two groups depending on the presence (group I) or absence (group II) of a C2C2-GATA domain. F…	GO:0006952|defense response;GO:1903507|negative regulation of nucleic acid-templated transcription;GO:0031347|regulation of defense response;GO:2000022|regulation of jasmonic acid mediated signaling pathway;GO:0006355|regulation of transcription, DNA-templated;GO:0009611|response to wounding;GO:0006351|transcription, DNA-templated;	GO:0005634|nucleus;
	Potri.018G047100	0.301168	0	0.0735733	up	no	1.20487	2.13154e-21	4.16024e-20	up	yes	1.4554	0.00140625	0.0101659	up	yes	0.929606	2.90124e-13	2.20879e-12	up	no	0.689518	6.76693e-07	3.32042e-06	up	no	protein_coding	chrChr18:4408305-4414489:+	gi|224142936|ref|XP_002324786.1|	1030	3e-135	hypothetical protein POPTR_0018s08300g [Populus trichocarpa]	gi|566214841|ref|XM_002324750.2|	624	0	Populus trichocarpa hypothetical protein (POPTR_0018s08300g) mRNA, complete cds	Q9C5K8	89	8e-19	Protein TIFY 3B	.	.	.	.	pfam06200	tify	tify domain. This short possible domain is found in a variety of plant transcription factors that contain GATA domains as well as other motifs. Although previously known as the Zim domain this is now called the tify domain after its most conserved amino acids. TIFY proteins can be further classified into two groups depending on the presence (group I) or absence (group II) of a C2C2-GATA domain. F…	GO:0006952|defense response;GO:1903507|negative regulation of nucleic acid-templated transcription;GO:0031347|regulation of defense response;GO:2000022|regulation of jasmonic acid mediated signaling pathway;GO:0006355|regulation of transcription, DNA-templated;GO:0009611|response to wounding;GO:0006351|transcription, DNA-templated;	GO:0005634|nucleus;
	Potri.003G165000	0.214483	0	0.4344	up	no	-0.207167	0.357404	0.523459	down	no	4.43634	0.000211409	0.00213544	up	yes	0.139089	0.513157	0.63601	up	no	0.944646	6.17075e-07	3.03962e-06	up	no	protein_coding	chrChr03:17563038-17565340:-	gi|566163000|ref|XP_002304653.2|	903	1e-117	hypothetical protein POPTR_0003s16350g [Populus trichocarpa]	gi|743819286|ref|XR_841796.1|	857	0	PREDICTED: Populus euphratica protein TIFY 9-like (LOC105123076), transcript variant X2, misc_RNA	Q93ZM9	150	4e-41	Protein TIFY 9	.	.	.	.	pfam06200	tify	tify domain. This short possible domain is found in a variety of plant transcription factors that contain GATA domains as well as other motifs. Although previously known as the Zim domain this is now called the tify domain after its most conserved amino acids. TIFY proteins can be further classified into two groups depending on the presence (group I) or absence (group II) of a C2C2-GATA domain. F…	GO:0006952|defense response;GO:1903507|negative regulation of nucleic acid-templated transcription;GO:2000022|regulation of jasmonic acid mediated signaling pathway;GO:0010112|regulation of systemic acquired resistance;GO:0006355|regulation of transcription, DNA-templated;GO:0009753|response to jasmonic acid;GO:0009611|response to wounding;GO:0006351|transcription, DNA-templated;	GO:0005634|nucleus;
	Potri.018G033700	-0.997702	0	2.96452e-24	down	no	-0.893634	2.75505e-22	5.62573e-21	down	no	-1.3582	0.000677855	0.00566429	down	yes	-1.15901	1.06326e-34	2.0224e-33	down	yes	-1.38156	2.09542e-38	5.27102e-37	down	yes	protein_coding	chrChr18:2692940-2697905:-	gi|566213608|ref|XP_002324269.2|	1908	0	hypothetical protein POPTR_0018s01160g [Populus trichocarpa]	gi|566213607|ref|XM_002324233.2|	1805	0	Populus trichocarpa hypothetical protein (POPTR_0018s01160g) mRNA, complete cds	Q84MB2	190	3e-52	Protein TIFY 8	.	.	.	.	pfam06200	tify	tify domain. This short possible domain is found in a variety of plant transcription factors that contain GATA domains as well as other motifs. Although previously known as the Zim domain this is now called the tify domain after its most conserved amino acids. TIFY proteins can be further classified into two groups depending on the presence (group I) or absence (group II) of a C2C2-GATA domain. F…	GO:1903507|negative regulation of nucleic acid-templated transcription;GO:0031347|regulation of defense response;GO:2000022|regulation of jasmonic acid mediated signaling pathway;GO:0006355|regulation of transcription, DNA-templated;GO:0009611|response to wounding;GO:0006351|transcription, DNA-templated;	GO:0005634|nucleus;
WRKY	Potri.001G044500	1.88673	0	3.93052e-60	up	yes	0.761771	2.67798e-09	2.3104e-08	up	no	2.70778	8.40289e-05	0.000975404	up	yes	2.4275	1.8822e-135	1.53904e-133	up	yes	-0.490103	0.00378656	0.0102435	down	no	protein_coding	chrChr01:3209312-3211607:-	gi|566147038|ref|XP_006368511.1|	1476	0	WRKY transcription factor 40 family protein [Populus trichocarpa]	gi|566147037|ref|XM_006368449.1|	1280	0	Populus trichocarpa WRKY transcription factor 40 family protein (POPTR_0001s03620g) mRNA, complete cds	Q9SAH7	293	8e-94	Probable WRKY transcription factor 40	.	.	.	.	pfam03106	WRKY	WRKY DNA -binding domain.	GO:0042742|defense response to bacterium;GO:0050832|defense response to fungus;GO:0045892|negative regulation of transcription, DNA-templated;GO:0031347|regulation of defense response;GO:0010200|response to chitin;GO:0002237|response to molecule of bacterial origin;GO:0009751|response to salicylic acid;GO:0009611|response to wounding;GO:0006351|transcription, DNA-templated;	GO:0005634|nucleus;
	Potri.001G092900	4.31446	0	1.91497e-32	up	yes	1.89984	3.47174e-08	2.67586e-07	up	yes	3.8945	9.87916e-08	2.55508e-06	up	yes	4.43278	6.5808e-38	1.35757e-36	up	yes	0.71905	0.0924711	0.167095	up	no	protein_coding	chrChr01:7326486-7329009:+	gi|224053795|ref|XP_002297983.1|	1675	0	WRKY transcription factor 41 family protein [Populus trichocarpa]	gi|566148243|ref|XM_002297947.2|	1784	0	Populus trichocarpa WRKY transcription factor 41 family protein (POPTR_0001s10490g) mRNA, complete cds	Q8H0Y8	238	2e-70	Probable WRKY transcription factor 41	.	.	.	.	pfam03106	WRKY	WRKY DNA -binding domain.	GO:0006351|transcription, DNA-templated;	GO:0005634|nucleus;
	Potri.003G138600	4.27215	0	2.20663e-93	up	yes	2.36428	3.37807e-19	5.80002e-18	up	yes	3.94527	4.0029e-09	1.39802e-07	up	yes	4.99677	1.05668e-142	9.12457e-141	up	yes	0.752333	0.027434	0.0595142	up	no	protein_coding	chrChr03:15656901-15658916:-	gi|224075078|ref|XP_002304549.1|	1674	0	WRKY transcription factor 53 family protein [Populus trichocarpa]	gi|566162537|ref|XM_002304513.2|	1585	0	Populus trichocarpa WRKY transcription factor 53 family protein (POPTR_0003s13840g) mRNA, complete cds	Q8H0Y8	234	3e-70	Probable WRKY transcription factor 41	.	.	.	.	pfam03106	WRKY	WRKY DNA -binding domain.	GO:0006351|transcription, DNA-templated;	GO:0005634|nucleus;
	Potri.005G086400	1.26793	0	0.000551795	up	yes	0.328736	0.387612	0.554169	up	no	0.392967	0.392711	0.614069	up	no	1.04101	0.00199138	0.00541159	up	yes	0.486347	0.201361	0.313975	up	no	protein_coding	chrChr05:6445488-6450574:+	gi|566170273|ref|XP_002306363.2|	1057	5e-141	WRKY transcription factor 13 family protein [Populus trichocarpa]	gi|566170272|ref|XM_002306327.2|	609	0	Populus trichocarpa WRKY transcription factor 13 family protein (POPTR_0005s08860g) mRNA, complete cds	Q9SVB7	185	3e-53	Probable WRKY transcription factor 13	.	.	.	.	pfam03106	WRKY	WRKY DNA -binding domain.	GO:1904369|positive regulation of sclerenchyma cell differentiation;GO:0045893|positive regulation of transcription, DNA-templated;GO:1901141|regulation of lignin biosynthetic process;GO:0006351|transcription, DNA-templated;	GO:0005634|nucleus;
	Potri.006G105300	3.28416	0	2.72809e-61	up	yes	1.87858	2.20811e-15	3.056e-14	up	yes	2.46085	1.72615e-12	1.00938e-10	up	yes	3.29992	5.92186e-66	2.13223e-64	up	yes	2.39675	2.75636e-26	4.65714e-25	up	yes	protein_coding	chrChr06:8125329-8128097:-	gi|743811598|ref|XP_011019054.1|	2507	0	PREDICTED: LOW QUALITY PROTEIN: probable WRKY transcription factor 33 [Populus euphratica]	gi|743811597|ref|XM_011020752.1|	1561	0	PREDICTED: Populus euphratica probable WRKY transcription factor 33 (LOC105121894), mRNA	Q6B6R4	365	4e-116	WRKY transcription factor WRKY24	.	.	.	.	pfam03106	WRKY	WRKY DNA -binding domain.	GO:0009738|abscisic acid-activated signaling pathway;GO:0009740|gibberellic acid mediated signaling pathway;GO:0009737|response to abscisic acid;GO:0009753|response to jasmonic acid;GO:0006351|transcription, DNA-templated;	GO:0005634|nucleus;
	Potri.006G263600	1.8491	0	7.10768e-49	up	yes	1.00146	1.65383e-12	1.90126e-11	up	yes	2.28832	5.78049e-06	9.795e-05	up	yes	3.14414	8.48543e-200	1.29372e-197	up	yes	1.63839	5.4509e-33	1.16214e-31	up	yes	protein_coding	chrChr06:26679119-26680878:+	gi|224089360|ref|XP_002308704.1|	1501	0	putative WRKY transcription factor family protein [Populus trichocarpa]	gi|224089359|ref|XM_002308668.1|	1220	0	Populus trichocarpa putative WRKY transcription factor family protein (POPTR_0006s27950g) mRNA, complete cds	Q9C5T4	243	9e-75	WRKY transcription factor 18	.	.	.	.	pfam03106	WRKY	WRKY DNA -binding domain.	GO:0042742|defense response to bacterium;GO:0050832|defense response to fungus;GO:0031347|regulation of defense response;GO:0010200|response to chitin;GO:0002237|response to molecule of bacterial origin;GO:0009751|response to salicylic acid;GO:0006351|transcription, DNA-templated;	GO:0005634|nucleus;
	Potri.008G091900	-1.07839	0	0.00205633	down	yes	-0.164641	0.532549	0.685469	down	no	0.219274	0.444107	0.659739	up	no	-0.110866	0.669225	0.763126	down	no	-0.557685	0.0710353	0.134323	down	no	protein_coding	chrChr08:5759575-5763061:-	gi|224101411|ref|XP_002312267.1|	1507	0	WRKY transcription factor 3 family protein [Populus trichocarpa]	gi|743782775|ref|XM_011019659.1|	1238	0	PREDICTED: Populus euphratica probable WRKY transcription factor 3 (LOC105121129), mRNA	Q9ZQ70	215	6e-110	Probable WRKY transcription factor 3	.	.	.	.	pfam03106	WRKY	WRKY DNA -binding domain.	GO:0006351|transcription, DNA-templated;	GO:0005634|nucleus;
	Potri.011G007800	1.00071	0	7.87044e-32	up	yes	0.706348	3.1415e-18	5.08635e-17	up	no	1.03929	5.21221e-05	0.000642579	up	yes	1.27742	2.51107e-62	8.69899e-61	up	yes	0.84152	3.68326e-15	3.57799e-14	up	no	protein_coding	chrChr11:575924-578528:-	gi|566260049|ref|XP_006389578.1|	2350	0	WRKY transcription factor 42 family protein [Populus trichocarpa]	gi|566260048|ref|XM_006389516.1|	1892	0	Populus trichocarpa WRKY transcription factor 42 family protein (POPTR_0021s00280g) mRNA, complete cds	Q9C519	387	3e-124	WRKY transcription factor 6	.	.	.	.	pfam03106	WRKY	WRKY DNA -binding domain.	GO:0080169|cellular response to boron-containing substance deprivation;GO:0016036|cellular response to phosphate starvation;GO:0009873|ethylene-activated signaling pathway;GO:0045892|negative regulation of transcription, DNA-templated;GO:0010200|response to chitin;GO:0006351|transcription, DNA-templated;	GO:0005634|nucleus;
	Potri.013G090300	3.22452	0	3.17292e-10	up	yes	1.47338	0.0201212	0.0544126	up	no	2.30803	0.00034299	0.00322279	up	yes	4.39842	6.57907e-25	9.01213e-24	up	yes	3.41382	7.76377e-13	6.5305e-12	up	yes	protein_coding	chrChr13:9541636-9543313:+	gi|566200333|ref|XP_002319879.2|	1676	0	WRKY transcription factor 70 family protein [Populus trichocarpa]	gi|566200332|ref|XM_002319843.2|	1131	0	Populus trichocarpa WRKY transcription factor 70 family protein (POPTR_0013s09470g) mRNA, complete cds	Q9LY00	173	5e-49	Probable WRKY transcription factor 70	.	.	.	.	pfam03106	WRKY	WRKY DNA -binding domain.	GO:0042742|defense response to bacterium;GO:0050832|defense response to fungus;GO:0009864|induced systemic resistance, jasmonic acid mediated signaling pathway;GO:1900056|negative regulation of leaf senescence;GO:0045892|negative regulation of transcription, DNA-templated;GO:0031347|regulation of defense response;GO:0010200|response to chitin;GO:0009753|response to jasmonic acid;GO:0009751|respon…	GO:0005634|nucleus;
	Potri.016G128300	2.91418	0	5.45263e-89	up	yes	1.90343	1.21996e-31	3.60444e-30	up	yes	3.04477	1.56228e-10	6.85938e-09	up	yes	3.80712	7.4697e-204	1.19487e-201	up	yes	1.55983	1.8269e-17	2.0235e-16	up	yes	protein_coding	chrChr16:13096393-13099016:-	gi|566210133|ref|XP_002323637.2|	2679	0	WRKY family transcription factor family protein [Populus trichocarpa]	gi|566210132|ref|XM_002323601.2|	1756	0	Populus trichocarpa WRKY family transcription factor family protein (POPTR_0016s13600g) mRNA, complete cds	Q8S8P5	377	7e-121	Probable WRKY transcription factor 33	.	.	.	.	pfam03106	WRKY	WRKY DNA -binding domain.	GO:0010120|camalexin biosynthetic process;GO:0070370|cellular heat acclimation;GO:0034605|cellular response to heat;GO:0042742|defense response to bacterium;GO:0050832|defense response to fungus;GO:0010508|positive regulation of autophagy;GO:0010200|response to chitin;GO:0009409|response to cold;GO:0009408|response to heat;GO:0006970|response to osmotic stress;GO:0009651|response to salt stress;G…	GO:0005634|nucleus;
	Potri.005G055300	-0.835576	0	1.05234e-17	down	no	-0.717253	4.95337e-15	6.72827e-14	down	no	-1.04529	0.00446406	0.0255546	down	yes	-0.245321	0.0033147	0.00861046	down	no	-0.366142	0.000996236	0.00303998	down	no	protein_coding	chrChr05:3917572-3920158:+	gi|566169691|ref|XP_006382812.1|	1723	0	WRKY transcription factor 39 family protein [Populus trichocarpa]	gi|743866165|ref|XM_011034084.1|	1823	0	PREDICTED: Populus euphratica probable WRKY transcription factor 39 (LOC105131213), mRNA	Q9SR07	350	5e-113	Probable WRKY transcription factor 39	.	.	.	.	pfam03106	WRKY	WRKY DNA -binding domain.	GO:0006351|transcription, DNA-templated;	GO:0005634|nucleus;
	Potri.005G085200	0.68199	0	0.032265	up	no	0.0327893	0.91209	0.952139	up	no	1.67784	0.00119707	0.00892468	up	yes	1.34712	4.96399e-09	2.74898e-08	up	yes	2.59855	5.68573e-35	1.28733e-33	up	yes	protein_coding	chrChr05:6324424-6327310:-	gi|566170245|ref|XP_002307134.2|	880	1e-115	WRKY transcription factor 51 family protein [Populus trichocarpa]	gi|566170244|ref|XM_002307098.2|	820	0	Populus trichocarpa WRKY transcription factor 51 family protein (POPTR_0005s08720g) mRNA, complete cds	Q93WU9	145	3e-40	Probable WRKY transcription factor 51	.	.	.	.	pfam03106	WRKY	WRKY DNA -binding domain.	GO:0042742|defense response to bacterium;GO:0050832|defense response to fungus;GO:0009867|jasmonic acid mediated signaling pathway;GO:0006351|transcription, DNA-templated;	GO:0005634|nucleus;
	Potri.001G058800	1.30827	0	0.222546	up	no	1.11874	0.219529	0.368968	up	no	1.62939	0.0722531	0.203869	up	no	2.55975	0.000345068	0.00107197	up	yes	2.8778	3.3628e-05	0.000132741	up	yes	protein_coding	chrChr01:4503179-4509102:-	gi|743880062|ref|XP_011036106.1|	720	3e-94	PREDICTED: probable WRKY transcription factor 75 [Populus euphratica]	gi|743880061|ref|XM_011037804.1|	517	0	PREDICTED: Populus euphratica probable WRKY transcription factor 75 (LOC105133717), mRNA	Q9FYA2	171	3e-52	Probable WRKY transcription factor 75	.	.	.	.	pfam03106	WRKY	WRKY DNA -binding domain.	GO:0010055|atrichoblast differentiation;GO:0048527|lateral root development;GO:0000122|negative regulation of transcription from RNA polymerase II promoter;GO:0043620|regulation of DNA-templated transcription in response to stress;GO:0032107|regulation of response to nutrient levels;GO:0006351|transcription, DNA-templated;	GO:0005634|nucleus;
	Potri.016G083600	0.738707	0	1.08285e-19	up	no	0.581645	1.83441e-13	2.26008e-12	up	no	0.122439	0.675648	0.831043	up	no	0.479958	1.91017e-09	1.09319e-08	up	no	1.03451	2.12263e-34	4.7218e-33	up	yes	protein_coding	chrChr16:6509598-6514760:-	gi|743909877|ref|XP_011048430.1|	1909	0	PREDICTED: WRKY transcription factor 44-like [Populus euphratica]	gi|743909879|ref|XM_011050130.1|	1556	0	PREDICTED: Populus euphratica WRKY transcription factor 44-like (LOC105142478), transcript variant X3, mRNA	Q9ZUU0	275	4e-81	WRKY transcription factor 44	.	.	.	.	pfam03106	WRKY	WRKY DNA -binding domain.	GO:0009957|epidermal cell fate specification;GO:0010214|seed coat development;GO:0006351|transcription, DNA-templated;	GO:0005634|nucleus;
	Potri.003G111900	-1.49357	0	1.46436e-23	down	yes	-1.35023	7.35572e-22	1.47178e-20	down	yes	-0.317458	0.0509652	0.159662	down	no	-1.06509	2.70126e-15	2.3569e-14	down	yes	-1.27004	2.09846e-19	2.58047e-18	down	yes	protein_coding	chrChr03:13552524-13555165:-	gi|566162096|ref|XP_002304424.2|	1574	0	hypothetical protein POPTR_0003s11120g [Populus trichocarpa]	gi|743871735|ref|XM_011035639.1|	1372	0	PREDICTED: Populus euphratica probable WRKY transcription factor 17 (LOC105132264), mRNA	O04336	164	2e-43	Probable WRKY transcription factor 21	.	.	.	.	pfam03106	WRKY	WRKY DNA -binding domain.	GO:0006351|transcription, DNA-templated;	GO:0005634|nucleus;
	Potri.010G160100	-1.1838	0	2.13092e-47	down	yes	-0.828963	5.77945e-29	1.56017e-27	down	no	-0.210664	0.365748	0.586966	down	no	-0.465304	9.03353e-12	6.21623e-11	down	no	-1.3647	9.65424e-53	3.56305e-51	down	yes	protein_coding	chrChr10:16599809-16606223:-	gi|566191207|ref|XP_002316097.2|	1328	4e-178	hypothetical protein POPTR_0010s16760g [Populus trichocarpa]	gi|743799047|ref|XM_011013946.1|	1476	0	PREDICTED: Populus euphratica probable WRKY transcription factor 57 (LOC105116529), transcript variant X3, mRNA	Q9C983	209	1e-60	Probable WRKY transcription factor 57	.	.	.	.	pfam03106	WRKY	WRKY DNA -binding domain.	GO:0006970|response to osmotic stress;GO:0009651|response to salt stress;GO:0009414|response to water deprivation;GO:0006351|transcription, DNA-templated;	GO:0005634|nucleus;
	Potri.012G101000	4.423	0	1.30361e-11	up	yes	1.32397	0.162009	0.294304	up	no	2.39076	0.0106347	0.0498624	up	yes	1.28842	0.165627	0.265143	up	no	3.33447	1.47529e-06	6.97551e-06	up	yes	protein_coding	chrChr12:12608185-12609465:-	gi|224122078|ref|XP_002318747.1|	920	9e-123	hypothetical protein POPTR_0012s10290g [Populus trichocarpa]	gi|743901577|ref|XM_011045809.1|	755	0	PREDICTED: Populus euphratica probable WRKY transcription factor 75 (LOC105139396), mRNA	Q9FYA2	159	1e-46	Probable WRKY transcription factor 75	.	.	.	.	pfam03106	WRKY	WRKY DNA -binding domain.	GO:0010055|atrichoblast differentiation;GO:0048527|lateral root development;GO:0000122|negative regulation of transcription from RNA polymerase II promoter;GO:0043620|regulation of DNA-templated transcription in response to stress;GO:0032107|regulation of response to nutrient levels;GO:0006351|transcription, DNA-templated;	GO:0005634|nucleus;
	Potri.014G090700	-1.23598	0	4.07579e-09	down	yes	-0.700078	0.000193688	0.000873841	down	no	-1.65975	3.42603e-07	8.01027e-06	down	yes	-0.786374	1.20521e-05	4.63541e-05	down	no	0.315149	0.0525658	0.104169	up	no	protein_coding	chrChr14:7118925-7121224:+	gi|566203275|ref|XP_002320160.2|	717	3e-92	hypothetical protein POPTR_0014s08640g [Populus trichocarpa]	gi|743789746|ref|XM_011038837.1|	668	0	PREDICTED: Populus euphratica probable WRKY transcription factor 43 (LOC105134427), mRNA	Q8GY11	156	5e-46	Probable WRKY transcription factor 43	.	.	.	.	pfam03106	WRKY	WRKY DNA -binding domain.	GO:0006351|transcription, DNA-templated;	GO:0005634|nucleus;
	Potri.015G099200	3.42178	0	1.53249e-61	up	yes	1.87283	6.095e-13	7.2494e-12	up	yes	1.95123	1.44161e-06	2.84564e-05	up	yes	1.53428	4.96276e-09	2.74882e-08	up	yes	3.82719	4.17207e-81	2.68612e-79	up	yes	protein_coding	chrChr15:11835261-11837075:-	gi|224136217|ref|XP_002322274.1|	873	3e-113	hypothetical protein POPTR_0015s11130g [Populus trichocarpa]	gi|743831117|ref|XM_011025664.1|	1196	0	PREDICTED: Populus euphratica probable WRKY transcription factor 43 (LOC105125287), mRNA	Q9FYA2	154	5e-43	Probable WRKY transcription factor 75	.	.	.	.	pfam03106	WRKY	WRKY DNA -binding domain.	GO:0010055|atrichoblast differentiation;GO:0048527|lateral root development;GO:0000122|negative regulation of transcription from RNA polymerase II promoter;GO:0043620|regulation of DNA-templated transcription in response to stress;GO:0032107|regulation of response to nutrient levels;GO:0006351|transcription, DNA-templated;	GO:0005634|nucleus;
	Potri.017G149000	1.06314	0	2.09833e-05	up	yes	1.04105	1.44378e-05	7.88373e-05	up	yes	0.185521	0.582469	0.767921	up	no	1.21378	3.46384e-08	1.76312e-07	up	yes	0.670875	0.00695728	0.0177206	up	no	protein_coding	chrChr17:15509535-15511261:+	gi|566210574|ref|XP_006372370.1|	1063	2e-137	hypothetical protein POPTR_0017s00960g [Populus trichocarpa]	gi|743905311|ref|XM_011047753.1|	1382	0	PREDICTED: Populus euphratica probable WRKY transcription factor 27 (LOC105140777), mRNA	Q9FLX8	192	2e-54	Probable WRKY transcription factor 27	.	.	.	.	pfam03106	WRKY	WRKY DNA -binding domain.	GO:0042742|defense response to bacterium;GO:0045892|negative regulation of transcription, DNA-templated;GO:0007263|nitric oxide mediated signal transduction;GO:0009739|response to gibberellin;GO:0006351|transcription, DNA-templated;	GO:0005634|nucleus;
	Potri.012G031700	0.850707	0	0.522652	up	no	1.14298	0.217054	0.365881	up	no	4.3528	5.26103e-06	9.02397e-05	up	yes	3.44958	5.80397e-08	2.89783e-07	up	yes	3.14111	3.00765e-06	1.37065e-05	up	yes	protein_coding	chrChr12:2820069-2822264:+	gi|224120612|ref|XP_002318373.1|	1850	0	hypothetical protein POPTR_0012s01380g [Populus trichocarpa]	gi|743915905|ref|XM_011003616.1|	1183	0	PREDICTED: Populus euphratica probable WRKY transcription factor 30 (LOC105109035), mRNA	Q9FL62	196	5e-57	Probable WRKY transcription factor 30	.	.	.	.	pfam03106	WRKY	WRKY DNA -binding domain.	GO:0042542|response to hydrogen peroxide;GO:0010193|response to ozone;GO:0009751|response to salicylic acid;GO:0006351|transcription, DNA-templated;	GO:0005737|cytoplasm;GO:0005634|nucleus;
	Potri.014G155100	0.306691	0	0.000192843	up	no	-0.0802659	0.309195	0.473169	down	no	-0.717594	0.000157979	0.00166729	down	no	-1.01502	6.64362e-31	1.12286e-29	down	yes	-0.257435	0.00379826	0.0102708	down	no	protein_coding	chrChr14:12072684-12075554:-	gi|566204420|ref|XP_002321134.2|	2212	0	hypothetical protein POPTR_0014s15320g [Populus trichocarpa]	gi|743907619|ref|XM_011048939.1|	2032	0	PREDICTED: Populus euphratica probable WRKY transcription factor 31 (LOC105141655), transcript variant X4, mRNA	Q9C519	310	7e-94	WRKY transcription factor 6	.	.	.	.	pfam03106	WRKY	WRKY DNA -binding domain.	GO:0080169|cellular response to boron-containing substance deprivation;GO:0016036|cellular response to phosphate starvation;GO:0009873|ethylene-activated signaling pathway;GO:0045892|negative regulation of transcription, DNA-templated;GO:0010200|response to chitin;GO:0006351|transcription, DNA-templated;	GO:0005634|nucleus;
	Potri.001G121300	-0.782318	0	9.06254e-08	down	no	-0.310171	0.011004	0.0324843	down	no	-0.570392	0.000859109	0.00685426	down	no	-0.451181	0.000277687	0.00087547	down	no	-1.01736	8.21168e-13	6.8914e-12	down	yes	protein_coding	chrChr01:9788352-9790660:+	gi|566146329|ref|XP_002297623.2|	1485	0	hypothetical protein POPTR_0001s00350g [Populus trichocarpa]	gi|743808518|ref|XM_011019978.1|	1452	0	PREDICTED: Populus euphratica probable WRKY transcription factor 17 (LOC105121373), transcript variant X2, mRNA	Q9SV15	144	3e-37	Probable WRKY transcription factor 11	.	.	.	.	pfam03106	WRKY	WRKY DNA -binding domain.	GO:0042742|defense response to bacterium;GO:0010200|response to chitin;GO:0006351|transcription, DNA-templated;	GO:0005634|nucleus;
	Potri.007G079800	0.892667	0	0.327771	up	no	-0.25146	0.779	0.870263	down	no	0.827632	0.299289	0.519968	up	no	0.664688	0.362367	0.491248	up	no	3.49465	4.56648e-13	3.90515e-12	up	yes	protein_coding	chrChr07:10382370-10385056:+	gi|566179963|ref|XP_002310610.2|	868	2e-115	hypothetical protein POPTR_0007s06720g [Populus trichocarpa]	gi|743837907|ref|XM_011027286.1|	625	0	PREDICTED: Populus euphratica probable WRKY transcription factor 51 (LOC105126420), mRNA	Q93WU9	140	4e-39	Probable WRKY transcription factor 51	.	.	.	.	pfam03106	WRKY	WRKY DNA -binding domain.	GO:0042742|defense response to bacterium;GO:0050832|defense response to fungus;GO:0009867|jasmonic acid mediated signaling pathway;GO:0006351|transcription, DNA-templated;	GO:0005634|nucleus;
	Potri.T043800	0.972306	0	9.42614e-21	up	no	0.490382	3.33813e-06	2.01271e-05	up	no	0.629109	5.18592e-05	0.00063962	up	no	0.515669	1.20765e-06	5.23494e-06	up	no	1.55631	1.27598e-48	4.28699e-47	up	yes	protein_coding	chrscaffold_41:135129-137486:-	gi|566212467|ref|XP_006373216.1|	920	4e-122	hypothetical protein POPTR_0017s09750g [Populus trichocarpa]	gi|743929897|ref|XM_011010889.1|	663	0	PREDICTED: Populus euphratica probable WRKY transcription factor 75 (LOC105114369), mRNA	Q9FYA2	178	2e-53	Probable WRKY transcription factor 75	.	.	.	.	pfam03106	WRKY	WRKY DNA -binding domain.	GO:0010055|atrichoblast differentiation;GO:0048527|lateral root development;GO:0000122|negative regulation of transcription from RNA polymerase II promoter;GO:0043620|regulation of DNA-templated transcription in response to stress;GO:0032107|regulation of response to nutrient levels;GO:0006351|transcription, DNA-templated;	GO:0005634|nucleus;
	Potri.002G164400	0.572993	0	7.40359e-08	up	no	0.258527	0.0100771	0.0300801	up	no	1.31092	0.00204108	0.0136935	up	yes	1.03733	7.25035e-32	1.26333e-30	up	yes	-0.607704	4.45636e-07	2.22324e-06	down	no	protein_coding	chrChr02:12421400-12423249:+	gi|566158389|ref|XP_006386616.1|	1626	0	hypothetical protein POPTR_0002s16590g [Populus trichocarpa]	gi|566158388|ref|XM_006386554.1|	1560	0	Populus trichocarpa hypothetical protein (POPTR_0002s16590g) mRNA, complete cds	O04609	245	7e-75	WRKY transcription factor 22	.	.	.	.	pfam03106	WRKY	WRKY DNA -binding domain.	GO:0006952|defense response;GO:0010150|leaf senescence;GO:0010200|response to chitin;GO:0006351|transcription, DNA-templated;	GO:0005634|nucleus;
	Potri.014G090300	0.669397	0	1.93927e-09	up	no	0.440525	2.26573e-05	0.000120137	up	no	0.641695	0.0206064	0.0824904	up	no	1.3975	1.53856e-55	4.76596e-54	up	yes	-0.356229	0.00465982	0.0123633	down	no	protein_coding	chrChr14:7098996-7100670:+	gi|566203268|ref|XP_006375351.1|	1499	0	hypothetical protein POPTR_0014s08600g [Populus trichocarpa]	gi|566203267|ref|XM_006375289.1|	1370	0	Populus trichocarpa hypothetical protein (POPTR_0014s08600g) mRNA, complete cds	O04609	251	1e-77	WRKY transcription factor 22	.	.	.	.	pfam03106	WRKY	WRKY DNA -binding domain.	GO:0006952|defense response;GO:0010150|leaf senescence;GO:0010200|response to chitin;GO:0006351|transcription, DNA-templated;	GO:0005634|nucleus;
	Potri.003G132700	-0.0799349	0	0.425572	down	no	-0.124935	0.0970428	0.197636	down	no	0.62423	0.0502929	0.158314	up	no	0.351215	1.06623e-06	4.65082e-06	up	no	-2.23005	7.64827e-82	4.97904e-80	down	yes	protein_coding	chrChr03:15201353-15202963:+	gi|224072019|ref|XP_002303610.1|	1435	0	hypothetical protein POPTR_0003s13250g [Populus trichocarpa]	gi|566162436|ref|XM_002303574.2|	1295	0	Populus trichocarpa hypothetical protein (POPTR_0003s13250g) mRNA, complete cds	O04609	121	1e-29	WRKY transcription factor 22	.	.	.	.	pfam03106	WRKY	WRKY DNA -binding domain.	GO:0006952|defense response;GO:0010150|leaf senescence;GO:0010200|response to chitin;GO:0006351|transcription, DNA-templated;	GO:0005634|nucleus;
	Potri.002G228400	1.75604	0	2.76463e-10	up	yes	1.00294	0.000988895	0.00384613	up	yes	3.11657	8.5179e-07	1.79658e-05	up	yes	1.33408	1.75012e-06	7.43774e-06	up	yes	0.476731	0.153759	0.252815	up	no	protein_coding	chrChr02:21819882-21822589:-	gi|224068990|ref|XP_002302873.1|	2080	0	hypothetical protein POPTR_0002s21330g [Populus trichocarpa]	gi|566159222|ref|XM_002302837.2|	1428	0	Populus trichocarpa hypothetical protein (POPTR_0002s21330g) mRNA, complete cds	Q9C519	284	4e-85	WRKY transcription factor 6	.	.	.	.	pfam03106	WRKY	WRKY DNA -binding domain.	GO:0080169|cellular response to boron-containing substance deprivation;GO:0016036|cellular response to phosphate starvation;GO:0009873|ethylene-activated signaling pathway;GO:0045892|negative regulation of transcription, DNA-templated;GO:0010200|response to chitin;GO:0006351|transcription, DNA-templated;	GO:0005634|nucleus;
	Potri.019G123500	0.648079	0	1.2583e-09	up	no	0.658123	6.65487e-10	6.11888e-09	up	no	1.67845	1.1179e-06	2.28058e-05	up	yes	1.05548	5.73621e-31	9.71175e-30	up	yes	1.46569	3.29557e-38	8.24034e-37	up	yes	protein_coding	chrChr19:15161763-15164710:+	gi|566244947|ref|XP_002326093.2|	1962	0	SP8 binding family protein [Populus trichocarpa]	gi|566244946|ref|XM_002326057.2|	2212	0	Populus trichocarpa SP8 binding family protein (POPTR_0019s14460g) mRNA, complete cds	Q6B6R4	301	1e-90	WRKY transcription factor WRKY24	.	.	.	.	pfam03106	WRKY	WRKY DNA -binding domain.	GO:0009738|abscisic acid-activated signaling pathway;GO:0009740|gibberellic acid mediated signaling pathway;GO:0009737|response to abscisic acid;GO:0009753|response to jasmonic acid;GO:0006351|transcription, DNA-templated;	GO:0005634|nucleus;
	Potri.018G019700	4.39806	0	0.00549661	up	yes	-1.00133	0.80615	NA	down	no	2.42076	0.274537	0.493781	up	no	0.665232	0.811315	0.872781	up	no	6.15475	9.05021e-07	4.38049e-06	up	yes	protein_coding	chrChr18:1491298-1492943:-	gi|224141959|ref|XP_002324328.1|	1361	0	hypothetical protein POPTR_0018s02480g [Populus trichocarpa]	gi|566213854|ref|XM_002324292.2|	1016	0	Populus trichocarpa hypothetical protein (POPTR_0018s02480g) mRNA, complete cds	Q6IEK5	142	2e-37	WRKY transcription factor WRKY76	.	.	.	.	pfam03106	WRKY	WRKY DNA -binding domain.	GO:0009617|response to bacterium;GO:0010200|response to chitin;GO:0009620|response to fungus;GO:0006351|transcription, DNA-templated;	GO:0005634|nucleus;
ZF-HD	Potri.013G108900	-2.99854	0	0.00805587	down	yes	-2.11493	0.0211565	0.0567818	down	no	-2.61464	0.00807414	0.0404718	down	yes	-1.1841	0.131807	0.220212	down	no	-2.79261	0.00240702	0.00680001	down	yes	protein_coding	chrChr13:12226035-12227366:+	gi|566200663|ref|XP_006376248.1|	1189	2e-159	hypothetical protein POPTR_0013s11330g [Populus trichocarpa]	gi|743914338|ref|XM_011002793.1|	1248	0	PREDICTED: Populus euphratica zinc-finger homeodomain protein 2-like (LOC105108471), mRNA	Q9SB61	171	2e-48	Zinc-finger homeodomain protein 2	.	.	.	.	pfam04770	ZF-HD_dimer	ZF-HD protein dimerization region. This family of proteins has are plant transcription factors, and have been named ZF-HD for zinc finger homeodomain proteins, on the basis of similarity to proteins of known structure. This region is thought to be involved in the formation of homo and heterodimers, and may form a zinc finger.	GO:0009793|embryo development ending in seed dormancy;GO:0006355|regulation of transcription, DNA-templated;GO:0006351|transcription, DNA-templated;	GO:0005634|nucleus;
	Potri.017G082700	1.07572	0	3.84524e-65	up	yes	0.340936	1.22347e-08	9.8529e-08	up	no	-0.0217367	0.927578	0.970109	down	no	0.00323727	0.96162	0.973526	up	no	0.163609	0.0312097	0.0664379	up	no	protein_coding	chrChr17:9830334-9831749:+	gi|566212822|ref|XP_002323855.2|	463	1e-53	hypothetical protein POPTR_0017s11900g [Populus trichocarpa]	gi|566212821|ref|XM_002323819.2|	897	0	Populus trichocarpa hypothetical protein (POPTR_0017s11900g) mRNA, complete cds	Q9LJW5	99.8	2e-24	Mini zinc finger protein 2	.	.	.	.	pfam04770	ZF-HD_dimer	ZF-HD protein dimerization region. This family of proteins has are plant transcription factors, and have been named ZF-HD for zinc finger homeodomain proteins, on the basis of similarity to proteins of known structure. This region is thought to be involved in the formation of homo and heterodimers, and may form a zinc finger.	GO:0007275|multicellular organismal development;GO:0006355|regulation of transcription, DNA-templated;GO:0006351|transcription, DNA-templated;	GO:0005737|cytoplasm;GO:0005634|nucleus;
	Potri.010G169400	-0.13904	0	0.108424	down	no	-0.386653	4.17422e-08	3.18467e-07	down	no	-0.930097	0.00131442	0.00964553	down	no	-0.701194	1.76932e-22	2.21245e-21	down	no	-1.13878	1.44514e-25	2.36381e-24	down	yes	protein_coding	chrChr10:17139193-17140688:+	gi|566191342|ref|XP_002315053.2|	1547	0	hypothetical protein POPTR_0010s17650g [Populus trichocarpa]	gi|566191341|ref|XM_002315017.2|	1484	0	Populus trichocarpa hypothetical protein (POPTR_0010s17650g) mRNA, complete cds	Q9SEZ1	152	7e-41	Zinc-finger homeodomain protein 11	.	.	.	.	pfam04770	ZF-HD_dimer	ZF-HD protein dimerization region. This family of proteins has are plant transcription factors, and have been named ZF-HD for zinc finger homeodomain proteins, on the basis of similarity to proteins of known structure. This region is thought to be involved in the formation of homo and heterodimers, and may form a zinc finger.	GO:0045893|positive regulation of transcription, DNA-templated;GO:0009414|response to water deprivation;GO:0006351|transcription, DNA-templated;	GO:0005634|nucleus;
[truncated: 3 more columns]
