# Supplementary material for: Analysis of the Transcriptome Response to Low Nitrogen in Populus ussuriensis
Source: Biology (Basel). 2025 Oct 20;14(10):1448. doi: 10.3390/biology14101448 (PMC12562099; doi:10.3390/biology14101448)
Supplement: Supplementary file 1 [file biology-14-01448-s001.zip › Supplementary Tables/Table S8.xlsx]

## Sheet: Sheet1
Table S8 The top 10 most significantly upregulated and downregulated transcription factors in response to ​low nitrogen stress in Populus ussuriensis.
Family	Gene	12hLog2FoldChange	pval	padj	Up/Down	Significant	24hLog2FoldChange	pval	padj	Up/Down	Significant	48hLog2FoldChange	pval	padj	Up/Down	Significant	96hLog2FoldChange	pval	padj	Up/Down	Significant	336hLog2FoldChange	pval	padj	Up/Down	Significant	Biotype	Position	NR:Seq-id	NR:Score	NR:Evalue	NR:Description	NT:Seq-id	NT:Score	NT:Evalue	NT:Description	Uniprot:UniProtKB-AC	Uniprot:Score	Uniprot:Evalue	Uniprot:Description	COG:gene	COG:Score	COG:Eval	COG:num	Pfam:pfam_ID	Pfam:pfam_Name	Pfam:pfam_Description	GO:biological_process	GO:cellular_component
Potri.018G047300	AP2/ERF	ERF110	9.23279	0	1.23872e-35	up	yes	7.26693	8.18632e-23	1.72086e-21	up	yes	6.29233	8.92246e-12	4.71543e-10	up	yes	10.1703	8.23322e-45	2.02021e-43	up	yes	5.25998	3.22202e-11	2.38792e-10	up	yes	protein_coding	chrChr18:4457614-4458739:+	gi|224142933|ref|XP_002324785.1|	905	7e-119	hypothetical protein POPTR_0018s08320g [Populus trichocarpa]	gi|743917668|ref|XM_011004525.1|	821	0	PREDICTED: Populus euphratica ethylene-responsive transcription factor ERF017-like (LOC105109735), mRNA	Q84QC2	169	8e-49	Ethylene-responsive transcription factor ERF017	.	.	.	.	pfam00847	AP2	AP2 domain. This 60 amino acid residue domain can bind to DNA and is found in transcription factor proteins.	GO:0009873|ethylene-activated signaling pathway;GO:0006351|transcription, DNA-templated;
Potri.006G218200	AP2/ERF	ERF017	9.92154	0	5.49362e-16	up	yes	7.03962	8.75213e-09	7.14547e-08	up	yes	7.44551	3.00382e-08	8.70983e-07	up	yes	10.6106	2.7695e-19	2.98167e-18	up	yes	3.90078	0.012443	0.0297585	up	yes	protein_coding	chrChr06:23060405-23061500:+	gi|224088649|ref|XP_002308508.1|	882	2e-115	hypothetical protein POPTR_0006s23480g [Populus trichocarpa]	gi|224088648|ref|XM_002308472.1|	1075	0	Populus trichocarpa hypothetical protein (POPTR_0006s23480g) mRNA, complete cds	Q84QC2	176	1e-51	Ethylene-responsive transcription factor ERF017	.	.	.	.	pfam00847	AP2	AP2 domain. This 60 amino acid residue domain can bind to DNA and is found in transcription factor proteins.	GO:0009873|ethylene-activated signaling pathway;GO:0006351|transcription, DNA-templated;
Potri.011G083900	tify	TIFY 5A	7.09414	0	9.94463e-08	up	yes	5.62247	4.86223e-05	0.000244579	up	yes	13.1072	1.09904e-05	0.000169413	up	yes	6.7003	1.46289e-07	7.01329e-07	up	yes	4.4219	0.00652395	0.0167394	up	yes	protein_coding	chrChr11:8532739-8533794:-	gi|224114265|ref|XP_002316712.1|	612	2e-76	hypothetical protein POPTR_0011s02260g [Populus trichocarpa]	gi|566193309|ref|XM_002316676.2|	889	0	Populus trichocarpa hypothetical protein (POPTR_0011s02260g) mRNA, complete cds	Q8LBM2	68.9	4e-13	Protein TIFY 5A	.	.	.	.	pfam06200	tify	tify domain. This short possible domain is found in a variety of plant transcription factors that contain GATA domains as well as other motifs. Although previously known as the Zim domain this is now called the tify domain after its most conserved amino acids. TIFY proteins can be further classified into two groups depending on the presence (group I) or absence (group II) of a C2C2-GATA domain. F…	GO:0006952|defense response;GO:1903507|negative regulation of nucleic acid-templated transcription;GO:0031347|regulation of defense response;GO:2000022|regulation of jasmonic acid mediated signaling pathway;GO:0006355|regulation of transcription, DNA-templated;GO:0009611|response to wounding;GO:0006351|transcription, DNA-templated;
Potri.006G138800	AP2/ERF	ERF018	7.79128	0	1.47487e-79	up	yes	5.01834	1.41386e-29	3.91938e-28	up	yes	6.14252	1.2763e-26	3.00413e-24	up	yes	8.62285	2.01668e-100	1.17364e-98	up	yes	4.20857	1.87146e-08	1.08948e-07	up	yes	protein_coding	chrChr06:11599661-11600604:+	gi|566176321|ref|XP_006381587.1|	1079	6e-146	AP2 domain-containing transcription factor family protein [Populus trichocarpa]	gi|566176320|ref|XM_006381525.1|	935	0	Populus trichocarpa AP2 domain-containing transcription factor family protein (POPTR_0006s14100g) mRNA, complete cds	Q84QC2	181	3e-54	Ethylene-responsive transcription factor ERF017	.	.	.	.	pfam00847	AP2	AP2 domain. This 60 amino acid residue domain can bind to DNA and is found in transcription factor proteins.	GO:0009873|ethylene-activated signaling pathway;GO:0006351|transcription, DNA-templated;
Potri.009G101900	AP2/ERF	ERF109	6.92446	0	1.36705e-19	up	yes	4.05107	2.59044e-06	1.58108e-05	up	yes	9.07283	1.39247e-05	0.000207133	up	yes	8.04945	3.27223e-28	5.02824e-27	up	yes	2.6223	0.018008	0.0411293	up	yes	protein_coding	chrChr09:9003943-9004956:+	gi|224105547|ref|XP_002313851.1|	1037	3e-138	hypothetical protein POPTR_0009s10470g [Populus trichocarpa]	gi|743794509|ref|XM_011002160.1|	880	0	PREDICTED: Populus euphratica ethylene-responsive transcription factor ERF109-like (LOC105108020), mRNA	Q9SZ06	119	8e-30	Ethylene-responsive transcription factor ERF109	.	.	.	.	pfam00847	AP2	AP2 domain. This 60 amino acid residue domain can bind to DNA and is found in transcription factor proteins.	GO:0051301|cell division;GO:0050832|defense response to fungus;GO:0009873|ethylene-activated signaling pathway;GO:0010200|response to chitin;GO:0006351|transcription, DNA-templated;GO:0001944|vasculature development;
Potri.003G068900	tify	TIFY 10B	4.91885	0	4.12709e-21	up	yes	3.3666	7.28881e-09	6.01073e-08	up	yes	9.81696	7.35351e-08	1.96726e-06	up	yes	3.82009	4.77459e-12	3.35091e-11	up	yes	5.9938	9.29608e-35	2.08698e-33	up	yes	protein_coding	chrChr03:9718300-9720218:+	gi|224073600|ref|XP_002304118.1|	1362	0	hypothetical protein POPTR_0003s06670g [Populus trichocarpa]	gi|566161237|ref|XM_002304082.2|	1243	0	Populus trichocarpa hypothetical protein (POPTR_0003s06670g) mRNA, complete cds	A2YNP2	135	5e-35	Protein TIFY 10b	.	.	.	.	pfam06200	tify	tify domain. This short possible domain is found in a variety of plant transcription factors that contain GATA domains as well as other motifs. Although previously known as the Zim domain this is now called the tify domain after its most conserved amino acids. TIFY proteins can be further classified into two groups depending on the presence (group I) or absence (group II) of a C2C2-GATA domain. F…	GO:0006355|regulation of transcription, DNA-templated;GO:0006351|transcription, DNA-templated;
Potri.006G138700	AP2/ERF	ERF017	7.22069	0	1.01412e-36	up	yes	4.02433	6.75691e-10	6.2045e-09	up	yes	4.99712	1.39635e-15	1.15374e-13	up	yes	7.82502	2.57406e-45	6.39104e-44	up	yes	3.70155	5.15139e-08	2.86101e-07	up	yes	protein_coding	chrChr06:11594937-11595881:+	gi|566176319|ref|XP_006381586.1|	1063	9e-144	AP2 domain-containing transcription factor family protein [Populus trichocarpa]	gi|566176318|ref|XM_006381524.1|	931	0	Populus trichocarpa AP2 domain-containing transcription factor family protein (POPTR_0006s14090g) mRNA, complete cds	Q84QC2	174	1e-51	Ethylene-responsive transcription factor ERF017	.	.	.	.	pfam00847	AP2	AP2 domain. This 60 amino acid residue domain can bind to DNA and is found in transcription factor proteins.	GO:0009873|ethylene-activated signaling pathway;GO:0006351|transcription, DNA-templated;
Potri.001G166200	tify	TIFY 10C	5.14237	0	3.38285e-12	up	yes	2.62924	0.00474366	0.0156428	up	yes	9.83549	5.3217e-07	1.18302e-05	up	yes	4.60503	2.29581e-10	1.41396e-09	up	yes	4.6588	1.76265e-10	1.23053e-09	up	yes	protein_coding	chrChr01:13947989-13949828:-	gi|566149426|ref|XP_006369119.1|	1096	1e-145	hypothetical protein POPTR_0001s16640g [Populus trichocarpa]	gi|566149425|ref|XM_006369057.1|	868	0	Populus trichocarpa hypothetical protein (POPTR_0001s16640g) mRNA, complete cds	A2YNP2	91.7	1e-19	Protein TIFY 10b	.	.	.	.	pfam06200	tify	tify domain. This short possible domain is found in a variety of plant transcription factors that contain GATA domains as well as other motifs. Although previously known as the Zim domain this is now called the tify domain after its most conserved amino acids. TIFY proteins can be further classified into two groups depending on the presence (group I) or absence (group II) of a C2C2-GATA domain. F…	GO:0006355|regulation of transcription, DNA-templated;GO:0006351|transcription, DNA-templated;
Potri.005G223100	AP2/ERF	ERF098	4.94624	0	0.00297541	up	yes	4.73003	0.0023221	0.00826983	up	yes	5.96002	5.16028e-05	0.000637018	up	yes	4.54065	0.0040089	0.0102427	up	yes	4.59279	0.00437585	0.0116955	up	yes	protein_coding	chrChr05:23389853-23390433:-	gi|224085625|ref|XP_002307640.1|	563	9e-71	hypothetical protein POPTR_0005s24450g [Populus trichocarpa]	gi|566173033|ref|XM_002307604.2|	581	0	Populus trichocarpa hypothetical protein (POPTR_0005s24450g) mRNA, complete cds	Q9LTC5	101	2e-25	Ethylene-responsive transcription factor ERF098	.	.	.	.	pfam00847	AP2	AP2 domain. This 60 amino acid residue domain can bind to DNA and is found in transcription factor proteins.	GO:0009873|ethylene-activated signaling pathway;GO:0010200|response to chitin;GO:0006351|transcription, DNA-templated;
Potri.002G176900	BHLH	MYC4	3.98655	0	5.82063e-15	up	yes	2.7274	2.4853e-06	1.52091e-05	up	yes	7.916	1.86697e-08	5.63512e-07	up	yes	3.3796	1.1736e-10	7.40725e-10	up	yes	4.37658	7.07051e-20	8.90056e-19	up	yes	protein_coding	chrChr02:13643953-13645807:+	gi|118486275|gb|ABK94979.1|	2478	0	unknown [Populus trichocarpa]	gi|566158581|ref|XM_002301396.2|	1756	0	Populus trichocarpa basic helix-loop-helix family protein (POPTR_0002s17750g) mRNA, complete cds	O49687	277	1e-82	Transcription factor MYC4	.	.	.	.	pfam14215	bHLH-MYC_N	bHLH-MYC and R2R3-MYB transcription factors N-terminal. This is the N-terminal region of a family of MYB and MYC transcription factors. The DNA-binding HLH domain is further downstream, pfam00010. Members of the MYB and MYC family regulate the biosynthesis of phenylpropanoids in several plant species (DOI:10.1007/s11295-009-0232-y).	GO:0009718|anthocyanin-containing compound biosynthetic process;GO:0006952|defense response;GO:0045893|positive regulation of transcription, DNA-templated;GO:0006355|regulation of transcription, DNA-templated;GO:0006351|transcription, DNA-templated;
Potri.008G089200	MYB	MYB51A	-5.21013	0	3.17255e-19	down	yes	-4.29355	1.41056e-21	2.7784e-20	down	yes	-3.56185	2.06546e-09	7.63241e-08	down	yes	-6.28482	1.18449e-16	1.11383e-15	down	yes	-9.16814	2.53247e-14	2.34254e-13	down	yes	protein_coding	chrChr08:5598338-5600076:+	gi|566183038|ref|XP_002311317.2|	1871	0	hypothetical protein POPTR_0008s08870g [Populus trichocarpa]	gi|566183037|ref|XM_002311281.2|	1161	0	Populus trichocarpa hypothetical protein (POPTR_0008s08870g) mRNA, complete cds	O49782	206	2e-60	Transcription factor MYB51	ECU11g1690	115	7e-29	COG5147	pfam00249	Myb_DNA-binding	Myb-like DNA-binding domain. This family contains the DNA binding domains from Myb proteins, as well as the SANT domain family.	GO:0052544|defense response by callose deposition in cell wall;GO:0042742|defense response to bacterium;GO:0009759|indole glucosinolate biosynthetic process;GO:0009682|induced systemic resistance;GO:0009737|response to abscisic acid;GO:0009733|response to auxin;GO:0009617|response to bacterium;GO:0009723|response to ethylene;GO:0009739|response to gibberellin;GO:0009625|response to insect;GO:0009…
Potri.008G089700	MYB	MYB51B	-5.69461	0	7.56792e-05	down	yes	-4.10556	6.48208e-05	0.00031897	down	yes	-4.14887	0.000392569	0.00363139	down	yes	-6.7338	4.36305e-07	1.98292e-06	down	yes	-6.75838	4.48643e-07	2.23785e-06	down	yes	protein_coding	chrChr08:5629437-5631488:+	gi|566183048|ref|XP_002311313.2|	1776	0	hypothetical protein POPTR_0008s08920g [Populus trichocarpa]	gi|566183047|ref|XM_002311277.2|	1167	0	Populus trichocarpa hypothetical protein (POPTR_0008s08920g) mRNA, complete cds	O49782	206	6e-60	Transcription factor MYB51	ECU11g1690	115	7e-29	COG5147	pfam00249	Myb_DNA-binding	Myb-like DNA-binding domain. This family contains the DNA binding domains from Myb proteins, as well as the SANT domain family.	GO:0052544|defense response by callose deposition in cell wall;GO:0042742|defense response to bacterium;GO:0009759|indole glucosinolate biosynthetic process;GO:0009682|induced systemic resistance;GO:0009737|response to abscisic acid;GO:0009733|response to auxin;GO:0009617|response to bacterium;GO:0009723|response to ethylene;GO:0009739|response to gibberellin;GO:0009625|response to insect;GO:0009…
Potri.016G048000	MYB	PHL5A	-3.1017	0	9.14715e-238	down	yes	-3.96843	8.37017e-122	1.18856e-119	down	yes	-3.9978	1.02072e-10	4.60742e-09	down	yes	-5.68576	2.1477e-166	2.28617e-164	down	yes	-5.72653	1.00581e-265	4.89998e-263	down	yes	protein_coding	chrChr16:3048826-3050798:+	gi|566255872|ref|XP_006387963.1|	962	2e-149	hypothetical protein POPTR_0453s00230g [Populus trichocarpa]	gi|566255871|ref|XM_006387901.1|	964	0	Populus trichocarpa hypothetical protein (POPTR_0453s00230g) mRNA, complete cds	Q0WVU3	89	7e-18	Myb family transcription factor PHL5	.	.	.	.	pfam14379	Myb_CC_LHEQLE	MYB-CC type transfactor, LHEQLE motif. This family is found towards the C-terminus of Myb-CC type transcription factors, and carries a highly conserved LHEQLE sequence motif.	GO:0006355|regulation of transcription, DNA-templated;GO:0006351|transcription, DNA-templated;
Potri.010G064000	MYB	MYB59	-3.34768	0	1.72517e-195	down	yes	-3.30021	6.9605e-190	2.17668e-187	down	yes	-3.57935	1.40509e-16	1.26956e-14	down	yes	-3.07631	1.00448e-194	1.44847e-192	down	yes	-4.0827	1.52177e-195	3.86795e-193	down	yes	protein_coding	chrChr10:9157054-9158638:-	gi|224107541|ref|XP_002314515.1|	1191	6e-161	myb family transcription factor family protein [Populus trichocarpa]	gi|566189599|ref|XM_002314479.2|	1163	0	Populus trichocarpa myb family transcription factor family protein (POPTR_0010s07450g) mRNA, complete cds	Q4JL84	173	2e-49	Transcription factor MYB59	ECU11g1690	102	1e-24	COG5147	pfam00249	Myb_DNA-binding	Myb-like DNA-binding domain. This family contains the DNA binding domains from Myb proteins, as well as the SANT domain family.	GO:0046686|response to cadmium ion;GO:0010200|response to chitin;GO:0009723|response to ethylene;GO:0009739|response to gibberellin;GO:0009753|response to jasmonic acid;GO:0009751|response to salicylic acid;GO:0006351|transcription, DNA-templated;
Potri.016G037300	BHLH	ORG2	-2.36484	0	3.87455e-08	down	yes	-1.63863	7.2662e-06	4.16545e-05	down	yes	-2.40616	0.00197599	0.0133614	down	yes	-2.72528	2.07724e-10	1.28358e-09	down	yes	-6.27458	5.11409e-09	3.12861e-08	down	yes	protein_coding	chrChr16:2278010-2279964:-	gi|566208516|ref|XP_002323250.2|	1127	3e-152	basic helix-loop-helix family protein [Populus trichocarpa]	gi|743913071|ref|XM_011002131.1|	825	0	PREDICTED: Populus euphratica transcription factor ORG2-like (LOC105108003), mRNA	Q9M1K1	162	7e-46	Transcription factor ORG2	.	.	.	.	pfam00010	HLH	Helix-loop-helix DNA-binding domain.	GO:0010106|cellular response to iron ion starvation;GO:0055072|iron ion homeostasis;GO:0006357|regulation of transcription from RNA polymerase II promoter;GO:0006355|regulation of transcription, DNA-templated;GO:0006351|transcription, DNA-templated;
Potri.016G047900	MYB	PHL5B	-2.26695	0	1.20423e-205	down	yes	-1.75954	8.12232e-149	1.72565e-146	down	yes	-1.89987	4.05661e-18	4.28776e-16	down	yes	-3.47495	0	0	down	yes	-5.19434	0	0	down	yes	protein_coding	chrChr16:3044137-3047342:+	gi|224137870|ref|XP_002322672.1|	1759	0	myb family transcription factor family protein [Populus trichocarpa]	gi|566208743|ref|XM_002322636.2|	1858	0	Populus trichocarpa myb family transcription factor family protein (POPTR_0016s04830g) mRNA, complete cds	Q0WVU3	233	3e-68	Myb family transcription factor PHL5	.	.	.	.	pfam14379	Myb_CC_LHEQLE	MYB-CC type transfactor, LHEQLE motif. This family is found towards the C-terminus of Myb-CC type transcription factors, and carries a highly conserved LHEQLE sequence motif.	GO:0006355|regulation of transcription, DNA-templated;GO:0006351|transcription, DNA-templated;
Potri.002G115900	bZIP	bZIP1	-2.30461	0	7.35606e-22	down	yes	-1.27566	6.88619e-11	6.92151e-10	down	yes	-2.36249	2.11473e-09	7.78364e-08	down	yes	-1.08035	1.06672e-08	5.70133e-08	down	yes	-3.74262	2.48321e-34	5.51133e-33	down	yes	protein_coding	chrChr02:8706167-8706849:-	gi|566157509|ref|XP_002302393.2|	532	2e-65	bZIP transcription factor family protein [Populus trichocarpa]	gi|566157508|ref|XM_002302357.2|	438	0	Populus trichocarpa bZIP transcription factor family protein (POPTR_0002s11660g) mRNA, complete cds	.	.	.	.	.	.	.	.	pfam03131	bZIP_Maf	bZIP Maf transcription factor. Maf transcription factors contain a conserved basic region leucine zipper (bZIP) domain, which mediates their dimerization and DNA binding property. Thus, this family is probably related to pfam00170. This family also includes the DNA_binding domain of Skn-1, this domain lacks the leucine zipper found in other bZip domains, and binds DNA is a monomer.	.
Potri.011G030900	BHLH	ILR3	-1.32181	0	7.44476e-158	down	yes	-1.41294	1.14053e-211	4.23241e-209	down	yes	-1.78502	0.00435249	0.0250695	down	yes	-2.52737	0	0	down	yes	-2.57329	1.48741e-291	8.69539e-289	down	yes	protein_coding	chrChr11:2584392-2588001:+	gi|224116342|ref|XP_002317274.1|	1937	0	hypothetical protein POPTR_0011s03350g [Populus trichocarpa]	gi|566193477|ref|XM_002317238.2|	1536	0	Populus trichocarpa hypothetical protein (POPTR_0011s03350g) mRNA, complete cds	Q9FH37	122	2e-29	Transcription factor ILR3	.	.	.	.	pfam01925	TauE	Sulfite exporter TauE/SafE. This is a family of integral membrane proteins where the alignment appears to contain two duplicated modules of three transmembrane helices. The proteins are involved in the transport of anions across the cytoplasmic membrane during taurine metabolizm as an exporter of sulfoacetate. This family used to be known as DUF81.	GO:0006355|regulation of transcription, DNA-templated;GO:0006351|transcription, DNA-templated;
Potri.010G154300	SBP	SBP6	-1.71085	0	8.60011e-62	down	yes	-1.0383	6.1263e-29	1.649e-27	down	yes	-1.85419	3.15324e-09	1.12656e-07	down	yes	-1.47664	7.71391e-55	2.36449e-53	down	yes	-2.15441	5.57172e-78	3.35797e-76	down	yes	protein_coding	chrChr10:16207856-16212169:+	gi|566191141|ref|XP_002314996.2|	3013	0	squamosa promoter-binding protein-like 6 [Populus trichocarpa]	gi|566191140|ref|XM_002314960.2|	1788	0	Populus trichocarpa squamosa promoter-binding protein-like 6 (POPTR_0010s16400g) mRNA, complete cds	Q94JW8	165	3e-43	Squamosa promoter-binding-like protein 6	.	.	.	.	pfam03110	SBP	SBP domain. SBP domains (for SQUAMOSA-pROMOTER BINDING PROTEIN) are found in plant proteins. It is a sequence specific DNA-binding domain. Members of family probably function as transcription factors involved in the control of early flower development. The domain contains 10 conserved cysteine and histidine residues that probably are zinc ligands.	GO:0042742|defense response to bacterium;GO:0010468|regulation of gene expression;GO:0006355|regulation of transcription, DNA-templated;GO:0006351|transcription, DNA-templated;
Potri.014G126100	AP2/ERF	RAP2.3	-1.50113	0	2.06397e-160	down	yes	-1.31444	2.1705e-140	4.08171e-138	down	yes	-1.22522	7.12828e-08	1.91799e-06	down	yes	-1.01251	2.09458e-87	1.05715e-85	down	yes	-2.7362	1.50371e-287	8.4526e-285	down	yes	protein_coding	chrChr14:9700942-9702425:-	gi|224131080|ref|XP_002320996.1|	1391	0	hypothetical protein POPTR_0014s12090g [Populus trichocarpa]	gi|743791654|ref|XM_011043613.1|	1170	0	PREDICTED: Populus euphratica ethylene-responsive transcription factor ERF071-like (LOC105137755), mRNA	P42736	120	1e-29	Ethylene-responsive transcription factor RAP2-3	.	.	.	.	pfam00847	AP2	AP2 domain. This 60 amino acid residue domain can bind to DNA and is found in transcription factor proteins.	GO:0008219|cell death;GO:0009873|ethylene-activated signaling pathway;GO:0010286|heat acclimation;GO:0045893|positive regulation of transcription, DNA-templated;GO:0009735|response to cytokinin;GO:0009723|response to ethylene;GO:0009753|response to jasmonic acid;GO:0051707|response to other organism;GO:0006351|transcription, DNA-templated;
[truncated: 4 more columns]
