# Supplementary material for: Analysis of the Transcriptome Response to Low Nitrogen in Populus ussuriensis
Source: Biology (Basel). 2025 Oct 20;14(10):1448. doi: 10.3390/biology14101448 (PMC12562099; doi:10.3390/biology14101448)
Supplement: Supplementary file 1 [file biology-14-01448-s001.zip › Supplementary Tables/Table S9.xlsx]

## Sheet: Sheet1
Table S9 Primer design of Real-time quantitative PCR
Gene Name	Forward primer	Reverse primer
CYP81D8	CCAAGCCCACCAGCTATTCC	TACAACCACCACAGGTCGAG
MYB111	CATCGAAACAGCCAAGCAGG	GGTCTCTTTGTTGGCACCCT
MLP423	CCCCAGCCAAGCTTTTCAAG	TCTTCCTGATGGTTCCAGGC
BGLU17	GGAGAGGTAAAGGGCCGAAT	TCAACTGCCACCTTTGCATT
CYP87A2	CCCTCCTGGTTCTATGGGTC	CGTTTCCTGACGAATGGGTG
ALD1	ACATCGTGCATTTGCATACCC	TCTCTCATTGCCGGACTTCG
CEL2	GACTCTGGGTTGTCTGACGG	GCCATTGGAAGGCCAAACTT
WBC11	TCTGCAAGCGATCATAGGCT	ATCAGTGGCTGCACCTTCTC
RLK	CTTGGCTTTGGCTCAAGAGG	GTTCCAACAAGCCATTGGGG
SCL21	TGAAGAAAATGGCAAGGGGC	ACCCTTTGCACCGAATCACC
TPS-CIN	TCATCGTTTAGCGCTCTCCC	ACCTTGCAGCGACCTTTAGAAT
RNS1	CTGGGAAACCTGCAGCTGAT	CATACTGCTCCTGAGGTCGG
Actin	TGTTGCCCTTGACTATGAGCAGGA	ACGGAATCTCTCAGCTCCAATGGT
